# Supplementary material for: Synthesis and crystal structures of three Schiff bases derived from 3-formyl­acetyl­acetone and o-, m- and p-amino­benzoic acid
Source: Acta Crystallogr E Crystallogr Commun. 2022 Jan 1;78(Pt 1):54–9. doi: 10.1107/S2056989021013050 (PMC8739200; doi:10.1107/S2056989021013050)
Supplement: Supplementary file 1 [file e-78-00054-sup1.cif]

##############################################################################
#                                                                            #
# This CIF contains the data in a paper accepted for publication in          #
# Acta Crystallographica Section E. It conforms to the requirements of       #
# Notes for Authors for Acta Crystallographica Section E, and has been       #
# peer reviewed under the auspices of the IUCr Commission on Journals.       #
#                                                                            #
# Full details of the Crystallographic Information File format               #
# are given in the paper "The Crystallographic Information File (CIF):       #
# a New Standard Archive File for Crystallography" by S. R. Hall, F. H.      #
# Allen and I. D. Brown [Acta Cryst. (1991), A47, 655-685].                  #
#                                                                            #
# The current version of the core CIF dictionary is obtainable from          #
# ftp://ftp.iucr.org/pub/cif_core.dic.                                       #
#                                                                            #
# Software is freely available for graphical display of the structure(s)     #
# in this CIF. For information consult the CIF software page                 #
# http://www.iucr.org/resources/cif/software.                                #
#                                                                            #
# This file may be used for bona fide research purposes within the           #
# scientific community so long as proper attribution is given to the journal # 
# article from which it was obtained.                                        #
#                                                                            #
##############################################################################
data_1
_audit_creation_method
;
Olex2 1.2
(compiled 2018.05.29 svn.r3508 for OlexSys, GUI svn.r5506)
;
_journal_data_validation_number     ?
_journal_date_recd_electronic     2021-11-05
_journal_date_accepted     2021-12-08
_journal_name_full     'Acta Crystallographica, Section E'
_journal_year     2022
_journal_volume     78
_journal_issue      1
_journal_page_first     0
_journal_page_last     0
_journal_paper_category     GO
_journal_paper_doi     10.1107/S2056989021013050
_journal_coeditor_code     WM5628
_publ_contact_author_name     'Kurt Merzweiler'
_publ_contact_author_address
;
Martin-Luther-Universit\"at Halle-Wittenberg
Naturwissenschaftliche Fakult\"at II
Institut f\"ur Chemie
D-06099 Halle
Germany
;
_publ_contact_author_email     'kurt.merzweiler@chemie.uni-halle.de'
_publ_contact_author_fax     ?
_publ_contact_author_phone     ?
_publ_section_title
;
Synthesis and crystal structures of three Schiff bases derived from
3-formylacetylacetone and <i>o</i>-, <i>m</i>- and <i>p</i>-aminobenzoic acid
;
_publ_section_title_footnote     .
loop_
    _publ_author_name
    _publ_author_footnote
    _publ_author_address
    'Halz, Jan Henrik' .
;
Martin-Luther-Universit\"at Halle-Wittenberg
Naturwissenschaftliche Fakult\"at II
Institut f\"ur Chemie
D-06099 Halle
Germany
;
    'Hentsch, Andreas' .
;
Martin-Luther-Universit\"at Halle-Wittenberg
Naturwissenschaftliche Fakult\"at II
Institut f\"ur Chemie
D-06099 Halle
Germany
;
    'Wagner, Christoph' .
;
Martin-Luther-Universit\"at Halle-Wittenberg
Naturwissenschaftliche Fakult\"at II
Institut f\"ur Chemie
D-06099 Halle
Germany
;
    'Merzweiler, Kurt' .
;
Martin-Luther-Universit\"at Halle-Wittenberg
Naturwissenschaftliche Fakult\"at II
Institut f\"ur Chemie
D-06099 Halle
Germany
;
_publ_section_synopsis
;
The condensation products of the <i>o</i>-, <i>m</i>- and <i>p</i>- isomers of
aminobenzoic acid and 3-formylaceylacetone were synthesized and structurally
characterized. As a result of the different substitution patterns, their
crystal structures are governed by different types of hydrogen-bonding motifs.
;
_chemical_name_systematic
;
2-[(2-Acetyl-3-oxobut-1-en-1-yl)amino]benzoic acid
;
_chemical_name_common
;
3-[(2-Carboxyphenylamino)methylidene]pentane-2,4-dione
;
_chemical_formula_moiety     'C13 H13 N O4'
_chemical_formula_sum     'C13 H13 N O4'
_chemical_formula_iupac     'C13 H13 N O4'
_chemical_formula_weight     247.24
_space_group_crystal_system     monoclinic
_space_group_name_H-M_alt     'C 2/c'
_space_group_name_Hall     '-C 2yc'
loop_
    _space_group_symop_operation_xyz
    'x, y, z'
    '-x, y, -z+1/2'
    'x+1/2, y+1/2, z'
    '-x+1/2, y+1/2, -z+1/2'
    '-x, -y, -z'
    'x, -y, z-1/2'
    '-x+1/2, -y+1/2, -z'
    'x+1/2, -y+1/2, z-1/2'
_cell_length_a     10.6287(5)
_cell_length_b     12.3740(4)
_cell_length_c     17.5419(7)
_cell_angle_alpha     90
_cell_angle_beta     92.836(3)
_cell_angle_gamma     90
_cell_volume     2304.28(16)
_cell_formula_units_Z     8
_cell_measurement_reflns_used     22415
_cell_measurement_theta_min     2.53
_cell_measurement_theta_max     29.59
_cell_measurement_temperature     170
_exptl_crystal_description     block
_exptl_crystal_colour     'clear colourless'
_exptl_crystal_size_max     0.318
_exptl_crystal_size_mid     0.226
_exptl_crystal_size_min     0.141
_exptl_crystal_density_diffrn     1.425
_exptl_crystal_density_meas     ?
_exptl_crystal_density_method     'not measured'
_exptl_crystal_F_000     1040
_exptl_absorpt_coefficient_mu     0.107
_exptl_absorpt_correction_type     none
_exptl_absorpt_process_details     ?
_exptl_absorpt_correction_T_min     ?
_exptl_absorpt_correction_T_max     ?
_diffrn_ambient_temperature     170
_diffrn_source     'sealed X-ray tube, 12 x 0.4 mm long-fine focus'
_diffrn_radiation_type     MoK\a
_diffrn_radiation_wavelength     0.71073
_diffrn_radiation_monochromator     'plane graphite'
_diffrn_measurement_device_type     'Stoe IPDS 2T'
_diffrn_measurement_device     '2-circle diffractometer'
_diffrn_measurement_method     'rotation method, \w scans'
_diffrn_detector     'image plate (34 cm diameter)'
_diffrn_detector_area_resol_mean     6.67
_diffrn_reflns_number     5925
_diffrn_reflns_av_R_equivalents     0.0508
_diffrn_reflns_av_unetI/netI     0.0300
_diffrn_reflns_theta_min     2.528
_diffrn_reflns_theta_max     25.997
_diffrn_reflns_theta_full     25.242
_diffrn_measured_fraction_theta_max     0.994
_diffrn_measured_fraction_theta_full     0.993
_diffrn_reflns_limit_h_min     -10
_diffrn_reflns_limit_h_max     13
_diffrn_reflns_limit_k_min     -13
_diffrn_reflns_limit_k_max     15
_diffrn_reflns_limit_l_min     -21
_diffrn_reflns_limit_l_max     21
_refine_special_details     ?
_reflns_number_total     2242
_reflns_number_gt     2041
_reflns_threshold_expression     'I > 2\s(I)'
_refine_ls_structure_factor_coef     Fsqd
_refine_ls_matrix_type     full
_refine_ls_R_factor_all     0.0507
_refine_ls_R_factor_gt     0.0463
_refine_ls_wR_factor_gt     0.1209
_refine_ls_wR_factor_ref     0.1268
_refine_ls_goodness_of_fit_ref     1.060
_refine_ls_restrained_S_all     1.060
_refine_ls_number_reflns     2242
_refine_ls_number_parameters     166
_refine_ls_number_restraints     0
_refine_ls_hydrogen_treatment     constr
_refine_ls_weighting_scheme     calc
_refine_ls_weighting_details
              'w=1/[\s^2^(Fo^2^)+(0.0676P)^2^+1.8130P] where P=(Fo^2^+2Fc^2^)/3'
_atom_sites_solution_hydrogens     geom
_atom_sites_solution_primary     dual
_atom_sites_solution_secondary     ?
_refine_ls_shift/su_max     0.000
_refine_ls_shift/su_mean     0.000
_refine_diff_density_max     0.198
_refine_diff_density_min     -0.253
_refine_ls_extinction_method     none
_refine_ls_extinction_coef     .
_computing_data_collection
;
X-Area (Stoe, 2016)
;
_computing_cell_refinement
;
X-Area (Stoe, 2016)
;
_computing_data_reduction
;
X-Area (Stoe, 2016)
;
_computing_structure_solution
;
SHELXT (Sheldrick, 2015a)
;
_computing_structure_refinement
;
SHELXL (Sheldrick, 2015b)
;
_computing_molecular_graphics
;
DIAMOND (Brandenburg et al., 2019)
;
_computing_publication_material
;
<i>OLEX2</i> (Dolomanov <i>et al.</i>,  2009)
;
loop_
    _atom_site_type_symbol
    _atom_site_label
    _atom_site_fract_x
    _atom_site_fract_y
    _atom_site_fract_z
    _atom_site_U_iso_or_equiv
    _atom_site_adp_type
    _atom_site_calc_flag
    _atom_site_occupancy
    _atom_site_disorder_assembly
    _atom_site_disorder_group
    O O1 0.45960(11) 0.15997(10) 0.47933(6) 0.0356(3) Uani d 1 . .
    O O2 0.27859(11) 0.16211(10) 0.26411(6) 0.0358(3) Uani d 1 . .
    O O3 0.61428(11) 0.44676(10) 0.67913(7) 0.0359(3) Uani d 1 . .
    H H13 0.6590 0.4003 0.6999 0.054 Uiso calc 1 . .
    O O4 0.53453(11) 0.30520(10) 0.61407(6) 0.0339(3) Uani d 1 . .
    N N 0.36984(11) 0.35634(11) 0.49544(7) 0.0239(3) Uani d 1 . .
    H H8 0.4164 0.3073 0.5171 0.029 Uiso calc 1 . .
    C C1 0.45492(18) 0.06191(16) 0.36409(10) 0.0401(4) Uani d 1 . .
    H H1 0.5001 0.0099 0.3955 0.060 Uiso calc 1 . .
    H H2 0.5079 0.0872 0.3250 0.060 Uiso calc 1 . .
    H H3 0.3809 0.0288 0.3409 0.060 Uiso calc 1 . .
    C C2 0.41727(14) 0.15556(13) 0.41238(9) 0.0285(4) Uani d 1 . .
    C C3 0.33393(13) 0.24280(13) 0.38304(8) 0.0245(3) Uani d 1 . .
    C C4 0.26485(13) 0.23812(13) 0.30893(8) 0.0259(3) Uani d 1 . .
    C C5 0.17366(15) 0.32733(15) 0.28533(9) 0.0320(4) Uani d 1 . .
    H H4 0.1318 0.3093 0.2373 0.048 Uiso calc 1 . .
    H H5 0.2189 0.3939 0.2804 0.048 Uiso calc 1 . .
    H H6 0.1124 0.3354 0.3233 0.048 Uiso calc 1 . .
    C C6 0.31739(13) 0.33454(13) 0.42647(8) 0.0245(3) Uani d 1 . .
    H H7 0.2636 0.3869 0.4052 0.029 Uiso calc 1 . .
    C C7 0.35433(13) 0.45398(13) 0.53529(8) 0.0232(3) Uani d 1 . .
    C C8 0.43310(13) 0.47785(13) 0.60039(7) 0.0233(3) Uani d 1 . .
    C C9 0.41800(14) 0.57606(13) 0.63783(8) 0.0277(4) Uani d 1 . .
    H H9 0.4699 0.5919 0.6806 0.033 Uiso calc 1 . .
    C C10 0.32814(15) 0.65050(14) 0.61313(9) 0.0303(4) Uani d 1 . .
    H H10 0.3205 0.7161 0.6383 0.036 Uiso calc 1 . .
    C C11 0.24927(15) 0.62563(14) 0.54998(9) 0.0316(4) Uani d 1 . .
    H H11 0.1872 0.6744 0.5334 0.038 Uiso calc 1 . .
    C C12 0.26238(14) 0.52931(14) 0.51180(8) 0.0297(4) Uani d 1 . .
    H H12 0.2090 0.5141 0.4696 0.036 Uiso calc 1 . .
    C C13 0.53074(14) 0.40013(13) 0.63058(8) 0.0250(3) Uani d 1 . .
loop_
    _atom_site_aniso_label
    _atom_site_aniso_U_11
    _atom_site_aniso_U_22
    _atom_site_aniso_U_33
    _atom_site_aniso_U_12
    _atom_site_aniso_U_13
    _atom_site_aniso_U_23
    O1 0.0409(7) 0.0372(7) 0.0267(6) 0.0043(5) -0.0176(5) -0.0039(5)
    O2 0.0406(7) 0.0404(7) 0.0248(6) 0.0031(5) -0.0151(5) -0.0082(5)
    O3 0.0385(6) 0.0341(7) 0.0329(6) -0.0001(5) -0.0221(5) -0.0002(5)
    O4 0.0402(6) 0.0316(7) 0.0284(6) 0.0033(5) -0.0147(5) -0.0024(5)
    N 0.0246(6) 0.0291(7) 0.0173(6) -0.0004(5) -0.0070(5) -0.0010(5)
    C1 0.0417(9) 0.0459(11) 0.0315(9) 0.0119(8) -0.0111(7) -0.0077(8)
    C2 0.0265(7) 0.0350(9) 0.0230(7) -0.0033(6) -0.0074(6) -0.0009(6)
    C3 0.0225(7) 0.0325(8) 0.0180(7) -0.0041(6) -0.0060(5) -0.0005(6)
    C4 0.0242(7) 0.0337(9) 0.0190(7) -0.0058(6) -0.0058(5) 0.0006(6)
    C5 0.0305(8) 0.0419(10) 0.0223(7) 0.0004(7) -0.0110(6) -0.0010(7)
    C6 0.0224(7) 0.0329(8) 0.0176(7) -0.0029(6) -0.0056(5) 0.0027(6)
    C7 0.0225(7) 0.0296(8) 0.0171(6) -0.0026(6) -0.0026(5) 0.0003(6)
    C8 0.0242(7) 0.0298(8) 0.0156(6) -0.0035(6) -0.0032(5) 0.0016(6)
    C9 0.0298(8) 0.0345(9) 0.0184(7) -0.0037(6) -0.0029(6) -0.0009(6)
    C10 0.0329(8) 0.0310(8) 0.0269(8) -0.0002(6) 0.0009(6) -0.0033(6)
    C11 0.0296(8) 0.0342(9) 0.0306(8) 0.0052(7) -0.0030(6) 0.0023(7)
    C12 0.0275(7) 0.0372(9) 0.0234(7) 0.0014(6) -0.0084(6) 0.0004(6)
    C13 0.0283(7) 0.0314(9) 0.0145(6) -0.0034(6) -0.0054(5) 0.0016(6)
_geom_special_details
;
 All esds (except the esd in the dihedral angle between two l.s. planes)
 are estimated using the full covariance matrix.  The cell esds are taken
 into account individually in the estimation of esds in distances, angles
 and torsion angles; correlations between esds in cell parameters are only
 used when they are defined by crystal symmetry.  An approximate (isotropic)
 treatment of cell esds is used for estimating esds involving l.s. planes.
;
loop_
    _geom_bond_atom_site_label_1
    _geom_bond_atom_site_label_2
    _geom_bond_site_symmetry_2
    _geom_bond_distance
    _geom_bond_publ_flag
    O1 C2 . 1.2380(18) y
    O2 C4 . 1.239(2) y
    O3 H13 . 0.8200 ?
    O3 C13 . 1.3312(17) ?
    O4 C13 . 1.211(2) ?
    N H8 . 0.8600 ?
    N C6 . 1.3344(18) y
    N C7 . 1.410(2) ?
    C1 H1 . 0.9600 ?
    C1 H2 . 0.9600 ?
    C1 H3 . 0.9600 ?
    C1 C2 . 1.501(2) y
    C2 C3 . 1.473(2) y
    C3 C4 . 1.4621(18) y
    C3 C6 . 1.383(2) y
    C4 C5 . 1.513(2) y
    C5 H4 . 0.9600 ?
    C5 H5 . 0.9600 ?
    C5 H6 . 0.9600 ?
    C6 H7 . 0.9300 ?
    C7 C8 . 1.4135(19) ?
    C7 C12 . 1.398(2) ?
    C8 C9 . 1.394(2) ?
    C8 C13 . 1.493(2) ?
    C9 H9 . 0.9300 ?
    C9 C10 . 1.381(2) ?
    C10 H10 . 0.9300 ?
    C10 C11 . 1.390(2) ?
    C11 H11 . 0.9300 ?
    C11 C12 . 1.378(2) ?
    C12 H12 . 0.9300 ?
loop_
    _geom_angle_atom_site_label_1
    _geom_angle_atom_site_label_2
    _geom_angle_atom_site_label_3
    _geom_angle_site_symmetry_1
    _geom_angle_site_symmetry_3
    _geom_angle
    _geom_angle_publ_flag
    C13 O3 H13 . . 109.5 ?
    C6 N H8 . . 117.7 ?
    C6 N C7 . . 124.68(13) ?
    C7 N H8 . . 117.7 ?
    H1 C1 H2 . . 109.5 ?
    H1 C1 H3 . . 109.5 ?
    H2 C1 H3 . . 109.5 ?
    C2 C1 H1 . . 109.5 ?
    C2 C1 H2 . . 109.5 ?
    C2 C1 H3 . . 109.5 ?
    O1 C2 C1 . . 118.34(14) ?
    O1 C2 C3 . . 118.90(14) ?
    C3 C2 C1 . . 122.75(13) ?
    C4 C3 C2 . . 123.26(14) ?
    C6 C3 C2 . . 119.98(12) ?
    C6 C3 C4 . . 116.76(13) ?
    O2 C4 C3 . . 121.63(14) ?
    O2 C4 C5 . . 118.30(13) ?
    C3 C4 C5 . . 120.07(14) ?
    C4 C5 H4 . . 109.5 ?
    C4 C5 H5 . . 109.5 ?
    C4 C5 H6 . . 109.5 ?
    H4 C5 H5 . . 109.5 ?
    H4 C5 H6 . . 109.5 ?
    H5 C5 H6 . . 109.5 ?
    N C6 C3 . . 127.34(14) ?
    N C6 H7 . . 116.3 ?
    C3 C6 H7 . . 116.3 ?
    N C7 C8 . . 120.04(13) ?
    C12 C7 N . . 121.51(13) ?
    C12 C7 C8 . . 118.45(14) ?
    C7 C8 C13 . . 121.72(14) ?
    C9 C8 C7 . . 119.03(14) ?
    C9 C8 C13 . . 119.25(12) ?
    C8 C9 H9 . . 119.1 ?
    C10 C9 C8 . . 121.83(14) ?
    C10 C9 H9 . . 119.1 ?
    C9 C10 H10 . . 120.6 ?
    C9 C10 C11 . . 118.86(15) ?
    C11 C10 H10 . . 120.6 ?
    C10 C11 H11 . . 119.8 ?
    C12 C11 C10 . . 120.49(15) ?
    C12 C11 H11 . . 119.8 ?
    C7 C12 H12 . . 119.3 ?
    C11 C12 C7 . . 121.31(14) ?
    C11 C12 H12 . . 119.3 ?
    O3 C13 C8 . . 112.20(13) ?
    O4 C13 O3 . . 122.99(14) ?
    O4 C13 C8 . . 124.81(13) ?
loop_
    _geom_torsion_atom_site_label_1
    _geom_torsion_atom_site_label_2
    _geom_torsion_atom_site_label_3
    _geom_torsion_atom_site_label_4
    _geom_torsion_site_symmetry_1
    _geom_torsion_site_symmetry_2
    _geom_torsion_site_symmetry_3
    _geom_torsion_site_symmetry_4
    _geom_torsion
    _geom_torsion_publ_flag
    O1 C2 C3 C4 . . . . -171.05(14) ?
    O1 C2 C3 C6 . . . . 8.5(2) ?
    N C7 C8 C9 . . . . 178.50(13) ?
    N C7 C8 C13 . . . . -2.3(2) ?
    N C7 C12 C11 . . . . -178.64(14) ?
    C1 C2 C3 C4 . . . . 9.9(2) ?
    C1 C2 C3 C6 . . . . -170.53(15) ?
    C2 C3 C4 O2 . . . . -4.4(2) ?
    C2 C3 C4 C5 . . . . 175.49(14) ?
    C2 C3 C6 N . . . . 0.1(2) ?
    C4 C3 C6 N . . . . 179.70(14) ?
    C6 N C7 C8 . . . . -167.19(14) y
    C6 N C7 C12 . . . . 12.5(2) ?
    C6 C3 C4 O2 . . . . 176.05(14) y
    C6 C3 C4 C5 . . . . -4.1(2) ?
    C7 N C6 C3 . . . . 176.56(14) ?
    C7 C8 C9 C10 . . . . 0.1(2) ?
    C7 C8 C13 O3 . . . . 164.41(13) ?
    C7 C8 C13 O4 . . . . -16.2(2) ?
    C8 C7 C12 C11 . . . . 1.1(2) ?
    C8 C9 C10 C11 . . . . 1.2(2) ?
    C9 C8 C13 O3 . . . . -16.39(19) ?
    C9 C8 C13 O4 . . . . 163.00(15) ?
    C9 C10 C11 C12 . . . . -1.3(2) ?
    C10 C11 C12 C7 . . . . 0.2(2) ?
    C12 C7 C8 C9 . . . . -1.2(2) ?
    C12 C7 C8 C13 . . . . 178.00(13) ?
    C13 C8 C9 C10 . . . . -179.13(14) ?
loop_
    _geom_hbond_atom_site_label_D
    _geom_hbond_atom_site_label_H
    _geom_hbond_atom_site_label_A
    _geom_hbond_site_symmetry_A
    _geom_hbond_distance_DH
    _geom_hbond_distance_HA
    _geom_hbond_distance_DA
    _geom_hbond_angle_DHA
    O3 H13 O2 8_556 0.82 1.83 2.6132(15) 160.1
    N H8 O1 . 0.86 2.00 2.6308(18) 129.2
    N H8 O4 . 0.86 2.06 2.7266(16) 133.4
    C5 H6 O4 7_556 0.96 2.62 3.330(2) 131.4
    C11 H11 O1 3_455 0.93 2.56 3.2891(19) 135.5
_shelx_estimated_absorpt_T_min     0.967
_shelx_estimated_absorpt_T_max     0.985
_shelx_hkl_file
;
  -9  -3  19    4.41    1.86
  -9  -1  18    2.81    1.50
  -9   1  18   -1.47    1.46
  -9   3  19    3.89    1.28
  -8  -6  17    4.72    1.92
  -8  -6  18    7.18    2.01
  -8  -4  15   30.36    1.60
  -8  -2  13   31.24    1.27
  -8   0  13    1.56    0.96
  -8   6  17    2.93    0.77
  -7  -7  14   53.76    1.84
  -7  -7  15   50.70    1.92
  -7  -5  12   14.19    1.39
  -7  -1  10   -0.67    0.84
  -7   1  10    1.18    0.69
  -7   5  12    9.03    0.57
  -6 -10  16    2.17    1.59
  -6 -10  17    5.27    2.24
  -6  -8  13    9.52    1.65
  -6  -6  10    8.92    1.21
  -6  -4   9  355.19    2.11
  -6  -2   8  129.24    1.28
  -6   2   8  130.67    0.92
  -5 -11  15   37.54    2.19
  -5 -11  16   29.79    2.37
  -5  -9  11   35.79    1.30
  -5  -7   9   12.92    1.29
  -4 -12  15   20.62    2.24
  -4 -10  11    6.90    1.52
  -4  -8   8  341.19    2.30
  -4  -4   5 1285.31    2.99
  -4  10  10   27.63    0.67
  -3 -11  10   45.21    1.37
  -3   9   7   65.13    0.75
  -2  -8   5    2.75    0.68
  -2  -2   2 7602.12    4.74
  -1 -13  11    7.05    1.70
  -1  -9   5    1.96    1.01
  -1  -5   2   83.41    0.87
  -1   7   3  135.74    0.91
  -1  11   7   73.54    1.09
  -1  13  10   39.20    1.40
   0 -14  12   12.58    1.99
   0 -12   8   41.17    1.52
   0 -10   5   93.07    1.36
   0  -8   3   31.35    0.72
   0  12   7  256.55    2.00
   0  14  11    1.48    1.27
   1   9   3    0.07    0.84
   1  11   5   37.51    1.19
   1  13   8   71.12    1.56
   2 -14  10   -0.49    1.59
   2 -12   6   29.89    1.22
   2   2  -1  192.28    0.80
   2  14   9    9.32    1.54
   3 -13   7    5.84    1.19
   3   9   2   76.05    1.33
   3  11   4    8.77    1.24
   4 -14   9   23.16    1.76
   4 -10   3    6.31    0.79
   4  14   8    0.71    1.75
   5   1  -2   37.09    0.68
   5   5  -1  260.27    1.62
   5   7   0   64.52    1.29
   5  13   6    5.58    1.70
   6 -12   5   32.72    1.05
   6  -2  -2  677.39    1.44
   6   2  -2  689.77    2.14
   6  10   2  174.18    2.05
   7 -11   4    2.07    0.77
   7   1  -2   18.48    0.80
   7   5  -1   38.88    1.19
   7   7   0   67.34    1.49
   7  13   6   32.64    2.20
   8 -10   3  126.53    0.93
   8   0  -2  244.05    1.41
   8  12   5    8.53    1.85
   9   9   2    1.63    1.64
   9  11   4    2.74    1.95
  10   6   0   -0.93    1.30
  10  10   3   -2.94    1.72
  11   9   3   40.18    2.21
  12  -2   0   13.44    1.03
  12   2   0   12.39    1.30
  12   8   3    7.78    2.13
  13  -3   1  113.46    1.48
  13   3   1  108.77    2.08
  13   5   2    0.53    1.67
  13   7   3   11.15    2.17
  -9  -1  19   11.89    1.66
  -9   1  19    9.37    1.46
  -8  -4  16   46.95    1.83
  -8  -2  14    3.71    1.16
  -8   0  14   93.11    1.58
  -8   2  14    1.31    0.99
  -8   4  15   21.03    0.94
  -8   6  18   -0.88    0.87
  -7  -7  16    4.61    1.82
  -7  -5  13   50.47    1.61
  -7  -3  11   23.88    1.14
  -7   3  11   25.03    0.75
  -6  -8  14   -0.72    1.64
  -6  -6  11  254.63    2.21
  -6   0   8  213.16    1.30
  -5  -9  12   76.70    1.64
  -5  -9  13   10.74    1.57
  -5  -5   8   41.62    1.19
  -5  -1   6  774.73    2.09
  -5   1   6  773.74    1.73
  -5  11  14   13.79    0.60
  -4 -10  12   51.77    1.87
  -4  -8   9  305.60    2.25
  -3 -11  11   13.23    1.25
  -3  -9   8   88.34    1.54
  -3  -7   6   -0.40    0.98
  -3  13  13    0.10    1.02
  -2 -12  11   60.13    1.60
  -2 -12  12    2.64    1.62
  -2 -10   8   81.59    1.60
  -2  -6   4  301.27    1.62
  -1 -13  12    4.67    1.82
  -1 -11   8   30.42    1.41
   0 -14  13    9.42    2.09
   0  -6   2 1451.02    2.71
   0  14  10    5.23    1.42
   1 -13   9   17.69    1.38
   1 -11   6  154.08    1.68
   1  -7   2   96.24    1.02
   2 -14  11   17.58    1.92
   2 -10   4  248.98    1.63
   2   6   0  131.78    1.13
   2  10   3   23.25    1.13
   2  12   5   39.56    1.37
   2  14   8    0.02    1.45
   3 -13   8    2.08    1.46
   3   7   0  354.61    1.84
   3  13   6   14.38    1.44
   4   0  -2  261.95    0.94
   4   2  -2  322.02    1.30
   4  10   2   79.29    1.56
   4  12   4   74.72    1.76
   4  14   7   97.71    2.17
   5 -11   4    2.36    0.73
   5  -9   2  544.87    1.71
   5   3  -2  502.71    1.86
   5   9   1  166.63    1.82
   5  11   3    0.28    1.01
   5  13   5   53.82    1.82
   6  -8   1  187.41    0.85
   6   6  -1    6.12    1.06
   6   8   0   36.37    1.35
   6  12   4    3.40    1.60
   6  14   7    6.93    2.06
   7 -13   7    1.34    1.14
   7   3  -2  524.14    2.18
   7   9   1  136.77    1.92
   7  11   3   90.12    1.74
   7  13   5    9.46    1.97
   8  -2  -2   31.16    0.71
   8   2  -2   30.52    0.99
   8   6  -1   64.57    1.45
   8  10   2   98.59    2.09
   8  12   4    9.74    1.97
   9  -1  -2   82.64    1.06
   9   1  -2   79.16    1.14
   9   5  -1  180.40    1.88
   9   7   0   30.22    1.54
   9  11   3  177.83    2.77
  10 -10   4   12.65    0.57
  10   4  -1    9.65    1.26
  10   8   1    2.98    1.60
  11  -1  -1    7.01    0.84
  11   1  -1    4.83    1.04
  11   3  -1   -2.53    1.16
  11   5   0    2.28    1.05
  11   7   1   10.19    1.60
  11   9   2   -0.35    1.71
  12   4   0   15.53    1.51
  12   6   1   -0.04    1.68
  12   8   2   11.74    2.07
  13   5   1    8.14    1.68
  14   0   1   -1.09    1.54
  -8  -4  17   -0.68    1.63
  -8  -4  18   37.74    2.03
  -8  -2  15   16.72    1.37
  -8   4  16   31.68    1.13
  -7  -7  17    8.08    1.83
  -7  -7  18   -1.26    2.04
  -7  -7  19   12.96    2.06
  -7  -5  14   33.71    1.58
  -7  -3  12   -0.83    1.13
  -7  -1  11  180.80    1.54
  -7   1  11  174.69    1.43
  -6  -8  15    5.72    1.75
  -6  -6  12   36.13    1.55
  -6  -4  10  440.47    2.40
  -6  -2   9   42.56    1.15
  -6   4   9  352.11    1.14
  -5  -9  14   12.90    1.75
  -5  -7  10   97.85    1.42
  -5  -3   7  104.76    1.23
  -4 -10  13    1.21    1.66
  -4  -6   7  329.47    1.86
  -4  -2   5   23.89    0.74
  -4  12  13   16.48    0.85
  -3 -11  12   39.11    1.46
  -3 -11  13    0.86    1.59
  -3  -9   9   76.95    1.60
  -3  -5   5  502.83    2.01
  -3   7   5   43.44    0.48
  -3  11   9    5.27    0.72
  -2 -12  13   18.61    1.91
  -2  -8   6   27.84    1.10
  -2  -4   3  262.69    1.30
  -2  12   9    0.56    0.77
  -2  14  13   34.06    1.38
  -1 -13  13   58.26    2.24
  -1 -11   9    7.64    1.39
  -1  -9   6  137.33    1.55
  -1  -7   4   -2.35    0.79
  -1  -1   1 1039.03    1.27
  -1   3   1  745.31    1.02
  -1   9   4   49.80    0.94
  -1  11   6    2.64    0.91
  -1  13   9    1.21    1.14
   0 -12   9   13.96    1.45
   0 -10   6   66.76    1.32
   0  -4   1  358.56    1.13
   0   2   0  218.03    0.60
   0  10   4  259.17    1.62
   1 -13  10   -0.64    1.52
   1  -9   4   55.60    1.05
   1   5   0   32.85    0.67
   1   7   1   54.81    0.90
   1  11   4  575.91    2.64
   1  13   7   10.36    1.24
   2 -14  12    4.48    1.91
   2 -12   7    0.42    1.13
   2   8   1   63.30    1.11
   3 -11   5  160.88    1.49
   3  -7   1  868.71    1.86
   3   5  -1 1244.85    2.76
   3   9   1  567.94    2.52
   3  11   3   30.54    1.33
   3  15   9   19.33    1.91
   4 -14  10    1.30    1.54
   4 -12   6    3.39    1.00
   4  -6   0    5.37    0.34
   4   6  -1   10.91    0.92
   4   8   0  115.26    1.44
   5  11   2   19.56    1.36
   6 -10   3   24.80    0.76
   6   4  -2   24.15    0.94
   6  10   1   -0.30    1.35
   6  12   3   34.30    1.79
   6  14   6    5.50    2.00
   7  -9   2  134.79    0.85
   7  -3  -2  527.28    1.26
   7   7  -1  203.46    1.93
   7  11   2  238.13    2.55
   8 -12   6    4.13    0.95
   8   4  -2   16.86    1.13
   8   8   0   57.52    1.30
   9   3  -2  144.95    1.56
   9   9   1    2.60    1.16
  10  -4  -1   10.91    0.62
  10   0  -2    9.50    0.97
  10   2  -2    2.51    1.14
  10  10   2   -1.94    1.87
  11  -5   0    2.98    0.56
  12   0  -1   -3.27    1.14
  12   2  -1  203.60    2.19
  13  -1   0    3.63    1.10
  13   1   0    0.30    1.26
  13   3   0  142.69    2.19
  13   7   2   -1.84    1.51
  14  -2   1   60.25    1.60
  14   2   1   58.62    1.92
  14   4   1   49.20    2.30
  -8  -4  19    1.95    1.88
  -8  -2  16   42.04    1.55
  -8  -2  17    3.64    1.41
  -8   0  15   -1.09    1.08
  -8   2  15   15.21    0.98
  -7  -5  15   17.88    1.59
  -7  -3  13   47.52    1.38
  -7  -1  12  144.36    1.63
  -7   7  15   42.86    0.71
  -6  -8  16   13.89    1.44
  -6  -8  17   -3.18    1.91
  -6  -6  13  119.04    1.94
  -5  -9  15    6.86    1.83
  -5  -7  11   -3.01    1.26
  -5  -5   9    1.68    1.10
  -4 -10  14   81.74    2.13
  -4  -8  10  202.73    2.05
  -4  -6   8   79.65    1.37
  -4  -4   6 1176.13    2.90
  -3 -11  14    2.55    1.82
  -3  -7   7    3.14    1.07
  -3  -3   4   14.68    0.73
  -3  13  12   -1.35    0.96
  -2 -12  14   24.64    2.06
  -2 -10   9  201.88    1.87
  -2   0   2 3740.27    2.43
  -2   6   3  224.25    0.86
  -2  10   6  124.05    1.11
  -1 -13  14   52.10    2.19
  -1 -13  15   -3.08    2.16
   0 -12  10    6.45    1.48
   0  -8   4   47.44    0.98
   0   6   1 1300.23    2.39
   0   8   2  250.62    1.38
   0  12   6   66.54    1.28
   0  14   9    0.90    1.22
   1 -13  11    6.43    1.65
   1 -11   7  423.79    2.47
   1   9   2   84.19    1.16
   1  13   6   23.10    1.47
   1  15  10    1.87    1.49
   2 -12   8    1.30    1.18
   2   4  -1   99.73    0.79
   2  10   2    0.99    1.00
   2  12   4   91.20    1.58
   2  14   7    1.62    1.43
   3 -13   9    0.21    1.33
   3  13   5    8.57    1.40
   3  15   8   -0.89    1.75
   4 -14  11   -1.07    1.64
   4   4  -2  367.02    1.64
   4  10   1  665.22    3.02
   4  12   3   -0.02    1.36
   4  14   6    5.20    1.55
   5 -13   8   48.60    1.47
   5   5  -2   91.41    1.20
   5   7  -1    8.34    0.78
   5   9   0   65.61    1.48
   5  13   4    9.26    1.67
   6 -12   6   43.20    1.10
   6  14   5    4.49    1.95
   7 -13   8   12.49    1.40
   7   5  -2   10.17    0.83
   7   9   0  144.92    2.02
   7  13   4   78.17    2.36
   8  10   1   74.03    1.65
   8  12   3   49.13    1.79
   9 -11   5   55.33    0.97
   9   5  -2    1.14    1.20
   9   7  -1   21.71    1.49
   9   9   0   21.82    1.66
   9  11   2   66.47    2.24
  10  -6   0    1.65    0.34
  10   4  -2    0.00    1.20
  10   6  -1  184.19    2.12
  10   8   0   21.00    1.72
  11  -3  -1   -1.24    0.72
  11   5  -1   86.89    1.81
  11   7   0   -1.59    1.17
  11   9   1    5.24    1.89
  12  -6   1    0.56    0.57
  12  -4   0   16.66    0.78
  12   4  -1   20.98    1.53
  12   6   0    6.31    1.73
  12   8   1    2.67    1.97
  13   5   0    1.35    1.73
  13   7   1   20.73    2.19
  -8  -2  18    8.08    1.57
  -8  -2  19   -1.93    1.68
  -8   0  16  211.84    2.12
  -8   0  17   -1.25    1.41
  -8   2  16   37.83    1.20
  -8   4  17    1.68    0.99
  -7  -5  16    4.56    1.51
  -7  -5  17  129.31    2.31
  -7  -3  14   33.02    1.40
  -7   1  12  144.14    1.40
  -7   3  12    0.03    0.75
  -7   5  13   42.17    0.79
  -6  -8  18   -2.61    1.58
  -6  -8  19    7.56    2.28
  -6  -6  14  240.69    2.42
  -6  -4  11  202.63    1.86
  -6  -2  10   11.45    0.90
  -6   0   9    0.64    0.72
  -6   2   9   38.39    0.78
  -5  -9  16   62.02    1.86
  -5  -9  17    5.05    2.06
  -5  -9  18   53.57    2.29
  -5  -7  12   26.87    1.50
  -5  -3   8  610.66    2.32
  -5  -1   7  174.72    1.20
  -4 -10  15    1.26    1.73
  -4 -10  16    0.98    1.92
  -4  -8  11  130.44    1.91
  -4   8   7    6.55    0.39
  -4  10   9  110.07    0.84
  -3 -11  15    3.94    1.91
  -3 -11  16    0.38    1.89
  -3  -9  10   31.23    1.18
  -2 -12  15   36.05    2.24
  -2 -12  16    7.88    2.22
  -2 -10  10  135.78    1.96
  -2  -8   7  476.53    2.41
  -2  -6   5  878.94    2.61
  -2   8   4  373.89    1.37
  -2  12   8    0.85    0.91
  -2  14  12   10.30    1.08
  -1 -11  10   14.40    1.38
  -1  -9   7  124.09    1.55
  -1  -5   3   26.19    0.76
  -1  13   8   39.94    1.30
   0 -12  11    6.59    1.60
   0 -10   7   42.37    1.26
   1 -13  12   13.04    1.74
   1  15   9    4.05    1.46
   2 -10   5    9.43    0.91
   3 -13  10   14.60    1.53
   3 -11   6  234.71    1.79
   3   1  -2 3757.45    3.30
   3   3  -2 1134.49    2.29
   3  11   2   41.35    1.35
   3  13   4  154.11    1.99
   3  15   7    9.29    1.60
   4 -12   7    3.53    1.07
   4  14   5   35.95    1.85
   5 -13   9   -1.01    1.48
   5 -11   5   46.49    1.02
   5  11   1  296.61    2.44
   5  15   6   38.31    2.08
   6   2  -3   24.48    0.81
   6   6  -2   64.46    1.32
   6   8  -1  646.84    2.97
   6  10   0    0.22    1.22
   6  12   2    0.37    1.62
   7 -11   5   55.90    1.09
   7   1  -3   74.61    0.98
   7   3  -3   46.95    1.07
   7  11   1   16.37    1.66
   7  13   3  167.23    2.66
   8   2  -3    3.60    0.87
   8   6  -2   96.29    1.59
   8   8  -1   71.29    1.62
   8  10   0    2.52    1.55
   8  12   2   81.03    2.29
   9  -5  -1  184.79    0.73
   9  -3  -2  137.57    0.96
   9  11   1   32.68    1.94
  10  -2  -2    2.18    0.75
  10  10   1    0.47    1.35
  11   1  -2   83.15    1.36
  11   3  -2   22.68    1.29
  11   7  -1    0.01    1.48
  12  -2  -1  220.43    1.56
  13  -5   1    7.57    0.79
  13  -3   0  148.55    1.50
  13   1  -1  113.64    1.77
  13   3  -1   70.80    1.95
  14   0   0   61.51    1.63
  14   2   0   42.57    1.79
  14   4   0   15.68    1.76
  -8  -2  20   72.33    2.22
  -8   0  18   77.48    1.77
  -8   0  19    1.67    1.66
  -8   2  17    2.29    1.10
  -8   2  18    9.45    1.35
  -8   4  18   32.05    1.27
  -8   4  19    0.96    1.19
  -7  -5  18    8.03    1.66
  -7  -5  19    4.40    1.88
  -7  -5  20    4.92    2.10
  -7  -3  15    2.21    1.32
  -7  -1  13   46.51    1.20
  -6  -6  15   18.57    1.62
  -6  -4  12    7.06    1.18
  -5  -7  13   26.76    1.57
  -5  -5  10    0.52    1.13
  -5   3   7  103.25    0.69
  -5  11  13    5.53    0.45
  -4 -10  17    0.39    1.90
  -4 -10  18   55.78    2.53
  -4  -8  12  173.85    2.12
  -4  -6   9   23.96    1.21
  -4  -4   7  769.29    2.52
  -4   0   5   -0.36    0.45
  -4  12  12   28.66    0.82
  -3 -11  17    0.40    2.11
  -3  -9  11   10.89    1.35
  -3  -7   8   15.10    1.16
  -3  -5   6  262.62    1.61
  -3   9   6   59.33    0.71
  -3  11   8   15.36    0.79
  -2 -10  11   42.77    1.61
  -2  14  11   41.23    1.33
  -1 -11  11  123.90    2.01
  -1  -7   5  115.29    1.25
  -1  -3   2   18.00    0.57
  -1   7   2   29.69    0.62
  -1  11   5  145.55    1.39
   0 -12  12    7.07    1.69
   0  -8   5  270.38    1.69
   0  -6   3 1351.41    2.73
   0   4   0 2124.48    2.47
   0  10   3    4.91    0.84
   0  12   5   32.88    1.11
   0  14   8   13.05    1.29
   1 -13  13    6.22    1.81
   1 -11   8  122.64    1.70
   1  -9   5   -0.08    0.86
   1  11   3  970.99    3.23
   1  13   5   -0.52    1.28
   2 -12   9    6.20    1.32
   2  -8   3  124.97    1.08
   2   6  -1    0.46    0.74
   2   8   0  795.20    2.60
   2  12   3  181.69    1.87
   2  14   6   36.61    1.59
   3 -13  11  126.90    2.13
   3  -5   0  309.04    0.85
   3   7  -1  111.33    1.27
   3   9   0  693.84    2.77
   4  -8   2   76.61    0.85
   4  -2  -2  328.30    0.70
   4   6  -2  180.06    1.46
   4   8  -1   90.58    1.39
   4  12   2    3.54    1.40
   5  -3  -2  512.03    0.80
   5  13   3  138.42    2.23
   6   0  -3   -0.52    0.53
   6   4  -3    1.77    0.87
   6  14   4   16.51    2.05
   7   7  -2   13.01    1.24
   7   9  -1   28.68    1.50
   8 -12   7    7.22    1.11
   8   0  -3   -1.76    0.69
   8   4  -3    3.64    1.06
   9   1  -3  560.99    2.25
   9   3  -3   14.75    1.05
   9   7  -2   13.77    1.45
   9   9  -1    3.04    1.57
   9  13   3   14.75    2.15
  10   6  -2   49.65    1.64
  10   8  -1   15.51    1.58
  10  10   0   17.72    1.96
  10  12   2   17.09    2.39
  11  -1  -2   84.52    1.14
  11   5  -2    0.21    1.38
  11   9   0    6.58    1.96
  12   2  -2  132.20    1.79
  12   6  -1    5.94    1.55
  12   8   0   33.69    2.01
  13  -1  -1  120.89    1.67
  13   5  -1   -4.79    1.71
  13   7   0    1.42    2.02
  14  -4   1   59.33    1.28
  14  -2   0   41.47    1.37
  -8   0  20   76.94    2.00
  -8   2  19    5.11    1.29
  -8   2  20   72.91    2.00
  -7  -3  16    1.25    1.35
  -7  -3  17   -2.71    1.31
  -7  -1  14   38.99    1.23
  -7   1  13   42.29    1.01
  -7   3  13   39.37    0.99
  -7   5  14   27.57    0.86
  -7   7  16    8.00    0.71
  -6  -6  16   -2.24    1.16
  -6  -6  17   46.50    1.95
  -6  -6  18    7.38    1.76
  -6  -4  13   53.16    1.46
  -6  -2  11  134.48    1.47
  -6   0  10  586.63    2.14
  -5  -7  14   60.78    1.70
  -5  -7  15    4.75    1.57
  -5  -5  11    4.61    1.22
  -5  -3   9  560.71    2.31
  -5   1   7  174.68    0.98
  -4  -8  13    5.38    1.45
  -4  -2   6   57.96    0.89
  -4   2   5   24.54    0.41
  -3  -9  12   17.33    1.42
  -3  -7   9    6.49    1.12
  -3  -3   5  209.50    1.25
  -3  -1   4 1214.02    2.08
  -3  13  11   30.16    1.01
  -2 -10  12   98.34    1.91
  -2  -8   8    0.81    0.82
  -2  -4   4  926.79    2.26
  -2  10   5   83.89    0.98
  -1 -11  12   15.54    1.49
  -1  -9   8  214.53    1.89
  -1   9   3  301.11    1.48
  -1  13   7  331.02    2.23
  -1  15  11    7.02    1.31
   0 -12  13    9.67    1.75
   0 -10   8    9.11    0.87
   1 -13  14   19.98    1.89
   1 -13  15   15.76    2.19
   1 -11   9  245.67    2.17
   1  -7   3  114.02    1.04
   1   1  -1 1039.85    1.26
   1   3  -1  742.23    1.50
   1   7   0  529.76    1.90
   1   9   1  230.56    1.58
   1  15   8    5.83    1.47
   2 -12  10   40.85    1.56
   2 -10   6   10.15    0.97
   2  -4   0   40.28    0.40
   2  10   1  149.86    1.59
   2  14   5   11.24    1.43
   3 -13  12    5.72    1.53
   3 -11   7  156.88    1.65
   3  -9   4  646.00    2.28
   3   5  -2  147.90    1.19
   3  11   1    1.89    1.17
   3  13   3   53.77    1.64
   3  15   6   11.98    1.80
   4 -12   8    3.52    1.12
   4  10   0  335.71    2.30
   4  14   4   35.05    1.87
   5 -13  10   22.46    1.53
   5  -9   3  210.61    1.25
   5   1  -3    9.75    0.59
   5   3  -3  246.92    1.32
   5   7  -2   70.38    1.13
   5   9  -1  176.44    1.68
   5  13   2   64.11    1.96
   5  15   5   16.53    2.10
   6 -10   4   52.94    0.98
   6   8  -2  116.46    1.69
   6  12   1    1.72    1.62
   6  14   3   40.03    2.19
   7  -1  -3   73.55    0.76
   7   5  -3  147.26    1.42
   7  11   0  108.68    2.12
   7  13   2   12.12    1.94
   8 -10   4   62.40    0.92
   8   6  -3    2.71    1.19
   8   8  -2    0.03    1.37
   8  10  -1   13.63    1.61
   8  12   1    1.03    1.75
   9  -1  -3  562.96    2.01
   9   5  -3  421.17    2.55
   9  11   0   15.99    1.96
   9  13   2   18.11    2.30
  10   0  -3    0.28    0.95
  10   2  -3    3.72    0.99
  10   4  -3    0.41    1.18
  10  12   1   66.10    2.40
  11   7  -2   -0.71    1.48
  11   9  -1    5.30    1.77
  12   0  -2   77.52    1.35
  12   4  -2    7.33    1.45
  12   8  -1    0.84    1.95
  14   2  -1   13.54    1.58
  14   4  -1    8.19    1.98
  -7  -3  18    1.82    1.60
  -7  -3  19    3.25    1.73
  -7  -3  20    2.27    1.68
  -7  -1  15   13.88    1.22
  -7   1  14   32.86    1.26
  -6  -6  19    9.44    1.87
  -6  -6  20    0.40    2.08
  -6  -4  14   66.91    1.56
  -6  -2  12  117.82    1.44
  -6   2  10    9.20    0.76
  -6   4  10  454.86    1.40
  -6   6  11  240.02    0.93
  -5  -7  16   10.24    1.69
  -5  -7  17   -4.97    1.72
  -5  -5  12   -4.06    1.20
  -5  -1   8    1.98    0.75
  -4  -8  14   -2.98    1.38
  -4  -8  15    0.99    1.63
  -4  -6  10   14.39    0.93
  -4  -4   8  284.65    1.75
  -3  -9  13    6.19    1.10
  -3  -9  14   80.61    1.94
  -3  -5   7   10.51    0.94
  -2 -10  13   13.60    1.59
  -2 -10  14  104.04    2.07
  -2  -8   9  134.97    1.67
  -2  -6   6  284.75    1.58
  -2   4   2   43.70    0.33
  -2  12   7   46.70    1.05
  -2  14  10   -1.74    1.13
  -1 -11  13   14.96    1.23
  -1 -11  14    5.70    1.74
  -1  -9   9   13.24    1.23
  -1  -7   6   25.37    0.97
  -1   5   1    1.56    0.36
  -1  15  10   39.52    1.66
   0 -12  14   55.80    1.74
   0 -12  15   12.11    2.01
   0 -10   9  219.42    2.02
   0   8   1   25.77    0.79
   0  12   4   12.49    1.16
   0  14   7    7.61    1.18
   1 -11  10   87.35    1.72
   1  -9   6   15.95    0.98
   1   5  -1    1.13    0.58
   1  11   2  184.97    1.77
   1  13   4   48.91    1.55
   1  15   7    2.65    1.43
   2 -12  11   19.90    1.53
   3 -13  13   -0.58    1.75
   3  -1  -2 3951.98    2.37
   3  15   5    2.39    1.68
   4 -12   9   -1.83    1.20
   4  -4  -1  553.67    0.57
   4   2  -3  256.80    1.21
   4   4  -3 1753.23    3.31
   4  12   1    3.40    1.39
   4  14   3   26.45    1.78
   5 -13  11    5.47    1.55
   5   5  -3  406.66    1.96
   5  11   0   18.75    1.10
   5  15   4    6.04    1.95
   6   6  -3   20.25    1.16
   6  10  -1   14.98    1.10
   7   7  -3    6.98    1.22
   7   9  -2   14.33    1.40
   7  13   1   11.98    1.92
   8 -12   8   55.56    1.45
   8  -4  -2   14.77    0.41
   8  12   0  157.18    2.65
   9 -11   6    3.34    0.86
   9  -9   3    8.69    0.56
   9   7  -3   31.42    1.47
   9   9  -2   21.44    1.67
   9  13   1   -0.30    1.99
  10   6  -3  101.83    1.84
  10   8  -2   13.96    1.54
  10  10  -1    4.99    1.87
  11   1  -3   48.48    1.22
  11   3  -3    1.92    1.16
  11   5  -3   71.60    1.74
  11  11   0    9.86    2.23
  12   6  -2   -1.05    1.65
  13   1  -2   56.50    1.53
  13   3  -2   47.75    1.71
  13   5  -2   28.74    1.87
  13   7  -1   -1.57    2.04
  14   0  -1   -0.28    1.29
  -7  -3  21   -2.65    1.78
  -7  -1  16   33.93    1.39
  -7  -1  17   -0.44    1.29
  -7   1  15   14.37    1.23
  -7   3  14   23.66    0.87
  -7   5  15   12.32    0.82
  -7   7  17   12.14    0.85
  -6  -4  15    0.16    1.38
  -6  -4  16   16.74    1.53
  -6   0  11   -2.86    0.81
  -6   8  13    8.44    0.46
  -5  -7  18   39.10    2.03
  -5  -7  19    1.58    2.02
  -5  -7  20   31.93    2.34
  -5  -5  13    6.93    1.31
  -5  -3  10   46.41    1.16
  -4  -8  16   10.28    1.73
  -4  -8  17    4.96    1.82
  -4  -6  11   21.57    1.27
  -4  12  11    2.06    0.69
  -3  -9  15    2.79    1.67
  -3  -9  16  228.97    2.72
  -3  -7  10   -0.87    1.14
  -3  13  10   34.16    1.06
  -2 -10  15   31.41    1.86
  -2  -8  10  134.12    1.70
  -1 -11  15    3.06    1.79
  -1 -11  16    8.09    1.97
  -1  -5   4   57.35    0.90
  -1  11   4   98.78    1.25
   0 -12  16    0.66    1.88
   0 -10  10   64.51    1.54
   0  -8   6    9.05    0.89
   0  -4   2  364.46    1.20
   0   6   0 2341.54    3.22
   0  10   2  100.86    1.20
   0  14   6   10.54    1.35
   1 -11  11   76.21    1.70
   2 -12  12   10.58    1.62
   2 -10   7   54.33    1.26
   2  -8   4  148.05    1.21
   2   2  -2 7788.83    4.80
   2   4  -2   43.60    0.74
   2   8  -1  131.26    1.34
   2  12   2  157.76    1.81
   2  14   4    5.96    1.39
   3 -13  14    5.33    1.91
   3 -11   8  162.54    1.73
   3   7  -2  875.89    2.73
   3   9  -1 1307.77    3.70
   3  13   2    3.37    1.39
   4 -12  10    3.88    1.52
   4   8  -2  384.01    2.22
   4  10  -1  106.78    1.67
   5 -13  12   14.18    1.70
   5  -7   1  146.24    0.76
   5  -1  -3    8.88    0.46
   5   7  -3   66.88    1.33
   5   9  -2    2.86    1.30
   5  13   1    3.92    1.60
   6  12   0   23.53    1.63
   6  14   2   12.00    1.98
   7 -11   6    4.71    0.81
   7  -9   3   92.40    0.91
   7   3  -4    3.51    0.90
   7  11  -1  179.37    2.33
   8  -2  -3    5.54    0.55
   8   2  -4   12.59    0.91
   8   4  -4   31.33    1.19
   8   8  -3   10.40    1.43
   8  10  -2  134.02    2.19
   9   3  -4   51.56    1.27
   9  11  -1  143.97    2.62
  10 -10   5    7.99    0.73
  10  12   0   20.41    2.31
  11  -3  -2   21.26    0.75
  11   9  -2   -2.38    1.85
  12  -4  -1   30.76    0.82
  12  -2  -2  138.01    1.37
  12   2  -3    5.59    1.21
  12   4  -3    1.00    1.43
  12   8  -2    2.16    1.95
  13  -3  -1   74.32    1.20
  13  -1  -2   59.31    1.39
  13   7  -2   12.36    1.89
  14   2  -2    3.82    1.70
  14   4  -2   27.99    2.05
  -7  -1  18   -0.97    1.40
  -7  -1  19   29.28    1.68
  -7  -1  20    9.00    1.71
  -7  -1  21   82.87    2.36
  -7   1  16   31.83    1.38
  -7   3  15    1.97    0.95
  -7   5  16    4.14    0.96
  -7   7  18   -0.05    0.92
  -6  -4  17  168.66    2.25
  -6  -4  18   11.47    1.68
  -6  -4  19    8.90    1.60
  -6  -2  13  126.40    1.58
  -5  -5  14   16.29    1.43
  -5  -3  11   37.19    1.16
  -5  -1   9   31.50    0.90
  -5   1   8    2.22    0.68
  -4  -8  18    1.20    1.40
  -4  -8  19   92.26    2.62
  -4  -8  20    6.44    2.23
  -4  -6  12  199.47    2.00
  -4  -4   9    8.49    0.97
  -4  -2   7 2520.03    3.88
  -4   0   6  246.85    1.10
  -3  -9  17   -2.16    1.89
  -3  -9  18   24.77    2.13
  -3  -9  19   57.09    2.47
  -3  -7  11   19.87    1.28
  -3  -5   8   36.17    1.09
  -3  11   7   -0.14    0.66
  -2 -10  16    5.02    1.37
  -2 -10  17   39.35    2.16
  -2 -10  18   10.13    2.12
  -2 -10  19    0.27    2.01
  -2  -6   7  876.38    2.79
  -2  -4   5  641.98    2.00
  -2   8   3  702.59    1.79
  -2  14   9   24.91    1.23
  -1 -11  17    0.21    1.84
  -1 -11  18   16.24    2.32
  -1  -9  10  277.18    2.04
  -1  13   6  111.35    1.44
  -1  15   9   12.95    1.43
   0 -10  11    6.19    1.40
   0  -6   4 2722.85    3.95
   1 -11  12   52.62    1.73
   1  -9   7   34.53    1.15
   1  -7   4   67.32    0.96
   1  -5   2   82.85    0.71
   1   9   0   69.25    1.14
   1  15   6    1.17    1.43
   2 -12  13   22.95    1.76
   2   6  -2  225.49    1.38
   2  10   0  406.06    2.24
   3 -11   9   71.82    1.47
   3  -9   5   64.78    1.05
   3  11   0  339.26    2.31
   3  15   4   41.61    1.89
   4 -10   6  140.85    1.50
   4   0  -3    0.89    0.48
   4   6  -3  188.15    1.51
   4  12   0    2.24    1.37
   4  14   2   38.16    1.80
   5  11  -1    8.24    1.34
   5  15   3   -1.01    1.75
   6 -12   9   31.79    1.36
   6 -10   5  403.04    1.95
   6  -8   2   -1.03    0.49
   6  -2  -3   24.47    0.51
   6   2  -4  584.41    2.02
   6   4  -4   61.40    1.15
   6   8  -3 1269.57    4.05
   6  10  -2    3.40    1.33
   6  14   1   32.23    2.07
   7   1  -4  726.52    2.21
   7   5  -4    6.65    1.08
   7   9  -3   -0.69    1.36
   7  13   0   11.32    1.87
   8 -12   9   12.07    1.49
   8   0  -4 1642.00    3.26
   8   6  -4   59.75    1.49
   8  12  -1   71.33    2.25
   8  14   1   11.21    2.26
   9   1  -4   -0.89    0.84
   9   5  -4   90.58    1.56
   9   9  -3    7.07    1.59
   9  13   0    2.36    2.17
  10  -2  -3    0.58    0.72
  10   2  -4    4.31    1.00
  10   4  -4   26.11    1.30
  10   6  -4   22.84    1.45
  10   8  -3   27.87    1.63
  10  10  -2   78.57    2.34
  10  12  -1   63.40    2.44
  11  -9   4    7.81    0.60
  11  -1  -3   53.16    0.99
  11   3  -4   73.42    1.60
  11   7  -3   25.46    1.38
  12   0  -3   -1.07    0.96
  12   6  -3    0.13    1.65
  13   3  -3    3.45    1.44
  13   5  -3    2.23    1.83
  14  -2  -1   11.17    1.23
  14   0  -2    0.83    1.41
  -7   1  17    2.04    1.15
  -7   1  18    0.59    1.41
  -7   3  16    1.17    1.05
  -7   5  17  120.91    1.45
  -7   7  19   16.87    1.06
  -6  -4  20    1.53    1.67
  -6  -4  21   10.16    1.89
  -6  -2  14   77.25    1.46
  -6  -2  15   78.51    1.57
  -6   0  12  582.66    2.35
  -6   2  11  132.31    1.10
  -6   4  11  210.81    1.15
  -6  10  17    5.40    0.64
  -5  -5  15  171.93    2.08
  -5  -5  16   19.94    1.55
  -5   5   8   42.67    0.43
  -4  -6  13   25.67    1.40
  -4  -6  14  106.83    1.81
  -4  10   8    0.72    0.48
  -3  -7  12  391.87    2.55
  -3  -3   6  557.72    1.83
  -3   7   4   18.26    0.43
  -3   9   5  100.89    0.84
  -2  -8  11   56.39    1.22
  -2  10   4   24.14    0.82
  -2  12   6  184.04    1.40
  -1  -9  11   69.82    1.56
  -1  -7   7  509.74    2.15
  -1   7   1  354.53    1.38
  -1   9   2    4.41    0.69
   0 -10  12   77.94    1.75
   0  -8   7   19.09    0.99
   0  12   3  164.52    1.59
   0  14   5   37.36    1.46
   1 -11  13   76.01    1.94
   1   7  -1  354.13    1.63
   1  11   1 1083.32    3.40
   1  13   3  163.51    1.84
   2 -12  14    4.00    1.60
   2 -12  15    3.27    1.89
   2 -12  16   11.70    1.95
   2 -10   8   62.99    1.33
   2  12   1   13.08    1.25
   2  14   3   63.57    1.72
   2  16   6   14.98    1.77
   3   3  -3  263.53    1.25
   3   5  -3   39.30    0.91
   3  13   1   58.51    1.64
   4 -12  11   36.75    1.60
   4  10  -2   85.35    1.53
   5 -11   8   29.70    1.33
   5  -9   4  256.08    1.49
   5   3  -4 3532.97    4.70
   5   5  -4   30.54    1.02
   5  13   0   16.18    1.71
   5  15   2   18.64    2.00
   6 -12  10   15.51    1.38
   6   6  -4   19.61    1.17
   6  12  -1   47.86    1.46
   7 -11   7   68.10    1.34
   7   7  -4   11.26    1.30
   7  11  -2   45.29    1.74
   8 -10   5  212.40    1.44
   8   8  -4   21.26    1.43
   8  10  -3   15.42    1.65
   8  14   0    3.27    1.98
   9 -11   7  201.77    1.77
   9   7  -4   85.44    1.81
   9  11  -2    6.84    1.42
  10  -4  -2    1.48    0.48
  10   0  -4  376.31    1.95
  11  -5  -1   88.90    0.69
  11   1  -4    1.99    1.00
  11   5  -4   18.17    1.48
  11   9  -3   10.40    1.98
  11  11  -2   12.72    2.30
  12   4  -4   46.59    1.77
  12   8  -3   12.92    2.03
  13  -5   0    0.81    0.61
  13   1  -3   20.47    1.33
  13   7  -3   14.74    2.07
  14  -4   0   13.31    0.94
  -7   1  19   30.62    1.50
  -7   1  20    8.53    1.54
  -7   1  21   84.19    2.10
  -7   3  17    1.46    1.01
  -7   3  18   -2.64    1.34
  -7   5  18   11.46    1.15
  -7   5  19   -2.29    1.16
  -6  -2  16    3.21    1.28
  -6  -2  17    5.99    1.30
  -6   0  13    1.27    0.94
  -6   6  12   39.00    0.68
  -5  -5  17   26.46    1.61
  -5  -5  18   14.12    1.73
  -5  -5  19   41.54    2.03
  -5  -5  20   -4.57    1.94
  -5  -5  21   51.14    2.41
  -5  -3  12  160.32    1.48
  -5  -1  10   12.99    0.88
  -5   3   8  607.29    1.48
  -4  -6  15   14.72    1.51
  -4  -4  10  239.90    1.62
  -4  -2   8 1452.99    3.12
  -4  12  10    3.02    0.64
  -3  -7  13   13.43    1.38
  -3  -7  14   25.20    1.47
  -3  -5   9  212.31    1.68
  -3  -1   5  349.46    1.26
  -3   1   4 1255.45    1.64
  -3  13   9   11.51    0.86
  -2  -8  12   52.86    1.23
  -2  -8  13   79.05    1.77
  -2  -6   8   11.69    0.77
  -2   6   2  232.93    0.87
  -2  14   8    0.09    1.00
  -1  -9  12   22.98    1.13
  -1  -9  13   15.69    1.50
  -1  -7   8  137.75    1.47
  -1  -5   5   22.91    0.83
  -1  -3   3  890.17    1.83
  -1  11   3  322.24    1.76
  -1  13   5   62.79    1.24
  -1  15   8    1.01    1.14
   0 -10  13   66.09    1.80
   0  -8   8    7.24    1.05
   0  -2   1 1389.88    1.53
   0   8   0  347.66    1.61
   0  10   1   22.20    0.96
   1 -11  14   91.43    2.12
   1 -11  15   52.91    2.07
   1  -9   8  135.30    1.56
   1  15   5   11.60    1.47
   2 -10   9    2.32    1.16
   2  -8   5  117.07    1.19
   2  10  -1   93.03    1.44
   2  16   5   15.04    1.77
   3 -11  10   14.21    1.30
   3   7  -3   68.82    1.14
   3   9  -2  864.83    3.01
   3  11  -1   11.65    1.24
   3  15   3    4.22    1.50
   4 -12  12   -0.71    1.39
   4 -12  13   83.16    2.07
   4 -10   7   35.94    1.23
   4   8  -3  934.34    3.12
   4  12  -1   40.80    1.58
   4  14   1   29.12    1.77
   4  16   3   -0.18    1.71
   5   1  -4  135.93    0.96
   5   7  -4 1388.81    3.86
   5   9  -3  866.97    3.33
   5  11  -2   25.41    1.51
   6 -12  11   -1.23    1.58
   6  -6   0   28.68    0.36
   6   0  -4   46.86    0.71
   6   8  -4  585.72    2.92
   6  10  -3    5.20    1.40
   6  12  -2   37.43    1.70
   6  14   0   19.32    1.99
   7  13  -1    2.38    1.71
   8  -8   2   48.13    0.62
   8   4  -5    3.14    1.06
   8  12  -2   13.05    1.90
   9  -3  -3   14.01    0.58
   9  -1  -4    0.79    0.76
   9   3  -5   41.79    1.20
   9   5  -5  205.47    2.02
   9   9  -4    5.73    1.60
   9  11  -3  124.84    2.49
   9  13  -1   95.89    2.35
  10   4  -5    6.90    1.35
  10   8  -4   15.05    1.66
  10  10  -3   53.80    1.77
  10  12  -2   14.95    2.29
  11   7  -4   43.02    1.77
  12   2  -4   13.99    1.23
  12   6  -4    0.75    1.66
  14   2  -3    3.88    1.51
  14   4  -3   -0.25    1.74
  -7   3  19    3.79    1.21
  -7   3  20    4.85    1.35
  -7   3  21    0.46    1.46
  -7   5  20    6.23    1.31
  -6  -2  18  154.73    2.16
  -6  -2  19    2.91    1.62
  -6  -2  20   -0.73    1.68
  -6  -2  21    9.91    1.91
  -6  -2  22    6.75    2.04
  -6   0  14   44.18    1.19
  -6   2  12  132.20    1.18
  -5  -3  13  143.88    1.48
  -5  -3  14  269.02    2.15
  -5   1   9   34.10    0.75
  -4  -6  16    5.71    1.16
  -4  -6  17   49.80    1.89
  -4  -6  18    0.14    1.73
  -4  -6  19    9.02    1.86
  -4  -6  20    7.63    2.04
  -4  -6  21    9.03    2.20
  -4  -4  11  228.75    1.84
  -3  -7  15   29.28    1.61
  -3  -7  16   60.34    1.81
  -3  -5  10  267.71    1.89
  -3  -3   7  309.88    1.58
  -2  -8  14    5.55    1.47
  -2  -8  15  261.55    2.53
  -2  -6   9    0.65    1.02
  -2  -4   6 4219.81    5.02
  -2  -2   4 8078.40    5.40
  -2  12   5  136.14    1.35
  -1  -9  14  202.95    2.33
  -1  -9  15   15.55    1.58
  -1  15   7   41.06    1.49
   0 -10  14   17.21    1.21
   0 -10  15   -2.58    1.60
   0 -10  16    0.56    1.64
   0  -6   5   38.29    0.89
   0  12   2   76.11    1.45
   0  14   4    3.65    1.28
   0  16   7   26.44    1.72
   1 -11  16   21.12    1.90
   1 -11  17   75.47    2.44
   1 -11  18    1.69    2.20
   1  -9   9   79.32    1.43
   1  -7   5   11.71    0.81
   1   9  -1    1.39    0.89
   1  13   2   12.58    1.20
   1  15   4   26.08    1.48
   2 -10  10   38.99    1.40
   2   8  -2  130.11    1.20
   2  12   0    3.27    1.22
   2  14   2   18.23    1.45
   3 -11  11   50.23    1.57
   3 -11  12    5.80    1.57
   3  -9   6  103.87    1.27
   3  -3  -1    4.04    0.13
   3  13   0   46.12    1.64
   3  15   2   21.76    1.74
   4 -12  14  104.89    2.27
   4 -12  15   15.98    2.00
   4  -6   1   13.57    0.44
   4   4  -4   -0.97    0.76
   4   6  -4   54.80    1.14
   5 -11   9   14.46    1.21
   5  13  -1    2.44    1.57
   5  15   1   15.61    2.02
   6 -12  12    2.56    1.55
   6   4  -5  568.86    2.32
   7  -7   1    3.84    0.40
   7  -3  -3   45.59    0.53
   7  -1  -4  734.26    1.85
   7   3  -5   95.42    1.25
   7   5  -5  347.35    2.13
   7   7  -5  778.89    3.31
   7   9  -4   40.04    1.27
   7  11  -3   20.33    1.33
   7  13  -2   17.04    1.96
   8   2  -5    0.21    0.88
   8   6  -5  225.97    2.05
   8  10  -4  102.48    2.07
   8  14  -1   -1.10    2.19
   9 -11   8   56.35    1.45
   9   7  -5    7.12    1.43
   9  13  -2   14.77    2.30
  10 -10   6  168.13    1.49
  10   2  -5   27.33    1.10
  10   6  -5   20.65    1.53
  10  10  -4  108.74    2.38
  11   3  -5    1.91    1.18
  11   5  -5   22.62    1.50
  11   9  -4   26.74    2.06
  12  -2  -3    6.11    0.87
  12   0  -4    5.54    1.19
  12   8  -4   17.63    2.05
  13  -1  -3   23.45    1.18
  13   3  -4    0.63    1.45
  13   5  -4   14.99    1.78
  13   7  -4    2.19    1.98
  14  -2  -2    3.59    1.15
  14   0  -3   -1.24    1.37
  -6   0  15   -1.80    1.02
  -6   0  16   15.23    1.36
  -6   2  13  132.32    1.25
  -6   4  12    6.07    0.69
  -6   8  14   -0.14    0.55
  -5  -3  15   34.91    1.43
  -5  -3  16   52.29    1.54
  -5  -1  11  223.95    1.59
  -5   7   9   10.88    0.32
  -4  -4  12    8.79    1.19
  -4  -2   9 1196.50    2.98
  -4   0   7    0.07    0.55
  -4   2   6   66.21    0.58
  -3  -7  17   82.66    2.06
  -3  -7  18   18.43    1.85
  -3  -7  19    0.72    1.97
  -3  -7  20    0.20    2.03
  -3  -7  21   94.01    2.72
  -3  -5  11   37.33    1.24
  -3  11   6   13.33    0.69
  -3  13   8   64.15    1.11
  -2  -8  16   11.25    1.71
  -2  -8  17   18.36    1.85
  -2  -8  18   12.56    1.91
  -2  -8  19   11.87    1.86
  -2  -8  20    1.04    1.95
  -2  -8  21   62.81    2.67
  -2  -6  10  281.97    1.98
  -2  14   7    1.71    1.00
  -1  -9  16   40.68    1.92
  -1  -9  17   14.36    1.91
  -1  -9  18   33.17    2.15
  -1  -9  19  165.36    2.94
  -1  -9  20   41.70    2.51
  -1  -7   9  236.17    1.84
  -1  13   4  103.30    1.53
   0 -10  17    2.75    1.76
   0 -10  18    2.86    2.06
   0 -10  19    6.75    2.25
   0  -8   9   41.62    1.27
   0  -4   3   32.98    0.64
   0   4  -1  387.74    1.17
   0   6  -1 1359.38    2.54
   1  -9  10  252.60    2.07
   1   3  -2   18.94    0.57
   1   5  -2   87.09    0.77
   1  11   0    3.04    1.09
   2 -10  11    9.59    1.32
   2  -8   6  135.76    1.31
   2   0  -2 3776.08    2.43
   2   4  -3  271.73    1.30
   2   6  -3  226.82    1.42
   2  16   4   14.33    1.75
   3 -11  13   -0.64    1.56
   3   9  -3   48.30    1.32
   3  11  -2    0.24    1.22
   4 -10   8  120.70    1.48
   4   2  -4   49.21    0.79
   4   8  -4   78.91    1.44
   4  10  -3  136.97    1.80
   4  12  -2  152.57    2.04
   4  14   0   29.22    1.39
   4  16   2   10.84    2.00
   5 -11  10   37.03    1.41
   5   9  -4   11.27    1.32
   5  11  -3    1.85    1.40
   5  15   0   -2.59    1.87
   6 -12  13    1.98    1.67
   6   2  -5  394.96    1.75
   6   6  -5   84.44    1.43
   6  10  -4    5.21    1.44
   6  12  -3   48.94    1.85
   6  14  -1   16.72    1.49
   7  -9   4    2.90    0.70
   7   1  -5  296.10    1.54
   8 -10   6   90.70    1.25
   8   8  -5    2.57    1.42
   8  12  -3    3.05    1.38
   8  14  -2   -0.26    1.97
   9  -9   4   17.16    0.75
   9   1  -5  114.14    1.27
   9   9  -5    1.06    1.61
   9  11  -4   15.60    1.97
  10   8  -5   21.25    1.74
  10  12  -3    2.44    2.08
  11  -3  -3    1.28    0.68
  11  -1  -4    3.87    0.77
  11   1  -5   66.79    1.44
  11   7  -5   -0.39    1.63
  12   4  -5   56.99    1.75
  12   6  -5   22.49    1.80
  13  -3  -2   49.16    1.01
  13   1  -4    1.48    1.19
  14   2  -4   -2.52    1.64
  14   4  -4   18.04    1.86
  -6   0  17    0.26    1.20
  -6   0  18  233.32    2.26
  -6   0  19   -1.19    1.40
  -6   0  20  358.09    3.01
  -6   0  21   -1.03    1.70
  -6   0  22  207.45    2.91
  -6   2  14   79.07    1.25
  -6   4  13   50.53    0.92
  -6   6  13  129.37    1.03
  -5  -3  17  134.70    2.02
  -5  -3  18    6.69    1.54
  -5  -3  19   -1.40    1.61
  -5  -3  20    2.80    1.74
  -5  -3  21   67.34    2.24
  -5  -3  22    3.25    2.03
  -5  -1  12    3.18    0.92
  -5   1  10   14.32    0.86
  -4  -4  13  225.89    1.97
  -4  -4  14  148.85    1.84
  -4   8   6   90.40    0.47
  -3  -5  12   20.17    1.23
  -3  -3   8  112.41    1.19
  -2  -4   7  737.48    2.30
  -2   0   3    1.73    0.34
  -2   8   2  141.37    0.97
  -2  10   3   29.68    0.75
  -1  -7  10    4.11    1.14
  -1  -5   6  272.21    1.50
  -1  -1   2  391.98    0.89
  -1   5   0   36.79    0.49
  -1   9   1    4.30    0.70
  -1  11   2   96.63    1.17
  -1  15   6    3.38    1.37
   0  -8  10  108.64    1.57
   0  -6   6 1341.56    3.08
   0  10   0 1755.56    3.86
   0  14   3    4.03    1.26
   0  16   6    4.76    1.41
   1  -9  11  215.47    2.06
   1  -7   6    2.72    0.84
   1  -5   3 1027.65    2.11
   1   7  -2   28.67    0.84
   1  13   1   10.98    1.22
   1  15   3   25.71    1.51
   2 -10  12   32.37    1.52
   2  -6   3  436.94    1.50
   2  10  -2  222.95    1.85
   2  12  -1  172.00    1.92
   2  14   1    5.72    1.42
   2  16   3    3.90    1.71
   3 -11  14    5.60    1.66
   3 -11  15   35.97    1.95
   3 -11  16    1.13    1.73
   3  -9   7  260.69    1.78
   3   5  -4  366.25    1.71
   3  13  -1   27.96    1.56
   3  15   1   -0.04    1.65
   4 -10   9  208.49    1.95
   4  14  -1   57.11    1.99
   4  16   1    1.52    1.80
   5 -11  11    1.38    1.31
   5  -7   2   12.51    0.54
   5   3  -5 1187.29    2.87
   5   5  -5  195.57    1.42
   5   7  -5  422.91    2.37
   5  13  -2    7.90    1.22
   6  -8   3   90.85    0.90
   6   8  -5  174.56    1.92
   6  14  -2   -1.49    1.91
   7   9  -5    2.02    1.44
   7  11  -4   20.53    1.35
   7  13  -3    2.77    1.92
   8  -2  -4   13.32    0.60
   8   0  -5    0.74    0.72
   8   4  -6   28.53    1.19
   8   6  -6  672.10    3.17
   8  10  -5    6.86    1.70
   8  12  -4    8.44    1.92
   9 -11   9   30.79    1.29
   9  -7   1    2.37    0.36
   9   3  -6   17.01    1.08
   9   5  -6   17.29    1.35
   9   7  -6   59.69    1.64
   9  13  -3    3.03    2.06
  10  -2  -4    0.38    0.69
  10   0  -5    0.83    0.91
  10   4  -6   71.59    1.55
  10   6  -6   17.20    1.54
  10  10  -5   -0.08    1.88
  10  12  -4    2.86    2.30
  11   9  -5    7.04    2.00
  12  -4  -2    4.71    0.65
  12   2  -5   -2.87    1.13
  12   8  -5   15.15    2.08
  13   3  -5   10.34    1.51
  13   5  -5   18.62    1.78
  13   7  -5   -3.38    1.97
  -6   2  15   89.60    1.30
  -6   2  16    3.87    1.18
  -6   8  15    4.11    0.70
  -5  -1  13   36.79    1.15
  -5   3   9  589.84    1.61
  -4  -4  15    0.34    1.34
  -4  -4  16   78.01    1.70
  -4  -4  22    2.34    2.09
  -4  -2  10   10.35    0.92
  -4  10   7   56.66    0.61
  -4  12   9   11.70    0.63
  -3  -5  13   23.89    1.30
  -3  -1   6    9.75    0.60
  -3   9   4   10.73    0.59
  -2  -6  11   10.13    0.89
  -2  -6  12   84.98    1.52
  -2  12   4  286.41    1.78
  -1  -7  11  133.15    1.68
  -1  -3   4  811.78    1.87
  -1   7   0  537.73    1.65
   0  -8  11   76.01    1.51
   0   8  -1   27.62    0.85
   0  12   1   10.95    1.05
   0  16   5    8.99    1.64
   1  -9  12    9.28    1.34
   1   9  -2    8.31    0.95
   1  11  -1    0.64    1.07
   2 -10  13    3.39    1.38
   2 -10  14    5.35    1.60
   2  -8   7    5.30    0.94
   2   8  -3  706.88    2.56
   2  14   0   36.76    1.71
   3 -11  17   14.29    1.97
   3  -9   8   42.26    1.20
   3  -5   1   85.27    0.61
   3   3  -4   17.15    0.73
   3   7  -4   20.66    0.78
   4   6  -5   26.28    1.06
   4  10  -4  207.10    2.04
   4  12  -3   71.29    1.76
   5 -11  12   -3.03    1.45
   5 -11  13    9.12    1.71
   5   9  -5   55.35    1.45
   5  11  -4   15.65    1.51
   5  13  -3   20.69    1.65
   5  15  -1   38.42    2.22
   6  10  -5   68.17    1.76
   6  12  -4    7.06    1.68
   7 -11  10   61.13    1.54
   7   3  -6   19.35    1.00
   7   5  -6   17.62    1.17
   7   7  -6   92.67    1.70
   8 -10   7    2.29    1.01
   8   2  -6   12.92    0.93
   8   8  -6   52.36    1.69
   8  14  -3    2.89    2.22
   9   9  -6   66.38    1.90
   9  11  -5    2.05    1.91
   9  13  -4    6.58    2.29
  10 -10   7   11.24    1.07
  10   2  -6   89.66    1.37
  10   8  -6   13.71    1.73
  11  -9   5   29.51    0.88
  11   3  -6   52.29    1.44
  11   5  -6   11.20    1.39
  11   7  -6   20.92    1.77
  12   4  -6   48.31    1.67
  12   6  -6   13.07    1.77
  13  -1  -4    1.09    1.03
  14  -4  -1    7.54    0.79
  14   0  -4   11.58    1.36
  -6   2  17    4.71    1.09
  -6   2  18  190.95    1.92
  -6   2  19    2.34    1.28
  -6   2  20    4.19    1.40
  -6   2  21    9.71    1.56
  -6   2  22    4.33    1.65
  -6   4  14   61.15    0.96
  -6   4  15   -1.78    0.90
  -6   6  14  261.89    1.39
  -6   8  16   18.34    0.83
  -5  -1  14   65.81    1.34
  -5  -1  15   -1.77    1.10
  -5  -1  22  166.18    2.60
  -5   1  11  236.29    1.44
  -5   5   9    2.90    0.47
  -4  -4  17   -0.21    1.03
  -4  -4  18    4.12    1.40
  -4  -4  19    2.32    1.54
  -4  -4  20    2.60    1.62
  -4  -4  21   36.17    1.68
  -4  -2  11   77.44    1.22
  -4   0   8  593.54    1.83
  -4  14  12    0.77    0.69
  -3  -5  14   41.49    1.43
  -3  -5  15    7.35    1.39
  -3  -5  16   -0.85    1.34
  -3  -5  22   -1.05    2.12
  -3  -3   9   44.38    1.02
  -3  11   5    4.44    0.66
  -3  13   7    3.10    0.78
  -3  15  10    5.05    1.05
  -2  -6  13    2.66    1.24
  -2  -4   8  120.48    1.25
  -2  -2   5  252.39    1.17
  -2  14   6  127.58    1.46
  -1  -7  12    0.36    1.21
  -1  -7  13  305.92    2.35
  -1  -5   7  464.59    1.95
  -1  13   3   78.01    1.34
  -1  15   5    1.66    1.30
   0  -8  12    2.36    1.19
   0  -8  13  306.35    2.43
   0  -6   7   44.72    1.02
   0   2  -1 1387.54    1.53
   0  14   2    3.48    1.27
   1  -9  13   -1.16    1.29
   1  -9  14    1.36    1.47
   1  -9  15    5.17    1.48
   1  -7   7  360.19    1.87
   1  13   0  125.71    1.77
   1  15   2    2.07    1.39
   2 -10  15    1.52    1.19
   2 -10  16  185.21    2.63
   2 -10  17    0.86    1.93
   2 -10  18  163.90    2.84
   2  10  -3   31.58    1.19
   2  12  -2  258.08    2.23
   2  16   2   29.58    1.87
   3  -9   9  272.42    2.00
   3  -7   4   38.61    0.77
   3   9  -4   10.79    1.19
   3  11  -3   38.65    1.12
   3  13  -2  205.81    2.37
   3  15   0    2.64    1.59
   4 -10  10   17.06    1.23
   4 -10  11   59.64    1.45
   4   4  -5 1283.70    2.99
   4   8  -5    1.91    1.14
   4  14  -2    1.41    1.65
   4  16   0    4.07    1.97
   5 -11  14   -0.92    1.67
   5 -11  15   80.34    2.24
   5  15  -2   19.23    1.92
   6 -10   8   13.61    1.04
   6   4  -6   75.56    1.22
   6   6  -6  324.27    2.02
   6   8  -6  122.12    1.78
   6  14  -3   23.91    2.12
   7 -11  11    5.90    1.38
   7 -11  12    0.68    1.56
   7  -9   5  231.38    1.48
   7   9  -6    7.79    1.49
   7  11  -5    9.18    1.26
   7  13  -4   -0.40    1.89
   8  10  -6  122.40    2.24
   8  12  -5    3.04    1.97
   9  -1  -5  119.46    1.12
   9   1  -6   24.66    1.07
  10  10  -6    1.19    1.91
  11   9  -6    2.74    1.99
  12  -2  -4   11.73    0.91
  12   0  -5   -0.25    0.95
  12   2  -6   36.68    1.51
  12   8  -6   26.97    2.15
  13   1  -5   12.45    1.24
  13   5  -6   12.60    1.78
  14  -2  -3    5.65    1.06
  14   2  -5   72.96    1.86
  -6   4  16   17.17    1.07
  -6   4  17  195.91    1.81
  -6   4  18    9.24    1.25
  -6   4  19   12.88    1.40
  -6   4  20    2.05    1.46
  -6   4  21    7.07    1.62
  -6   6  15   25.10    0.88
  -6   8  17    0.49    0.88
  -6   8  18    0.51    1.02
  -6   8  19    6.89    1.13
  -5  -1  16   47.41    1.34
  -5  -1  17  130.19    1.81
  -5  -1  18   15.03    1.44
  -5  -1  19  159.95    2.15
  -5  -1  20   28.84    1.77
  -5  -1  21    7.49    1.75
  -5   1  12    1.88    0.80
  -5   3  10   47.98    0.82
  -4  -2  12    6.28    1.00
  -4   2   7 2702.41    3.00
  -4   4   6 1289.11    1.42
  -3  -5  17    1.15    1.38
  -3  -5  18  157.59    2.31
  -3  -5  19    7.14    1.72
  -3  -5  20   13.51    1.72
  -3  -5  21   -3.14    1.45
  -3  -3  10   34.50    1.04
  -2  -6  14   11.59    0.99
  -2  -6  15   57.69    1.64
  -2  -6  16   48.66    1.70
  -2  -6  17  136.38    2.16
  -2  -6  18   13.39    1.62
  -2  -6  19   18.01    1.71
  -2  -6  20    5.57    1.95
  -2  -6  21    2.03    2.08
  -2  -6  22    4.37    2.21
  -2  10   2  229.11    1.41
  -1  -7  14    0.88    1.38
  -1  -7  15  273.67    2.48
  -1  -7  16  302.40    2.62
  -1  -7  20   24.83    1.96
  -1  -7  21   13.18    2.17
  -1  -5   8   -1.45    0.85
  -1   3   0  598.55    0.98
  -1   9   0   66.91    0.96
  -1  11   1   -0.24    0.82
   0  -8  14   -1.02    1.41
   0  -8  15   29.85    1.64
   0  -8  16   44.51    1.83
   0  -8  17   61.56    1.90
   0  -8  18   50.91    1.97
   0  -8  19  158.92    2.60
   0  -8  20   52.61    2.38
   0  -8  21   42.37    2.51
   0  -4   4  855.15    1.99
   0  10  -1   21.75    1.00
   0  12   0  182.93    1.73
   0  16   4   15.43    1.47
   1  -9  16   -4.59    1.61
   1  -9  17   18.20    1.83
   1  -9  18   16.39    1.95
   1  -9  19   28.96    2.22
   1  -9  20   18.63    2.33
   1   5  -3   32.34    0.77
   1   7  -3  147.22    1.24
   2  -8   8   52.95    1.19
   2  -6   4  831.02    2.13
   2   6  -4  314.66    1.65
   2  14  -1   50.17    1.60
   2  16   1    4.41    1.59
   3  -9  10   23.18    1.19
   3  15  -1   73.40    2.09
   4 -10  12   29.69    1.52
   4   0  -4  150.03    0.80
   4  12  -4   36.77    1.62
   5  -9   7  224.59    1.73
   5  -1  -4  139.84    0.74
   5   1  -5  100.29    0.92
   5   5  -6   17.25    1.03
   5   7  -6  130.06    1.63
   5  11  -5   23.64    1.57
   5  13  -4    0.08    1.66
   6 -10   9   40.33    1.27
   6   0  -5   -1.00    0.58
   6   2  -6    5.69    0.77
   6  10  -6   59.95    1.69
   6  12  -5   18.16    1.74
   7 -11  13   22.28    1.73
   8 -10   8   82.71    1.50
   8  -8   3    8.40    0.62
   8   4  -7  337.89    2.18
   8   6  -7  338.33    2.48
   8   8  -7   -4.10    1.42
   9  -9   5   76.57    1.05
   9   3  -7  238.03    2.00
   9   5  -7  304.30    2.38
   9   7  -7  197.12    2.33
   9   9  -7    6.87    1.59
   9  11  -6    6.85    1.95
  10 -10   8   30.49    1.33
  10  -8   3    2.31    0.54
  10   4  -7    5.29    1.24
  10   6  -7    1.37    1.37
  10   8  -7   -1.78    1.66
  11  -1  -5   80.02    1.08
  11   1  -6   38.41    1.19
  11   5  -7   13.79    1.51
  11   7  -7   13.06    1.77
  12   6  -7    7.54    1.65
  13  -3  -3    6.36    0.86
  13   3  -6   61.30    1.81
  -6   6  16    0.76    0.85
  -6   6  17   47.30    1.17
  -6   6  18    4.86    1.13
  -6   6  19   21.97    1.34
  -6   6  20   -0.27    1.27
  -5   1  13   35.21    0.99
  -4  -2  13   45.14    1.26
  -4  -2  14   99.81    1.51
  -4  -2  22   25.16    2.03
  -4  -2  23   13.63    2.14
  -4   0   9   -2.16    0.69
  -3  -3  11    1.23    0.96
  -3  -1   7 1416.09    2.66
  -3   1   5  364.33    1.03
  -3   5   3   46.23    0.27
  -3   7   3   66.16    0.52
  -3  15   9   17.71    1.07
  -2  -4   9  891.15    2.74
  -2   6   1    4.03    0.36
  -2  12   3  132.11    1.37
  -2  14   5    2.45    1.03
  -1  -7  17  458.01    3.08
  -1  -7  18   45.30    1.84
  -1  -7  19    3.30    1.38
  -1  13   2  127.66    1.53
  -1  15   4    2.10    1.14
   0  -6   8  221.58    1.59
   0   6  -2 1477.55    2.74
   0   8  -2  265.81    1.52
   0  14   1    0.25    1.26
   1  -7   8   30.25    0.83
   1  -5   4  563.40    1.72
   1   9  -3  307.38    1.87
   1  11  -2   95.27    1.49
   1  13  -1   32.19    1.39
   1  15   1   16.63    1.45
   2  -8   9  109.64    1.46
   2   4  -4  951.40    2.28
   2   8  -4  388.72    2.02
   3  -9  11    0.92    1.20
   3  -7   5    7.66    0.86
   3   5  -5  508.51    2.02
   3   7  -5   49.56    1.17
   3  11  -4   57.87    1.55
   3  13  -3   43.70    1.72
   4 -10  13   16.99    1.54
   4 -10  14    9.13    1.62
   4 -10  15   27.10    1.83
   4 -10  16   52.48    1.95
   4  -8   6   13.19    0.88
   4  -6   2  243.13    1.05
   4   2  -5   25.85    0.75
   4  10  -5  407.96    2.47
   4  14  -3   81.58    2.14
   4  16  -1   12.89    1.87
   5   3  -6 4775.86    5.70
   5   9  -6   29.04    1.42
   5  15  -3    4.88    2.00
   6 -10  10   12.79    1.20
   6  -8   4    7.17    0.63
   6  -2  -4  616.23    1.36
   6   6  -7   12.55    1.23
   6  14  -4    1.76    1.88
   7  -9   6   40.30    1.10
   7  -1  -5  298.12    1.26
   7   1  -6   31.60    0.88
   7   5  -7 1588.67    4.18
   7   7  -7    6.07    0.96
   7   9  -7  179.08    2.22
   7  11  -6  144.34    2.12
   7  13  -5    1.35    1.45
   8  10  -7    5.42    1.71
   8  12  -6    1.81    1.95
   9  -3  -4   55.55    0.68
  10 -10   9   67.72    1.56
  10  -4  -3    1.62    0.43
  10   0  -6  141.95    1.33
  10   2  -7   11.96    1.22
  10  10  -7   17.94    2.10
  11  -9   6    8.60    0.95
  11   3  -7   13.91    1.29
  11   9  -7   21.24    2.11
  12  -8   4   29.56    0.77
  12   4  -7    8.74    1.52
  12   8  -7    1.92    2.06
  13   5  -7    4.31    1.75
  -5   1  14   62.22    1.18
  -5   1  15   -4.79    0.97
  -5   1  20   22.85    1.77
  -5   1  21    5.26    1.62
  -5   1  22  185.68    2.59
  -5   3  11   41.17    0.89
  -4  -2  15   43.07    1.34
  -4  -2  16   13.08    1.31
  -4  -2  17  380.50    2.62
  -4  -2  18  336.65    2.66
  -4  -2  19  399.77    2.95
  -4  -2  20   13.75    1.71
  -4  -2  21    3.79    1.64
  -4   0  10  248.46    1.46
  -4  12   8   17.33    0.62
  -4  14  11    5.11    0.68
  -3  -3  12  854.26    2.99
  -3  -3  23   -1.48    2.11
  -3  13   6   31.36    0.91
  -2  -4  10   80.37    1.27
  -2  -2   6   26.74    0.73
  -2   8   1  144.19    0.95
  -2  16   7    0.25    1.19
  -1  -5   9  438.43    2.09
  -1  -3   5    3.56    0.66
  -1   7  -1   55.04    0.88
   0  -6   9   22.50    1.05
   0   4  -2  381.81    1.23
   0  16   3    2.43    1.38
   1  -7   9   39.67    1.14
   1   1  -2  395.95    0.89
   1  15   0   16.72    1.61
   2  -8  10  260.43    1.97
   2  10  -4   26.92    1.24
   2  12  -3  137.74    1.92
   2  14  -2   16.55    1.51
   2  16   0    2.17    1.66
   3  -9  12    6.23    1.35
   3  -9  13   -0.06    1.39
   3   1  -4 1283.75    2.13
   3   9  -5  100.95    1.34
   3  15  -2   53.91    2.01
   4 -10  17   12.66    1.85
   4   4  -6 1244.07    3.05
   4   6  -6   53.45    0.98
   4   8  -6   87.92    1.51
   4  12  -5    0.55    1.47
   4  16  -2   -1.81    1.98
   5  -9   8   72.94    1.25
   5  -7   3   28.52    0.62
   5  11  -6    7.58    1.50
   5  13  -5    3.42    1.70
   6 -10  11   39.67    1.46
   6 -10  12    8.27    1.62
   6   4  -7   18.28    1.03
   6   8  -7  236.52    2.15
   6  12  -6    7.90    1.70
   6  14  -5  278.17    3.33
   7   3  -7    1.83    0.94
   7  11  -7    0.37    1.57
   7  13  -6   11.80    2.01
   8   0  -6    2.85    0.72
   8   2  -7  191.38    1.55
   8   6  -8  459.21    2.77
   9  -9   6  199.67    1.53
   9   5  -8   23.88    1.46
   9   7  -8   50.70    1.75
   9  11  -7   29.30    2.15
  10  -2  -5   27.56    0.74
  10   6  -8   93.79    1.98
  10   8  -8    8.01    1.77
  11  -3  -4   97.29    0.95
  11   5  -8   41.72    1.60
  11   7  -8   13.17    1.77
  12   0  -6  138.03    1.68
  12   2  -7   16.13    1.44
  13  -1  -5   10.40    1.09
  13   1  -6    4.70    1.22
  13   3  -7    1.25    1.45
  14   0  -5    0.78    1.11
  14   2  -6    9.87    1.51
  -5   1  16   45.55    1.26
  -5   1  17  131.71    1.70
  -5   1  18   17.03    1.35
  -5   1  19  155.09    2.02
  -5   3  12  164.37    1.30
  -5   5  10    4.16    0.51
  -4   0  11    1.53    0.82
  -4   0  23   -0.79    2.05
  -4  10   6    2.55    0.47
  -3  -3  13  127.76    1.61
  -3  -3  14  388.18    2.37
  -3  -3  15   67.13    1.48
  -3  -3  19   46.01    1.73
  -3  -3  20   23.90    1.82
  -3  -3  21   28.19    1.98
  -3  -3  22   91.65    2.28
  -3  -1   8  217.93    1.27
  -3   9   3   52.73    0.69
  -3  11   4   54.85    0.85
  -3  15   8   33.92    1.14
  -2  -4  11  434.18    2.21
  -2  -4  22   10.31    1.95
  -2  -4  23    3.75    2.25
  -2  14   4   17.96    1.11
  -1  -5  10   43.19    1.18
  -1   5  -1  264.98    1.06
  -1   9  -1  244.65    1.57
  -1  11   0    0.37    0.87
  -1  13   1   38.46    1.20
  -1  15   3    2.96    1.17
   0  -6  10  477.05    2.32
   0  -4   5  279.96    1.33
   0  -2   2  625.95    1.19
   0  10  -2  103.22    1.31
   0  12  -1    8.84    1.09
   0  14   0   14.76    1.39
   0  16   2   30.48    1.76
   1  -7  10   17.61    1.19
   1  -7  11  852.29    3.22
   1   3  -3  909.86    1.81
   1  11  -3  331.31    2.19
   1  13  -2  133.08    1.87
   2  -8  11  241.18    1.98
   2  -8  12  270.44    2.21
   2  -6   5   46.48    0.85
   3  -9  14    0.76    1.45
   3  -9  15   -1.05    1.59
   3  -9  16   36.92    1.87
   3  -9  17    6.37    1.85
   3  -9  18    3.19    1.96
   3  -9  19    3.75    2.11
   3  -7   6    3.13    0.80
   3   3  -5  220.08    1.17
   3  11  -5    5.70    1.31
   3  13  -4    2.58    1.51
   4  -8   7  177.92    1.48
   4  10  -6    1.57    1.28
   4  14  -4    8.75    1.75
   5  -9   9  136.60    1.56
   5  -5   0    3.35    0.31
   5   5  -7  521.54    2.36
   5   7  -7   23.33    1.23
   5   9  -7    6.65    1.36
   5  15  -4    1.15    2.02
   6 -10  13    2.17    1.51
   6 -10  14   87.49    2.03
   6 -10  15   55.56    2.08
   6 -10  16   22.28    1.85
   6  -8   5  470.00    1.95
   6  10  -7   11.30    1.17
   7  -7   2    5.65    0.48
   7   5  -8  162.71    1.80
   7   7  -8  126.38    1.88
   7   9  -8   52.40    1.69
   8 -10  11    9.08    1.36
   8  -6   0  209.21    0.68
   8  -4  -3    3.02    0.29
   8  -2  -5    2.38    0.58
   8   4  -8  448.39    2.48
   8   8  -8    4.30    1.14
   8  10  -8   -1.52    1.69
   8  12  -7    7.55    2.05
   9   1  -7   90.30    1.20
   9   9  -8   28.32    1.41
  10   4  -8   38.57    1.44
  10  10  -8   -2.05    2.01
  11  -9   7   -1.06    1.10
  11   1  -7  132.67    1.53
  11   9  -8   40.67    2.12
  12   4  -8   43.23    1.72
  12   6  -8   37.97    1.98
  12   8  -8   11.34    2.14
  13   5  -8   -0.83    1.89
  14  -4  -2   30.53    0.82
  14  -2  -4    0.68    1.06
  -5   3  13  151.13    1.36
  -5   3  21   87.68    1.90
  -5   3  22   -1.35    1.60
  -5   7  10  111.13    0.66
  -5  11  13    4.33    0.44
  -4   0  12   11.62    0.91
  -4   0  21    1.53    1.55
  -4   0  22   91.00    2.24
  -4   2   8 1529.79    2.47
  -4  14  10   46.17    0.83
  -3  -3  16  537.08    2.92
  -3  -3  17    7.12    1.34
  -3  -3  18   22.68    1.48
  -3   3   4   16.64    0.24
  -3  13   5   12.53    0.85
  -2  -4  12    0.54    0.83
  -2  -4  13  199.15    1.90
  -2  -4  14  464.55    2.60
  -2  -4  19   12.56    1.71
  -2  -4  20  117.87    2.26
  -2  -4  21   28.91    1.99
  -2  -2   7    8.45    0.72
  -2   0   4 9999.00    4.88
  -2   4   1  111.23    0.47
  -2  10   1   85.38    1.01
  -2  12   2  259.30    1.69
  -2  16   6   17.60    1.36
  -1  -5  11   40.08    1.22
  -1  -5  12   79.41    1.46
  -1  -5  21    1.03    1.92
  -1  -5  22   96.02    2.59
  -1  -3   6    0.92    0.71
   0  -6  11  167.24    1.73
   0  -6  12  604.18    2.80
   0  -6  21    0.63    2.08
   0  -6  22   60.47    2.54
   1  -7  12   56.41    1.49
   1  -7  13   58.20    1.48
   1  -7  20   62.73    2.31
   1  -7  21   11.97    2.18
   1  -5   5 5560.33    5.37
   1   5  -4   59.82    0.87
   1   7  -4    3.75    0.80
   1   9  -4   53.93    1.19
   1  15  -1   23.14    1.55
   2  -8  13  151.15    1.89
   2  -8  14   57.37    1.66
   2  -8  15    3.80    1.49
   2  -8  16  198.89    2.43
   2  -8  17   15.81    1.74
   2  -8  18    7.37    1.84
   2  -8  19    0.12    1.94
   2  -8  20    5.01    1.96
   2   2  -4 8447.62    5.52
   2   6  -5  907.99    2.58
   2   8  -5   -1.18    0.69
   2  10  -5   87.71    1.48
   2  12  -4  283.38    2.39
   2  14  -3    2.46    1.47
   2  16  -1    6.91    1.75
   3   5  -6  262.96    1.62
   3   7  -6   -0.39    1.01
   3   9  -6   57.82    1.42
   3  15  -3    7.35    1.76
   4  -8   8  990.93    3.12
   4  -2  -3  285.03    0.67
   4   8  -7    8.27    1.17
   4  12  -6   75.21    1.86
   4  14  -5    3.85    1.65
   4  16  -3   50.90    2.34
   5  -9  10  196.77    1.87
   5  -9  11  138.67    1.72
   5  11  -7   23.30    1.59
   5  13  -6   85.94    2.19
   5  15  -5   72.98    2.30
   6  -6   1   22.15    0.48
   6   2  -7   30.44    0.93
   6   6  -8  135.91    1.70
   6   8  -8  195.69    2.11
   6  12  -7    6.32    1.75
   6  14  -6    3.63    2.06
   7  11  -8    4.68    1.66
   7  13  -7    0.86    2.03
   8 -10  12   24.48    1.56
   8 -10  13   14.18    1.66
   8  -8   4   30.56    0.76
   9  -9   7   88.23    1.38
   9  -1  -6   23.77    0.73
   9   3  -8   -1.57    1.08
   9   7  -9  106.93    2.04
  10  -8   4   30.84    0.83
  10   2  -8   16.31    1.27
  10   6  -9   60.94    1.84
  10   8  -9    7.58    1.79
  11  -1  -6   41.93    1.01
  11   3  -8    6.17    1.27
  11   7  -9  106.88    2.37
  12  -4  -3    1.75    0.55
  12  -2  -5    0.13    0.78
  13  -7   3   19.94    0.72
  -5   3  14  300.08    1.73
  -5   3  15   33.23    1.00
  -5   3  16   65.67    1.39
  -5   3  17  140.13    1.75
  -5   3  18    8.00    1.18
  -5   3  19    0.45    1.20
  -5   3  20    4.65    1.34
  -5   5  11   -0.30    0.59
  -4   0  13    2.31    0.93
  -4   0  14    4.61    1.01
  -4   0  15    2.40    1.02
  -4   0  18   42.76    1.52
  -4   0  19    0.96    1.38
  -4   0  20   20.93    1.62
  -4  12   7   15.38    0.61
  -3  -1   9   20.35    0.62
  -3  -1  23    3.00    2.04
  -3   1   6    8.29    0.44
  -3  15   7   -0.75    0.95
  -2  -4  15  658.41    2.99
  -2  -4  16  256.01    2.26
  -2  -4  17    3.99    1.38
  -2  -4  18  224.11    2.19
  -2  14   3    1.96    1.11
  -1  -5  13  124.44    1.64
  -1  -5  14  404.95    2.54
  -1  -5  15   -2.83    1.30
  -1  -5  16    3.68    1.45
  -1  -5  17    8.07    1.49
  -1  -5  18   10.70    1.64
  -1  -5  19   46.64    1.90
  -1  -5  20   42.85    1.61
  -1  -1   3 1176.42    1.65
  -1  11  -1 1086.76    3.20
  -1  13   0  102.51    1.64
  -1  15   2    4.45    1.19
   0  -6  13   34.69    1.37
   0  -6  14   -0.30    1.30
   0  -6  15  622.33    3.24
   0  -6  16  225.87    2.35
   0  -6  17  100.46    1.99
   0  -6  18  134.78    2.24
   0  -6  19    5.48    1.74
   0  -6  20    1.37    1.76
   0   6  -3 1438.50    2.80
   0   8  -3   35.49    0.95
   0  12  -2   79.29    1.46
   0  14  -1   -0.87    1.35
   0  16   1   21.80    1.58
   1  -7  14  121.04    1.85
   1  -7  15   29.76    1.59
   1  -7  16   87.11    1.88
   1  -7  17   21.62    1.73
   1  -7  18   80.41    2.12
   1  -7  19    2.22    1.36
   1  11  -4  100.65    1.51
   1  13  -3   88.80    1.73
   2  -6   6    6.89    0.77
   2   4  -5  678.26    2.04
   2  16  -2    1.89    1.74
   3  -7   7  974.50    2.83
   3  11  -6   10.26    1.39
   3  13  -5   10.85    1.58
   3  15  -4   75.13    2.06
   4  -8   9  186.40    1.71
   4   2  -6   61.89    0.90
   4   6  -7  356.11    1.93
   4  10  -7   54.97    1.61
   4  16  -4   11.90    2.16
   5  -9  12    6.43    1.33
   5  -9  13  103.36    1.85
   5  -9  14   82.74    1.83
   5  -9  15  103.31    2.03
   5  -9  16   70.23    1.99
   5  -9  17   11.39    1.79
   5  -9  18   87.38    2.51
   5   1  -6  835.70    2.16
   5   3  -7  112.83    1.26
   5   7  -8   91.23    1.57
   6   0  -6  206.81    1.16
   6   4  -8   -0.15    1.00
   6  10  -8   51.09    1.69
   7  -9   9   45.78    1.40
   7   1  -7   49.37    0.96
   7   3  -8    5.17    0.97
   7   7  -9   49.19    1.53
   8   2  -8   40.16    1.07
   8   6  -9   38.48    1.56
   8   8  -9    2.25    1.51
   8  10  -9    0.15    1.76
   8  12  -8   75.19    2.06
   9  -9   8    1.98    1.15
   9   5  -9   44.49    1.59
   9   9  -9   37.24    1.81
  10   0  -7    6.79    0.82
  10   4  -9  155.58    1.97
  10  10  -9    1.61    2.10
  11  -9   8   20.00    1.31
  11  -7   2    3.73    0.51
  11   5  -9  114.32    2.14
  11   9  -9    9.33    1.96
  12  -8   5    4.41    0.85
  12   2  -8   14.88    1.28
  12   6  -9    1.24    1.81
  13  -3  -4    3.79    0.78
  13   1  -7    1.77    1.18
  13   3  -8   12.38    1.56
  14   0  -6    7.19    1.15
  -5   5  12    0.48    0.66
  -5   5  20   -1.15    1.45
  -5   5  21   63.97    1.73
  -5   9  11   46.41    0.52
  -4   0  16  142.84    1.66
  -4   0  17    0.77    1.14
  -4   2   9 1253.04    2.44
  -4   2  22   29.65    1.93
  -4   2  23   12.25    1.91
  -4   4   7  821.55    1.42
  -4   8   5    3.71    0.28
  -3  -1  10   75.44    1.06
  -3  -1  21    9.53    1.74
  -3  -1  22    6.74    1.83
  -3  11   3   32.04    0.83
  -2  -2   8    4.72    0.76
  -2  -2  23    5.98    2.10
  -2   8   0  872.72    2.08
  -2  12   1  161.59    1.56
  -2  16   5   27.04    1.40
  -1  -3   7  137.96    1.13
  -1   7  -2  104.80    1.06
   0  -4   6  167.89    1.07
   0  10  -3    4.78    0.92
   1  -5   6  373.97    1.62
   1  -3   2   42.35    0.50
   1  15  -2    6.36    1.52
   2  -6   7    1.44    0.83
   2   8  -6   27.48    1.13
   2  12  -5  133.64    1.97
   2  14  -4   23.02    1.63
   3  -7   8  761.02    2.67
   4  -8  10    7.25    1.14
   4   4  -7  799.59    2.57
   4  12  -7   12.96    1.58
   4  14  -6   63.92    2.18
   5   5  -8   52.04    1.22
   5   9  -8   13.56    1.06
   5  11  -8    4.54    1.56
   5  13  -7   -2.34    1.78
   5  15  -6   11.06    2.15
   6   8  -9    8.85    1.41
   6  12  -8   -2.37    1.76
   6  14  -7   -1.59    2.05
   7  -9  10   19.69    1.25
   7  -9  11    3.24    1.42
   7  -3  -4    4.58    0.36
   7  -1  -6   36.32    0.77
   7   5  -9  659.59    2.99
   7   9  -9   -0.34    1.43
   7  11  -9   -1.37    1.64
   7  13  -8    6.78    2.09
   8  -8   5   37.35    0.95
   8   0  -7    1.61    0.73
   8   4  -9   90.41    1.54
   8  12  -9    9.91    1.96
   9  -7   2  104.37    0.80
   9   1  -8  116.14    1.43
   9   3  -9    3.20    1.26
  10  -6   0    0.51    0.36
  10   8 -10   33.51    1.98
  11   1  -8    5.75    1.19
  11   3  -9   17.09    1.34
  11   7 -10   16.48    1.75
  12   0  -7   -1.85    0.94
  12   4  -9    4.09    1.52
  13  -1  -6    9.77    1.02
  13   5  -9   17.25    1.94
  -5   5  13    6.28    0.81
  -5   5  14   18.28    0.91
  -5   5  16   27.44    1.11
  -5   5  17   28.16    1.27
  -5   5  18    7.79    1.09
  -5   5  19   57.61    1.45
  -5   7  11    0.58    0.51
  -5   7  20   45.63    1.63
  -5  11  14   17.92    0.63
  -5  11  15   53.41    0.86
  -5  11  16   38.65    0.90
  -4   2  10    9.73    0.67
  -4   2  21   -1.02    1.57
  -4  14   9   65.56    0.84
  -3  -1  11  220.96    1.41
  -3  -1  12   25.88    1.04
  -3  -1  13   37.25    1.09
  -3  -1  18  272.19    2.42
  -3  -1  19  353.48    2.74
  -3  -1  20   89.81    1.93
  -3   7   2  967.79    1.61
  -3   9   2  959.03    2.05
  -3  13   4    2.71    0.82
  -3  15   6   -1.10    0.96
  -2  -2   9   48.07    0.96
  -2  -2  21   11.70    1.84
  -2  -2  22    3.56    1.93
  -2   6   0  157.85    0.80
  -2  10   0  438.73    1.84
  -2  14   2   15.95    1.22
  -1  -3  23   -1.02    2.14
  -1   9  -2   95.23    1.13
  -1  15   1   23.10    1.34
   0  -4   7  925.76    2.45
   0  -4  23   21.94    2.34
   0  12  -3  150.29    1.76
   0  14  -2    4.15    1.40
   0  16   0   34.54    1.63
   1  -5   7  278.15    1.54
   1   7  -5  125.72    1.29
   1   9  -5   -0.36    1.01
   1  13  -4  104.54    1.86
   2   0  -3   -0.54    0.33
   2   6  -6  309.79    1.76
   2  10  -6  128.35    1.71
   2  16  -3   -3.26    1.80
   3  -7   9  533.13    2.41
   3  -7  20   11.51    1.93
   3  -7  21   18.97    2.35
   3   3  -6  596.96    1.96
   3   7  -7    8.95    0.84
   3   9  -7   64.34    1.23
   3  11  -7   -0.25    1.28
   3  13  -6   34.45    1.74
   3  15  -5    8.84    1.85
   4  -8  11  104.09    1.56
   4  -8  12   60.37    1.52
   4  -8  13   24.23    1.47
   4  -8  14   95.52    1.84
   4  -8  15   18.96    1.64
   4  -8  16   53.22    1.91
   4  -8  17  128.03    2.40
   4  -8  18   65.47    2.21
   4  -8  19    1.72    1.55
   4   0  -5    0.48    0.45
   4   6  -8   82.07    1.40
   4   8  -8  341.94    2.35
   4  10  -8   -5.82    1.31
   5  -1  -5  107.57    0.77
   6  -8   7  810.87    2.72
   6   6  -9   99.51    1.62
   6  10  -9   15.48    1.65
   7  -9  12  206.59    2.19
   7  -9  13   98.14    1.94
   7  -9  14  169.33    2.35
   7  -9  15   22.41    1.85
   7  -9  16   26.97    2.08
   7  -7   3    2.07    0.59
   7  -5  -1   49.02    0.33
   8   6 -10  275.49    2.47
   8   8 -10   -1.88    1.58
   8  10 -10    0.82    1.83
   9   5 -10   22.08    1.48
   9   7 -10    2.93    1.52
   9   9 -10    0.13    1.71
   9  11 -10   25.47    2.23
  10  -8   5   19.18    0.87
  10  -2  -6   90.60    1.00
  10   6 -10   67.87    1.97
  10  10 -10    0.99    2.19
  11   5 -10    3.93    1.59
  12  -8   6    4.83    1.10
  12   6 -10   20.12    1.95
  13   1  -8    1.62    1.38
  13   3  -9   24.50    1.84
  14  -2  -5   81.34    1.28
  -5   5  15  215.42    1.51
  -5   7  12   31.99    0.71
  -5   7  18   50.58    1.33
  -5   7  19    9.15    1.14
  -5   9  18   85.36    1.44
  -4   2  11   74.14    0.97
  -4   2  18  337.87    2.46
  -4   2  19  425.99    2.74
  -4   2  20   11.59    1.38
  -4   4  22   -1.96    1.70
  -4  10   5  449.69    1.19
  -3  -1  14    4.96    1.10
  -3  -1  15  428.48    2.41
  -3  -1  16  129.24    1.72
  -3  -1  17    2.37    0.90
  -3   1   7 1461.86    2.37
  -3   1  23   -0.75    1.88
  -2  -2  10  600.05    2.22
  -2  -2  19  214.78    2.37
  -2  -2  20   12.01    1.69
  -2   0   5    2.53    0.46
  -2  16   4   -2.39    1.09
  -1  -3   8  667.90    2.09
  -1  -3  21   25.17    1.92
  -1  -3  22   58.71    1.78
  -1  11  -2  207.69    1.68
  -1  13  -1    9.83    1.12
  -1  15   0   22.00    1.48
   0  -4   8  173.99    1.34
   0  -4  21   76.94    2.25
   0  -4  22   40.49    2.26
   0   4  -3   36.11    0.55
   0   8  -4   54.42    1.07
   0  10  -4  277.79    1.89
   1  -5   8   -1.24    0.83
   1  -5  21   -1.35    1.96
   1  -5  22    2.67    1.96
   1   3  -4  846.35    1.90
   1   5  -5   24.36    0.84
   1  11  -5  143.32    1.75
   1  15  -3   -5.03    1.52
   2  -6   8  423.91    1.90
   2  -6   9    0.75    0.94
   2  -6  20  137.86    2.57
   2  -6  21   22.86    2.06
   2  12  -6  195.08    2.19
   2  14  -5    1.88    1.59
   3  -7  10 1052.87    3.41
   3  -7  11  648.88    2.86
   3  -7  17  126.67    2.21
   3  -7  18   53.84    2.05
   3  -7  19   11.32    2.00
   3   1  -5  364.90    1.27
   3   5  -7   11.87    0.70
   4  12  -8   15.92    1.68
   4  14  -7   93.20    2.38
   5   3  -8  645.61    2.38
   5   7  -9    7.25    1.26
   5   9  -9    5.70    1.43
   5  11  -9    2.50    1.58
   5  13  -8   88.51    2.35
   5  15  -7    7.03    2.19
   6  -8   8  225.11    1.70
   6  -8   9  292.95    2.08
   6   2  -8  148.85    1.34
   6   4  -9  400.00    2.23
   6  12  -9    3.15    1.83
   6  14  -8   -0.24    1.54
   7   1  -8   50.51    1.12
   7   3  -9   11.53    1.04
   7   7 -10   80.88    1.80
   7   9 -10   30.77    1.77
   7  11 -10   21.88    1.94
   7  13  -9   43.02    2.25
   8  -8   6   37.90    0.93
   8  12 -10   16.26    2.19
   9  -9  11    5.05    1.37
   9  -9  12    1.79    1.49
   9  -9  13    6.30    1.65
   9  -1  -7   86.69    1.05
  10  -8   6   34.37    1.13
  10   0  -8  117.63    1.39
  10   2  -9   -2.10    1.09
  10   4 -10  419.12    2.91
  10   8 -11    1.17    1.75
  11  -3  -5    0.03    0.59
  11  -1  -7  135.70    1.32
  12  -2  -6   39.01    1.00
  12   2  -9  112.57    1.80
  12   4 -10   74.47    1.93
  -5   7  13   34.76    0.78
  -5   7  14   75.33    1.05
  -5   7  15    6.40    0.86
  -5   7  16   12.94    0.97
  -5   7  17    1.53    1.00
  -5   9  12  107.63    0.79
  -5   9  13   10.53    0.66
  -5   9  16   96.24    1.23
  -5   9  17   11.93    0.98
  -4   2  12    3.41    0.78
  -4   2  13   44.72    1.01
  -4   2  14  103.40    1.29
  -4   2  15   53.02    1.19
  -4   2  16    6.93    1.08
  -4   2  17  381.30    2.36
  -4   4  21   46.07    1.72
  -4   6   6   58.82    0.31
  -4  12   6   81.11    0.79
  -4  14   8   71.82    0.88
  -3   1  21   11.97    1.70
  -3   1  22    8.07    1.33
  -3  11   2    1.30    0.73
  -3  13   3   46.16    1.05
  -3  15   5    9.69    0.96
  -2  -2  11 1305.82    3.23
  -2  -2  12  240.83    1.73
  -2  -2  13   58.36    1.29
  -2  -2  14    7.23    1.17
  -2  -2  15   49.56    1.41
  -2  -2  16   72.60    1.58
  -2  -2  17   33.06    1.50
  -2  -2  18   10.04    1.10
  -2   0  23    1.03    1.97
  -2   8  -1   70.53    0.95
  -2  12   0    2.11    0.84
  -2  14   1   54.10    1.44
  -2  16   3    0.62    1.25
  -1  -3   9   65.82    0.89
  -1  -3  10   11.26    0.95
  -1  -3  18   44.34    1.68
  -1  -3  19   11.62    1.63
  -1  -3  20   85.73    1.73
  -1   5  -2   89.29    0.75
  -1   9  -3    1.73    0.93
   0  -4   9  473.13    2.04
   0  -4  19   -3.95    1.64
   0  -4  20    8.54    1.77
   0  -2   3    9.43    0.46
   0   2  -2  632.92    1.18
   0   6  -4 2862.03    4.06
   0  12  -4   10.75    1.23
   0  14  -3    5.51    1.33
   0  16  -1   27.15    1.63
   1  -5   9    0.84    0.90
   1  -5  19   18.03    1.84
   1  -5  20    5.86    1.74
   1   9  -6  131.73    1.55
   1  13  -5   61.45    1.68
   2  -6  10  753.60    2.81
   2  -6  11  329.68    2.13
   2  -6  17  120.74    2.09
   2  -6  18   17.82    1.76
   2  -6  19   46.88    1.65
   2   4  -6 4499.21    5.18
   2   8  -7  501.15    2.48
   2  10  -7    4.28    1.24
   2  16  -4   -1.78    1.87
   3  -7  12  458.32    2.45
   3  -7  13   69.95    1.58
   3  -7  14    6.88    1.38
   3  -7  15   31.49    1.57
   3  -7  16  108.08    1.72
   3   7  -8   18.01    1.19
   3   9  -8   84.50    1.62
   3  13  -7    2.80    1.64
   3  15  -6   -3.16    1.84
   4   2  -7 2754.84    4.04
   4   4  -8  316.97    1.82
   4   8  -9  304.35    2.34
   4  10  -9   95.47    1.83
   5  -7   6  252.22    1.51
   5  -3  -3  283.34    0.54
   5   1  -7  190.35    1.23
   5   5  -9   14.85    1.16
   6  -8  10  163.06    1.72
   6  -8  11    3.89    1.28
   6  -8  16   38.88    1.83
   6  -8  17    5.43    1.95
   6  -8  18    1.06    2.06
   6  -6   2   36.34    0.65
   6  -2  -5  415.16    1.17
   6   0  -7    2.37    0.75
   6   6 -10    9.71    1.30
   6   8 -10  126.63    1.96
   6  10 -10    1.65    1.64
   6  14  -9   43.73    2.41
   7  -7   4   51.49    0.85
   7   5 -10  106.97    1.68
   7  13 -10   -1.80    2.03
   8  -2  -6   13.03    0.62
   8   2  -9  209.19    1.70
   8   4 -10   16.21    1.28
   8   8 -11   35.60    1.84
   8  10 -11    1.69    1.88
   9  -7   3   44.28    0.80
   9  -3  -5   46.01    0.61
   9   3 -10  135.59    1.70
   9   7 -11  245.41    2.77
   9   9 -11   14.69    1.80
   9  11 -11    2.34    2.18
  10   6 -11  170.69    2.48
  11  -7   3   45.89    0.85
  11   1  -9    3.50    1.23
  11   3 -10   28.76    1.44
  11   7 -11    9.35    1.78
  12   0  -8    3.32    1.11
  12   6 -11    2.07    1.89
  13  -1  -7    2.11    0.98
  -5   9  14   17.54    0.76
  -5   9  15    4.35    0.82
  -4   4   8  321.33    1.08
  -4   4  20    1.78    1.36
  -3   1   8  226.91    1.12
  -3   1  19  353.86    2.63
  -3   1  20   90.34    1.89
  -3   3  23   -4.79    1.89
  -2   0  22   20.27    1.91
  -2  10  -1  165.20    1.32
  -1  -3  11   14.00    1.01
  -1  -3  12   21.49    1.11
  -1  -3  13  523.56    2.53
  -1  -3  14  158.59    1.77
  -1  -3  15  404.05    2.51
  -1  -3  16 1715.85    4.85
  -1  -3  17  184.34    2.10
  -1  -1   4 6324.58    4.15
  -1  -1  23   22.42    2.13
  -1   1   1 1262.60    0.47
  -1   3  -1  589.84    1.11
  -1   7  -3  125.35    1.07
  -1  11  -3  988.57    3.23
  -1  13  -2   10.78    1.19
  -1  15  -1   17.42    1.49
   0  -4  10  217.68    1.62
   0  -4  11   66.74    1.27
   0  -4  16   -0.51    1.36
   0  -4  17   44.94    1.64
   0  -4  18    0.63    1.43
   0  16  -2   28.21    1.65
   1  -5  10  243.55    1.73
   1  -5  11  362.75    2.11
   1  -5  12  237.69    1.98
   1  -5  13 5327.85    7.77
   1  -5  14    7.84    1.27
   1  -5  15   88.79    1.72
   1  -5  16   19.49    1.51
   1  -5  17    7.07    1.50
   1  -5  18  201.35    2.17
   1  -3   3 2221.22    2.59
   1   7  -6   28.74    1.03
   1  11  -6    0.48    1.22
   1  15  -4    0.84    1.44
   2  -6  12   88.96    1.56
   2  -6  13  197.56    1.99
   2  -6  14 1125.36    4.02
   2  -6  15  300.71    2.49
   2  -6  16  344.63    2.51
   2  -4   3 3404.36    3.40
   2   2  -5  259.28    1.12
   2   6  -7  946.71    2.90
   2  12  -7   44.99    1.65
   2  14  -6  130.39    2.29
   2  16  -5   24.45    2.01
   3  11  -8   14.23    1.13
   4  -6   5    3.83    0.67
   4   6  -9   27.75    1.25
   4  12  -9   14.33    1.72
   4  14  -8   79.83    2.36
   5  -7   7  159.20    1.37
   5  -7  19   -0.42    2.04
   5   7 -10  112.40    1.73
   5   9 -10    2.78    1.45
   5  11 -10    2.19    1.65
   5  13  -9    7.86    1.42
   6  -8  12    4.64    1.31
   6  -8  13  126.67    1.94
   6  -8  14    9.54    1.52
   6  -8  15   51.86    1.86
   6  12 -10   -3.76    1.71
   7   7 -11   20.02    1.54
   7   9 -11   22.42    1.77
   7  11 -11   58.54    2.32
   8   0  -8    3.59    0.74
   8   6 -11   24.80    1.58
   8  12 -11    0.42    2.25
   9   1  -9   18.26    0.96
   9   5 -11  156.77    2.12
  10  -8   7   34.06    1.18
  10  -4  -4   29.20    0.44
  10   2 -10    2.42    1.31
  10   4 -11   39.68    1.52
  10   8 -12    2.78    1.80
  11   5 -11   13.36    1.62
  13  -3  -5    9.65    0.76
  13   1  -9   -2.47    1.37
  13   3 -10   15.80    1.65
  -4   4   9    8.56    0.56
  -4   4  18    4.24    1.16
  -4   4  19    5.47    1.26
  -4   6  21   18.79    1.53
  -3   1   9   24.41    0.74
  -3   1  17   -2.90    1.18
  -3   1  18  272.58    2.28
  -3   3  22  112.97    2.22
  -3   9   1 1419.14    2.58
  -3  13   2  199.23    1.56
  -3  15   4   74.76    1.30
  -2   0   6  480.98    1.39
  -2   0  20   14.00    1.61
  -2   0  21   -1.51    1.65
  -2   6  -1   75.82    0.74
  -2  12  -1   14.13    0.91
  -2  14   0   31.89    1.38
  -2  16   2    1.55    1.29
  -1  -1  22    1.98    1.89
   0  -4  12   32.94    0.99
   0  -4  13  186.43    1.78
   0  -4  14  485.12    2.50
   0  -4  15   12.44    1.00
   0  -2  22  181.83    2.64
   0  -2  23   -2.20    2.09
   0   8  -5  300.04    1.65
   0  10  -5   94.10    1.38
   0  12  -5   36.75    1.33
   0  14  -4    2.69    1.37
   1  -3  23   36.24    2.36
   1   1  -3 1225.61    1.68
   1  13  -6  114.29    1.99
   1  15  -5    1.22    1.65
   2  -4  22   11.25    2.20
   2   8  -8   -3.86    1.09
   2  10  -8   76.63    1.61
   3  -5   4  216.93    1.13
   3  -5  21  109.59    2.48
   3  -5  22   24.32    2.36
   3   3  -7  332.48    1.52
   3   5  -8   39.95    0.88
   3   9  -9   77.30    1.62
   3  13  -8   78.13    2.01
   3  15  -7    2.18    1.78
   4  -6   6    3.32    0.87
   4  -6  20  214.66    3.01
   4  -4   0   19.68    0.32
   5  -7   8  311.05    1.85
   5  -7   9   73.92    1.32
   5  -7  16    3.18    1.63
   5  -7  17  173.18    2.51
   5  -7  18   44.42    1.99
   5  -5   1    2.82    0.42
   5   3  -9  627.44    2.42
   5  13 -10    1.19    1.95
   6   2  -9   42.45    1.06
   6   4 -10  491.39    2.50
   6   8 -11    3.34    1.47
   6  10 -11   29.87    1.84
   7  -7   5  133.00    1.22
   7  -1  -7   51.42    0.86
   7   3 -10   14.30    1.11
   7   5 -11  116.26    1.75
   8  -8   9   37.54    1.21
   8  -8  10    6.51    1.15
   8  -8  11   14.85    1.50
   8  -8  12   14.93    1.62
   8  -8  13  173.32    2.35
   8  -8  14   85.45    2.02
   8  -8  15   12.43    1.86
   8  -6   1   -0.04    0.46
   8   4 -11    8.47    1.27
   8   8 -12   -1.08    1.75
   8  10 -12   -1.69    1.97
   9   7 -12   38.73    1.97
   9   9 -12    2.76    1.81
  10  -8   8   22.16    1.14
  10   6 -12   18.61    1.82
  11   7 -12    3.19    1.98
  12  -4  -4   62.71    0.60
  12   2 -10    1.17    1.32
  12   4 -11    7.73    1.67
  14  -2  -6    8.89    0.97
  -4   4  10  275.87    1.28
  -4   4  16   84.52    1.44
  -4   4  17    0.46    1.07
  -4   6  20    6.10    1.32
  -4  10   4  232.56    0.94
  -4  12   5    1.79    0.55
  -4  14   7   85.90    0.91
  -3   1  10   73.65    0.96
  -3   1  11  233.68    1.45
  -3   1  12   25.41    0.94
  -3   1  13   35.22    1.04
  -3   1  14    2.96    0.97
  -3   1  15  433.83    2.31
  -3   1  16  139.36    1.65
  -3   3   5  236.22    0.70
  -3   3  21   31.36    1.71
  -3   7   1  126.43    0.76
  -3  11   1    4.61    0.67
  -2   0  19    0.98    1.45
  -2   2  23    3.50    1.94
  -2  10  -2    1.06    0.95
  -1  -1   5  301.42    1.13
  -1  -1  20   45.84    1.81
  -1  -1  21    0.09    1.64
  -1   9  -4   60.72    1.09
  -1  11  -4  581.30    2.73
  -1  13  -3  169.14    1.89
  -1  15  -2   -0.10    1.25
   0  -2   4   89.22    0.75
   0  -2  21  139.09    2.42
   0   4  -4  907.01    2.04
   0   6  -5   41.03    0.91
   0  16  -3   -0.76    1.59
   1  -3  21   10.65    1.90
   1  -3  22   10.59    1.56
   1   3  -5    5.67    0.66
   1   5  -6  288.05    1.54
   1   9  -7  132.55    1.62
   1  11  -7   73.22    1.60
   2  -4   4 1025.17    2.09
   2  -4  21   18.50    2.02
   2   4  -7  782.24    2.38
   2  12  -8    1.49    1.47
   2  14  -7    1.78    1.54
   2  16  -6   18.15    2.03
   3  -5   5  310.14    1.47
   3  -5  20   27.48    2.04
   3   1  -6    9.91    0.59
   3   7  -9    4.35    1.18
   3  11  -9    5.29    1.09
   3  13  -9   11.78    1.74
   3  15  -8   37.19    2.20
   4  -6   7  140.68    1.38
   4  -6  18   32.85    1.93
   4  -6  19   73.61    1.84
   4   0  -6  269.80    1.14
   4   4  -9    6.95    0.99
   4   8 -10  205.74    2.06
   4  10 -10   22.68    1.24
   4  12 -10   -0.31    1.74
   4  14  -9   78.97    1.99
   5  -7  10   86.33    1.42
   5  -7  11  189.42    1.84
   5  -7  12   50.32    1.46
   5  -7  13   29.63    1.48
   5  -7  14  114.63    1.91
   5  -7  15   21.40    1.58
   5   5 -10    3.66    0.87
   5   9 -11   40.55    1.75
   5  11 -11    1.62    1.73
   6  -6   3   40.26    0.72
   6   6 -11  261.58    2.30
   6  12 -11   12.64    1.56
   7   1  -9  146.23    1.33
   7   7 -12   15.60    1.56
   7   9 -12   21.01    1.85
   7  11 -12    8.73    2.06
   8   2 -10    9.03    1.05
   8   6 -12  101.59    1.98
   9  -7   4  122.28    1.11
   9  -1  -8  132.91    1.23
   9   3 -11   61.07    1.49
   9   5 -12   -1.04    1.43
  10  -8  11   -2.88    1.38
  10  -8  12   12.36    1.60
  10  -2  -7   15.77    0.73
  10   0  -9    0.68    0.84
  11  -7   4   47.85    1.00
  11  -1  -8    4.30    0.76
  11   1 -10    3.64    1.29
  11   3 -11    0.83    1.35
  11   5 -12   77.45    2.11
  12  -6   1   -0.57    0.53
  12  -2  -7   20.94    0.93
  12   0  -9    0.88    1.20
  -4   4  11  253.36    1.37
  -4   4  12   14.90    0.88
  -4   4  13  248.13    1.56
  -4   4  14  177.12    1.41
  -4   4  15   -0.75    0.85
  -4   6  18    2.04    1.26
  -4   6  19    8.55    1.23
  -4   8  20    9.65    1.52
  -3   3  19   56.08    1.67
  -3   3  20   28.22    1.54
  -3   5  22   -1.26    1.61
  -3  15   3    2.36    1.02
  -2   0   7    0.47    0.56
  -2   0  17   -2.25    1.29
  -2   0  18  188.63    1.88
  -2   2  22    7.03    1.79
  -2   4   0   45.38    0.40
  -2   8  -2    2.74    0.66
  -2  12  -2  167.43    1.66
  -2  14  -1    6.41    1.23
  -2  16   1    9.97    1.22
  -1  -1  19   52.92    1.75
  -1   1  23   24.69    2.10
  -1   5  -3 1114.06    2.20
  -1   7  -4   72.32    0.99
   0  -2  20   13.63    1.72
   0   8  -6   14.00    0.97
   0  10  -6   65.26    1.36
   0  12  -6   61.98    1.50
   0  14  -5   37.80    1.61
   0  16  -4   22.21    1.86
   1  -3   4 2299.79    2.89
   1  -3  20   85.20    2.10
   1   7  -7  550.90    2.24
   1  13  -7  340.58    2.84
   1  15  -6   -0.38    1.73
   2  -4  19  184.27    2.50
   2  -4  20    1.97    1.68
   2   6  -8   14.26    0.78
   2  10  -9  192.33    2.08
   2  14  -8   -2.58    1.71
   2  16  -7   -1.57    1.79
   3  -5  18    6.16    1.68
   3  -5  19    0.32    1.66
   3   5  -9  228.24    1.71
   3   9 -10   31.06    1.44
   4  -6   8   95.79    1.24
   4  -6  15   40.11    1.63
   4  -6  16   33.64    1.65
   4  -6  17    3.47    1.21
   4   2  -8 1577.51    3.24
   4   6 -10   19.25    1.22
   4  14 -10   52.87    2.38
   5  -1  -6  867.70    1.82
   5   1  -8    1.43    0.74
   5   7 -11   -1.94    0.97
   5  13 -11   20.18    2.16
   6   8 -12   10.40    1.57
   6  10 -12   68.42    2.11
   6  12 -12    3.03    2.06
   7  -7  16   11.60    1.83
   7  -7  17   54.78    2.18
   8   0  -9   -0.30    0.88
   8   8 -13    9.11    1.85
   8  10 -13    1.28    2.06
   9   1 -10   -1.05    0.94
   9   7 -13   37.90    1.97
   9   9 -13   48.06    2.23
  10   2 -11    0.30    1.15
  10   4 -12    2.51    1.42
  10   6 -13    6.60    1.78
  10   8 -13   20.94    1.64
  11  -3  -6   56.76    0.78
  12   2 -11    0.47    1.52
  12   4 -12   17.66    1.76
  13  -1  -8    2.63    1.06
  13   1 -10   -2.00    1.50
  -4   6  17   56.72    1.44
  -4   8   4   88.63    0.43
  -4   8  19  160.53    1.90
  -4  12   4   36.45    0.76
  -4  14   6   69.14    0.91
  -3   3  18   25.17    1.29
  -3   5  21   -2.16    1.48
  -3   9   0  735.49    2.00
  -3  11   0  367.33    1.78
  -3  13   1   25.52    0.89
  -2   0   8 1148.57    2.41
  -2   0   9   -0.40    0.71
  -2   0  14   17.59    1.15
  -2   0  15    3.04    1.11
  -2   0  16    5.63    1.13
  -2   2  21   14.84    1.70
  -2   4  23   13.81    1.84
  -2  16   0    3.45    1.44
  -1  -1   6  115.20    0.90
  -1  -1  17  118.48    1.83
  -1  -1  18   57.05    1.58
  -1   1  22    4.06    1.80
  -1  13  -4   44.70    1.42
  -1  15  -3   25.90    1.47
   0  -2   5  201.72    1.05
   0  -2  18   65.22    1.75
   0  -2  19   42.42    1.41
   0   0  23    3.56    2.04
   1  -3  18  218.49    2.36
   1  -3  19    2.53    1.53
   1  -1  23    2.08    1.91
   1   9  -8  218.26    1.93
   1  11  -8   26.47    1.44
   2  -4   5   99.57    0.92
   2  -4  17  180.69    2.16
   2  -4  18  161.39    2.25
   2  -2  23   -0.65    2.23
   2   2  -6   29.20    0.70
   2   8  -9  142.21    1.72
   2  12  -9   -3.56    1.46
   3  -5   6   15.84    0.78
   3  -5  16   30.00    1.59
   3  -5  17   26.53    1.55
   3  -1  -4 1378.79    1.71
   3   3  -8  120.60    1.22
   3   7 -10    0.38    1.18
   3  11 -10   36.17    1.35
   3  13 -10   34.00    2.01
   3  15  -9   25.21    2.18
   4  -6   9  113.32    1.37
   4  -6  10  693.74    2.77
   4  -6  11  288.63    2.06
   4  -6  12  333.55    2.26
   4  -6  13  483.48    2.73
   4  -6  14   58.72    1.55
   4   8 -11  133.57    1.97
   4  10 -11   10.81    1.18
   4  12 -11    3.24    1.80
   5   3 -10   56.37    1.20
   5   5 -11    0.19    1.15
   5   9 -12   89.03    1.95
   5  11 -12    7.18    1.83
   6  -6   4    9.18    0.72
   6  -6  18  110.91    2.43
   6  -6  19   17.52    2.13
   6   0  -8  242.78    1.36
   6   2 -10    9.73    0.93
   6   4 -11  226.79    1.95
   6   6 -12   46.74    1.55
   7  -7   8  177.56    1.55
   7  -7   9  167.52    1.75
   7  -7  10  172.92    1.87
   7  -7  11   55.43    1.60
   7  -7  12  323.92    2.50
   7  -7  13   14.10    1.47
   7  -7  14   64.12    1.80
   7  -7  15   54.98    1.90
   7  -3  -5  107.91    0.63
   7   3 -11   27.82    1.21
   7   5 -12    9.73    1.39
   7   9 -13    7.58    1.80
   7  11 -13   -4.67    2.06
   8  -2  -7  203.20    1.15
   8   2 -11    4.78    1.19
   8   4 -12    7.48    1.30
   8   6 -13   32.73    1.71
   9  -7   5  117.47    1.14
  10  -6   1   50.87    0.67
  11  -7   5    4.70    0.90
  11   3 -12    4.91    1.37
  11   5 -13   58.43    2.02
  -4   6  16    6.40    0.94
  -4   8  18    5.82    1.26
  -3   3  17    8.41    1.18
  -3   5   2  172.99    0.45
  -3   5  20   13.19    1.44
  -3  15   2   70.11    1.31
  -2   0  10  154.97    1.23
  -2   0  11   -0.67    0.83
  -2   0  12    1.05    0.90
  -2   0  13   -1.96    0.96
  -2   2  19  230.36    2.22
  -2   2  20   13.21    1.47
  -2   4  22   13.06    1.65
  -2   6  -2  998.08    2.08
  -2  10  -3   26.19    0.93
  -2  12  -3  180.11    1.77
  -2  14  -2   15.13    1.17
  -1  -1   7 1570.32    2.74
  -1  -1  15  148.73    1.72
  -1  -1  16  170.65    1.89
  -1   1  21    0.15    1.67
  -1   9  -5   -1.38    0.89
  -1  11  -5   40.22    1.25
  -1  13  -5    2.70    1.41
  -1  15  -4   31.87    1.71
   0  -2  16   85.13    1.64
   0  -2  17   39.12    1.56
   0   0  22   59.78    2.13
   0   6  -6 1473.50    3.22
   0  10  -7   47.48    1.30
   0  12  -7  258.19    2.34
   0  14  -6   11.37    1.49
   0  16  -5    3.44    1.72
   1  -3   5  390.59    1.39
   1  -3  16   -0.23    1.38
   1  -3  17   37.05    1.58
   1  -1  22  151.71    2.62
   1   5  -7  498.70    2.01
   1   7  -8  149.92    1.52
   1  13  -8   40.70    1.75
   1  15  -7   46.25    1.97
   2  -4   6  654.68    1.97
   2  -4  15  279.45    2.24
   2  -4  16   10.17    1.45
   2  -2  22   55.31    2.28
   2   4  -8  133.85    1.28
   2   6  -9    0.93    1.04
   2  14  -9   25.54    1.92
   3  -5   7   22.06    0.86
   3  -5   8   74.35    1.12
   3  -5   9  313.70    1.81
   3  -5  12    9.06    1.17
   3  -5  13  127.51    1.72
   3  -5  14   28.46    1.45
   3  -5  15  258.51    2.09
   3  -3  22    7.33    2.15
   3  11 -11   17.03    1.52
   4  -4  21   19.45    2.13
   4   4 -10  281.83    1.88
   4   6 -11   18.21    1.29
   4  14 -11   11.27    2.17
   5  -5   2   10.90    0.51
   5  -5  19   53.24    2.17
   5  -5  20    6.90    1.59
   5   7 -12   23.72    1.48
   5  13 -12    7.90    2.15
   6  -6  16   98.99    1.98
   6  -6  17    8.60    1.77
   6  -2  -6    6.62    0.53
   6   8 -13   12.63    1.61
   6  10 -13   11.18    1.85
   6  12 -13   26.27    2.25
   7  -1  -8   53.07    0.90
   7   1 -10    1.13    0.87
   7   7 -13   40.81    1.41
   8  -6   2  204.13    1.08
   8   8 -14  100.46    2.35
   8  10 -14    1.69    2.08
   9  -7   6   62.08    1.04
   9  -7  13   38.00    1.80
   9  -7  14    1.64    1.68
   9  -7  15    1.35    1.81
   9  -3  -6   19.76    0.56
   9   3 -12   13.03    1.30
   9   5 -13   68.82    1.83
   9   7 -14   60.88    2.14
   9   9 -14    4.10    2.03
  10   0 -10  139.47    1.52
  10   4 -13   15.02    1.57
  10   8 -14   -2.23    1.55
  11  -7   6   65.60    1.25
  11  -7   7   98.76    1.50
  11  -1  -9    6.75    0.93
  11   1 -11    2.49    1.27
  12   0 -10   10.72    1.26
  12   4 -13   10.53    1.80
  -4   6   7  401.38    0.90
  -4   6  14  136.83    1.36
  -4   6  15   18.90    0.90
  -4   8  17    4.70    1.21
  -4  10   3  161.87    0.86
  -4  10  18   96.08    1.55
  -4  14   5    6.27    0.71
  -3   3   6  651.09    1.28
  -3   3  15   74.62    1.30
  -3   3  16  602.27    2.68
  -3   5  19   12.78    1.35
  -3   7  21  127.63    2.07
  -3  11  -1    1.55    0.82
  -3  13   0   45.32    1.03
  -3  15   1   80.53    1.47
  -2   2  18   10.83    1.35
  -2   4  21   36.32    1.89
  -2   8  -3  129.41    1.12
  -2  16  -1    4.86    1.31
  -1  -1   8   47.39    0.86
  -1  -1   9  345.30    1.61
  -1  -1  12   26.40    1.05
  -1  -1  13   27.95    1.11
  -1  -1  14  239.13    1.87
  -1   1  20   44.20    1.73
  -1   3  -2   42.27    0.51
  -1   3  23    2.22    1.95
  -1   5  -4  614.73    1.78
  -1   7  -5    8.37    0.81
   0  -2   6 2097.59    3.07
   0  -2  14   -0.92    1.16
   0  -2  15   36.00    1.36
   0   0  21   -0.90    1.70
   0   2  -3    8.08    0.34
   0   4  -5  298.03    1.35
   0   8  -7   20.87    1.05
   0  14  -7    1.45    1.66
   1  -3   6    1.56    0.68
   1  -3  14   77.40    1.51
   1  -3  15    1.28    1.25
   1  -1  21   -0.62    1.78
   1   3  -6    2.84    0.71
   1   9  -9   11.59    1.26
   1  11  -9    5.46    1.40
   1  15  -8    9.15    1.82
   2  -4   7  330.55    1.58
   2  -4  13  154.33    1.75
   2  -4  14  203.15    1.96
   2  -2  21   -2.26    1.85
   2   8 -10  144.41    1.81
   2  10 -10  125.30    1.72
   2  12 -10   22.56    1.72
   3  -5  10   12.46    0.99
   3  -5  11 1326.61    3.66
   3  -3  21    3.71    1.82
   3   5 -10  302.41    1.97
   3   7 -11   16.66    1.25
   3   9 -11   14.98    1.12
   3  13 -11   45.94    2.13
   3  15 -10   -1.03    2.03
   4  -4  19  177.17    2.46
   4  -4  20  129.94    2.42
   4  -2  -4   39.85    0.37
   4   0  -7   -1.53    0.68
   4   2  -9 1306.70    3.11
   4   8 -12  180.69    2.20
   4  10 -12   50.73    1.55
   4  12 -12   29.17    2.04
   5  -5  18    8.66    1.76
   5   1  -9   33.60    0.92
   5   9 -13    9.43    1.69
   5  11 -13    5.48    1.89
   6  -6  14    0.10    1.43
   6  -6  15   30.59    1.66
   6   4 -12   17.38    1.24
   6   6 -13  122.01    1.97
   7   3 -12   -1.77    1.07
   7   5 -13   54.09    1.64
   7   9 -14    2.49    1.88
   7  11 -14    5.78    2.17
   8  -6  17   11.32    1.99
   8   4 -13   34.81    1.51
   8   6 -14   45.62    1.79
   9  -7   9    0.49    1.08
   9  -7  10   61.48    1.43
   9  -7  11   53.49    1.52
   9  -7  12   33.60    1.59
   9  -1  -9   18.37    0.92
   9   1 -11   22.77    1.10
  10  -2  -8   18.25    0.80
  10   2 -12   13.83    1.26
  10   6 -14    7.52    1.76
  11  -7   8   11.48    1.14
  11  -7  11   28.36    1.57
  11   3 -13    0.68    1.68
  11   5 -14   10.96    1.88
  12  -6   2   12.92    0.70
  12  -2  -8   17.67    0.91
  12   2 -12   92.82    1.86
  13  -3  -6   65.60    0.87
  13  -1  -9    3.03    0.99
  13   1 -11    1.34    1.46
  -4   6   8   88.92    0.62
  -4   6  12  232.16    1.33
  -4   6  13   29.07    0.91
  -4   8  16   15.29    1.11
  -4  10  17    1.78    1.13
  -4  12   3   76.05    0.87
  -4  14   4    4.39    0.80
  -3   3   7  359.52    1.14
  -3   3  13  136.19    1.31
  -3   3  14  423.69    2.09
  -3   5  18  204.23    1.95
  -3   7   0  424.38    1.26
  -3   7  20    3.25    1.42
  -3   9  -1  660.16    1.95
  -3  13  -1   50.16    1.21
  -2   2  17   37.40    1.38
  -2   6  22    6.80    1.85
  -2  10  -4  251.85    1.69
  -2  12  -4   83.73    1.39
  -2  14  -3   71.44    1.52
  -2  16  -2   34.85    1.67
  -1  -1  10  477.25    1.86
  -1  -1  11  174.11    1.29
  -1   1  19   58.50    1.72
  -1   3  22   68.12    2.12
  -1   9  -6   15.09    1.01
  -1  11  -6  145.84    1.70
  -1  13  -6   21.96    1.36
  -1  15  -5   10.15    1.50
   0  -2   7  134.68    0.95
   0  -2   8  108.03    1.07
   0  -2   9  470.15    1.90
   0  -2  10  399.02    1.89
   0  -2  11  142.88    1.42
   0  -2  12   38.33    1.16
   0  -2  13  668.15    2.73
   0   0  20   58.69    1.83
   0   2  23   -1.39    1.98
   0  10  -8   10.56    1.20
   0  12  -8   39.03    1.56
   0  16  -6    9.65    1.83
   1  -3   7  235.34    1.33
   1  -3   8  464.90    1.86
   1  -3   9  361.00    1.78
   1  -3  10    0.66    0.93
   1  -3  11   58.23    1.21
   1  -3  12  137.77    1.54
   1  -3  13   70.41    1.41
   1  -1  20    5.81    1.70
   1   1  -4 6442.82    4.21
   1   5  -8    2.37    0.85
   1   7  -9  253.43    1.90
   1  13  -9    3.67    1.62
   2  -4   8   20.09    0.67
   2  -4   9  354.59    1.83
   2  -4  10  177.92    1.52
   2  -4  11   43.85    1.19
   2  -4  12    9.08    0.87
   2  -2  20    8.43    1.74
   2  14 -10   -1.40    1.88
   3  -3   0  103.36    0.43
   3  -3  19   64.73    1.99
   3  -3  20    2.72    1.36
   3   1  -7 1497.24    2.73
   3   3  -9   48.59    1.04
   3  11 -12   47.86    1.93
   4  -4   1 2304.77    2.30
   4  -4  18   16.87    1.77
   4   6 -12  213.76    2.07
   4  10 -13   -0.74    1.55
   4  14 -12    1.79    2.09
   5  -5   3  307.74    1.27
   5  -5  16  146.14    2.11
   5  -5  17    0.97    1.25
   5   3 -11   47.85    1.22
   5   5 -12    0.02    0.89
   5   7 -13   33.33    1.61
   5  13 -13   27.54    1.80
   6  -6   6   15.03    0.86
   6  -6   7   74.84    1.13
   6  -6   8  104.21    1.42
   6  -6   9  107.85    1.52
   6  -6  10   -0.25    1.01
   6  -6  11   24.04    1.27
   6  -6  12   83.74    1.59
   6  -6  13   11.37    1.39
   6   0  -9    0.80    0.73
   6   2 -11  157.43    1.55
   6   8 -14    0.82    1.65
   6  10 -14   -1.98    1.79
   6  12 -14   30.89    2.41
   7  -5   0    7.58    0.41
   7  -5  19    5.56    2.10
   7   7 -14   52.29    1.86
   8  -6   3   20.17    0.70
   8  -6  15   22.32    1.68
   8  -6  16    9.70    1.86
   8   0 -10  188.32    1.44
   8   2 -12   54.66    1.30
   8   8 -15   22.97    2.07
   9   3 -13    0.11    1.30
   9   5 -14   10.92    1.67
   9   7 -15    3.70    1.92
  10  -6   2    4.90    0.64
  -4   6   9   33.20    0.55
  -4   6  10   22.46    0.63
  -4   6  11   20.59    0.72
  -4   8  15    2.22    0.93
  -4  10  16   -0.58    0.97
  -4  12  16   -0.87    1.01
  -3   3   8  120.93    0.87
  -3   3   9   46.32    0.81
  -3   3  10   40.61    0.86
  -3   3  11   -3.82    0.71
  -3   3  12  899.69    2.55
  -3   5  17    4.27    1.13
  -3   7  19    3.25    1.49
  -3  15   0    6.41    1.16
  -2   2  16   66.88    1.40
  -2   4  20  117.92    1.86
  -2   8  -4  160.70    1.26
  -2  14  -4   11.77    1.35
  -1   1  18   58.89    1.62
  -1   3  21   30.89    1.80
  -1   7  -6    4.42    0.84
   0   0  19   -0.89    1.39
   0   2  22  210.79    2.69
   0   6  -7   45.44    0.84
   0   8  -8    6.73    1.10
   0  14  -8   13.75    1.69
   0  16  -7   33.14    2.05
   1  -1  19   91.72    1.93
   1   1  23   -0.03    1.92
   1   9 -10  281.31    2.28
   1  11 -10   20.79    1.50
   1  13 -10   39.42    1.77
   1  15  -9   20.84    2.03
   2  -2  19    3.16    1.65
   2   0  23   -2.94    2.11
   2   2  -7    9.13    0.53
   2   4  -9  947.92    2.83
   2   6 -10  300.96    1.90
   2   8 -11   61.72    1.56
   2  10 -11   45.34    1.34
   2  12 -11   64.20    1.93
   2  14 -11   53.44    2.12
   3  -3  18   45.01    1.80
   3  -1  23  149.49    2.79
   3   9 -12   20.81    1.19
   3  13 -12    0.81    1.97
   4  -4  17   10.00    1.58
   4  -2  22   -0.06    2.17
   4   4 -11  246.27    1.75
   4   8 -13    4.15    1.48
   4  12 -13   21.64    1.57
   5  -5  14  194.68    2.13
   5  -5  15  208.28    2.24
   5  -3  21   69.29    2.48
   5  -1  -7  196.17    1.02
   5   9 -14   13.10    1.77
   5  11 -14   12.41    2.06
   6  -4  20   15.05    2.16
   7  -5  17   46.14    1.92
   7  -5  18   53.21    2.22
   7   1 -11  215.76    1.64
   7   5 -14   35.83    1.63
   7   9 -15   -2.00    1.96
   8  -6   4    1.89    0.72
   8  -6  13   17.30    1.65
   8  -6  14    7.55    1.60
  10  -6  14   14.56    1.96
  10   0 -11   -2.18    1.08
  10   2 -13    3.31    1.42
  10   4 -14    7.99    1.51
  10   6 -15   19.96    2.02
  11   1 -12   13.45    1.25
  12  -6   3    0.41    0.83
  12   0 -11    4.21    1.25
  12   2 -13  107.16    2.15
  -4   8   3 1149.33    1.40
  -4   8  14   -2.89    0.81
  -4  10   2  104.79    0.82
  -4  10  15    4.48    0.95
  -4  12   2  165.02    1.14
  -4  12  15   38.08    1.03
  -4  14   3   85.33    1.14
  -3   5  16    3.50    1.02
  -3   7  18   28.43    1.44
  -3   9  -2   86.39    1.09
  -3  11  -2   36.42    0.93
  -3  13  -2    7.19    1.12
  -3  15  -1    1.69    1.19
  -2   2  14    9.55    1.03
  -2   2  15   53.24    1.27
  -2   4  -1    3.14    0.40
  -2   4  19   14.15    1.38
  -2   6  -3  478.40    1.57
  -2   6  21    7.61    1.60
  -2  10  -5    8.71    0.94
  -2  12  -5   40.88    1.25
  -2  16  -3    5.55    1.42
  -1   1  16  178.10    1.83
  -1   1  17  111.54    1.46
  -1   3  20  107.05    1.98
  -1   5  -5 6035.52    5.62
  -1   5  22  138.63    2.47
  -1   9  -7   36.11    1.15
  -1  11  -7  392.57    2.47
  -1  13  -7   14.49    1.41
  -1  15  -6   -0.10    1.49
   0   0  17   -5.23    1.35
   0   0  18    4.35    1.06
   0   2  21  151.70    2.35
   0   4  -6  178.54    1.20
   0  10  -9  207.51    2.05
   0  12  -9   18.61    1.53
   1  -1  18    2.33    1.49
   1   1  22  153.92    2.50
   1   3  -7  144.52    1.14
   1  15 -10   47.37    2.07
   2  -2  17   13.31    1.44
   2  -2  18   70.86    1.75
   2   0  22    9.97    2.04
   2  10 -12   90.58    1.95
   2  12 -12   -2.12    1.68
   3  -3  17    8.80    1.52
   3  -1  22    6.77    1.98
   3   5 -11   45.48    1.06
   3   7 -12  386.98    2.41
   3   9 -13    8.22    1.45
   3  11 -13    3.85    1.71
   3  13 -13    0.35    1.86
   4  -4  15  193.51    2.12
   4  -4  16   21.57    1.19
   4  -2  21    0.34    2.05
   4   2 -10    7.95    0.92
   4  10 -14   68.59    2.11
   4  12 -14   -0.38    2.02
   5  -5  12   39.53    1.37
   5  -5  13  158.17    1.87
   5  -3  20   94.73    2.42
   5   1 -10   18.39    0.90
   5   5 -13    9.57    1.35
   5   7 -14   70.62    1.87
   6  -4  18   61.00    2.01
   6  -4  19   14.90    1.92
   6   4 -13   52.47    1.41
   6   6 -14  235.02    2.24
   6   8 -15    4.26    1.74
   6  10 -15   15.48    1.57
   7  -5  16    5.23    1.71
   7  -1  -9  150.04    1.22
   7   3 -13   50.96    1.41
   7   7 -15   53.40    2.05
   8  -6   5   59.56    1.05
   8  -6  11   12.73    1.32
   8  -6  12  327.30    2.48
   8  -2  -8   44.35    0.76
   8   4 -14   26.55    1.52
   8   6 -15    1.61    1.59
   8   8 -16   -2.55    2.08
   9  -1 -10   -0.86    0.85
   9   1 -12    4.53    1.05
   9   3 -14   14.92    1.54
   9   5 -15    3.21    1.68
   9   7 -16    5.49    2.02
  10  -6   3  113.62    1.06
  10  -6  13    3.75    1.67
  11  -3  -7   11.83    0.58
  11  -1 -10    2.57    0.77
  11   3 -14   93.27    2.00
  12  -6   4   84.37    1.27
  -4   8  13    4.58    0.77
  -3   5  15   11.92    0.94
  -3   7  -1  996.56    2.00
  -3   9  19   93.03    1.70
  -3  11  -3   30.19    1.07
  -2   2  13   61.01    1.14
  -2   4  18  263.61    2.18
  -2   6  20   11.74    1.48
  -2   8  -5  118.82    1.32
  -2   8  21   98.40    2.16
  -2  14  -5    7.83    1.26
  -2  16  -4   14.89    1.67
  -1   1  15  152.94    1.69
  -1   3  19   17.34    1.48
  -1  11  -8  126.89    1.72
  -1  15  -7    3.54    1.60
   0   0  16  285.85    2.22
   0   2  -4   91.34    0.74
   0   2  20   16.62    1.71
   0   4  23   31.53    1.99
   0   6  -8  247.18    1.66
   0   8  -9   45.46    1.31
   0  14  -9   -1.74    1.65
   1  -1  17  138.77    1.84
   1   1  21    0.82    1.79
   1   3  23   44.53    2.15
   1   5  -9  492.54    2.20
   1   7 -10    5.37    0.87
   1   9 -11   80.54    1.68
   1  11 -11  113.95    2.03
   1  13 -11    1.57    1.72
   2  -2  16   38.39    1.50
   2   0  -5   -0.59    0.44
   2   0  21    6.57    1.86
   2   6 -11   10.51    1.20
   2   8 -12   58.20    1.58
   2  14 -12    8.26    2.12
   3  -3  15  150.81    1.89
   3  -3  16  278.09    2.36
   3  -1  -5  392.59    1.08
   3  -1  21   31.39    1.93
   3   1  -8  228.57    1.30
   3   3 -10   35.59    0.83
   4  -4   2 1496.92    2.16
   4  -4  14   78.50    1.62
   4  -2  20   67.92    2.17
   4   0  -8  668.51    1.92
   4   4 -12   14.99    1.21
   4   6 -13   27.13    1.15
   4   8 -14   -0.78    1.55
   5  -5   5   27.14    0.77
   5  -5   6  198.66    1.34
   5  -5   7   11.31    0.86
   5  -5   8   32.75    1.02
   5  -5   9  972.14    3.06
   5  -5  10    2.82    1.05
   5  -5  11  494.39    2.52
   5  -3  19   78.46    2.23
   5   3 -12  177.38    1.73
   5   9 -15    0.02    1.81
   5  11 -15   54.83    2.27
   6  -4  17   53.63    1.99
   6   0 -10  686.08    2.34
   6   2 -12  144.57    1.57
   6  10 -16    6.76    2.12
   7  -5  15    0.52    1.59
   7   9 -16    3.26    1.97
   8  -6   8   19.64    1.07
   8  -6   9   48.01    1.27
   8  -6  10    6.84    1.21
   8   0 -11    0.64    0.84
   8   2 -13   24.93    1.26
   9  -5  -1  223.72    0.79
   9  -5  16  107.71    2.40
   9  -3  -7  283.28    1.12
  10  -6   4   37.52    0.95
  10  -6   5    4.05    0.90
  10  -6  10  428.67    2.78
  10  -6  11  168.29    2.08
  10  -6  12   66.58    1.81
  10  -2  -9   -0.15    0.67
  10   4 -15   -1.03    1.61
  12  -6   5   -0.70    1.03
  12  -6   6   58.71    1.40
  12  -6   7   30.15    1.43
  12  -2  -9  120.45    1.27
  13  -1 -10    1.39    0.99
  -4   8  12  210.23    1.26
  -4  10   1  125.18    0.95
  -4  10  14  108.95    1.16
  -4  12   1   33.28    0.83
  -4  12  14    2.14    0.87
  -4  14   2   -2.70    0.76
  -3   5  14   47.90    1.02
  -3   7  17  120.84    1.53
  -3   9  -3  141.72    1.28
  -3   9  18   46.45    1.52
  -3  13  -3   57.56    1.25
  -3  15  -2   29.12    1.25
  -2   2  11 1416.94    3.09
  -2   2  12  250.12    1.57
  -2   4  17    1.65    1.16
  -2   6  -4  892.49    2.21
  -2   6  19   19.35    1.39
  -2  10  -6   11.92    1.06
  -2  12  -6   27.43    1.26
  -1   1  14  239.03    1.80
  -1   3  -3 2302.09    2.62
  -1   3  18   51.56    1.50
  -1   5  21   -3.51    1.64
  -1   7  -7  390.75    1.96
  -1   9  -8  139.79    1.60
  -1  13  -8   59.88    1.75
   0   0  15   -0.27    1.20
   0   2  19   43.45    1.61
   0   4  22   37.95    2.01
   0  10 -10   62.77    1.58
   0  12 -10    5.55    1.51
   0  14 -10    2.99    1.60
   1  -1  15  344.31    2.32
   1  -1  16   28.77    1.08
   1   1  -5  303.19    1.13
   1   1  20   14.59    1.67
   1  15 -11    6.89    2.10
   2  -2  15    6.87    1.29
   2   0  20   14.16    1.76
   2   2  -8    5.21    0.55
   2   2  23   -6.18    2.10
   2   4 -10   94.99    1.29
   2  10 -13   12.57    1.63
   2  12 -13   19.78    1.96
   3  -3  14   21.74    1.36
   3  -1  20   16.78    1.70
   3   1  23  150.15    2.92
   3   5 -12   26.67    1.30
   3   7 -13   15.54    1.35
   3   9 -14   87.48    2.03
   3  11 -14    5.08    1.85
   3  13 -14   11.33    2.23
   4  -4  12 1135.75    3.64
   4  -4  13  565.50    2.68
   4  -2  19   70.89    2.06
   4  10 -15    1.03    1.86
   4  12 -15   20.30    2.29
   5  -3  18   18.81    1.79
   5  -1  22   28.97    2.45
   5   5 -14   17.21    1.42
   5   7 -15    5.09    1.63
   5  11 -16   30.36    2.23
   6  -4  16   13.74    1.61
   6  -2  -7   33.53    0.54
   6  -2  21   15.39    2.32
   6   4 -14   69.45    1.65
   6   6 -15   20.99    1.23
   6   8 -16   17.47    1.95
   7  -5   1  188.92    0.92
   7  -5  13    0.79    1.38
   7  -5  14   17.26    1.19
   7  -3  -6   24.96    0.46
   7   1 -12  172.11    1.60
   7   3 -14   33.47    1.43
   7   5 -15   13.13    1.23
   7   7 -16    5.24    1.74
   7   9 -17   22.51    2.22
   8  -4  18   90.24    2.45
   8   4 -15   31.71    1.62
   8   6 -16   24.55    1.78
   8   8 -17    1.93    2.20
   9  -5  15   51.62    2.00
   9   1 -13    2.90    1.27
   9   5 -16   58.25    2.11
  10  -6   6   64.95    1.16
  10  -6   9    7.03    1.19
  10   0 -12  227.77    1.88
  10   2 -14    4.21    1.30
  11   1 -13   44.33    1.46
  11   3 -15   24.14    1.73
  12   0 -12    3.62    1.22
  12   2 -14    5.68    1.53
  13  -5   0   -0.46    0.62
  13  -3  -7    5.84    0.63
  -4   8  11  159.55    1.09
  -4  10  13    1.84    0.80
  -4  12   0    2.24    0.82
  -4  14   1   70.66    1.19
  -4  14  12    0.29    0.69
  -4  16   4   10.15    0.88
  -3   5   1 1477.78    1.45
  -3   5  13   29.04    0.90
  -3   7  -2  266.73    1.23
  -3   7  16   81.92    1.32
  -3  11  -4   12.94    1.06
  -3  13  -4  142.55    1.78
  -3  15  -3   -1.05    1.39
  -2   2   9   51.21    0.90
  -2   2  10  629.15    2.00
  -2   4  16  277.71    2.02
  -2   8  -6  158.56    1.47
  -2   8  20    3.16    1.50
  -2  14  -6   38.64    1.49
  -2  16  -5   17.47    1.60
  -1   1  13   24.92    1.05
  -1   5  -6  384.34    1.66
  -1   5  20   58.84    1.77
  -1  11  -9  217.48    2.19
  -1  13  -9    9.00    1.52
  -1  15  -8    0.15    1.66
   0   0  14  139.32    1.61
   0   4  -7  973.87    2.46
   0   4  21   86.92    2.13
   0   6  -9   22.32    1.06
   0   8 -10  107.13    1.61
   0  12 -11    9.76    1.52
   1  -1  14   23.49    1.26
   1   1  19   84.32    1.89
   1   3  -8  703.65    2.22
   1   3  22    9.73    1.94
   1   5 -10   49.29    1.21
   1   7 -11  140.89    1.70
   1   9 -12   33.75    1.57
   1  11 -12   13.42    1.20
   1  13 -12    5.55    1.84
   2  -2  14   50.52    1.38
   2   0  19    0.32    1.60
   2   2  22   69.71    2.30
   2   6 -12   87.94    1.55
   2   8 -13   92.20    1.84
   2  14 -13   42.75    2.28
   3  -3  13    4.74    1.19
   3  -1  19   -2.21    1.66
   3   1  22   12.22    2.08
   3   3 -11   -0.64    0.96
   4  -4  10 1565.43    3.83
   4  -4  11 1926.20    4.43
   4  -2  18   31.71    1.76
   4   0  22   50.53    2.36
   4   2 -11   83.10    1.26
   4   4 -13  244.71    2.03
   4   6 -14  116.87    1.86
   4   8 -15    2.27    1.65
   5  -3  17    2.07    1.58
   5  -1  -8    1.67    0.58
   5  -1  21   94.04    2.52
   5   1 -11  260.78    1.68
   5   3 -13  166.06    1.76
   5   9 -16   81.71    2.35
   6  -4  15  696.87    3.52
   6  -2  20   40.32    2.26
   6   2 -13  146.17    1.66
   6  10 -17    4.50    2.28
   7  -5  11    0.79    1.18
   7  -5  12   43.34    1.46
   7  -3  19   14.90    2.12
   7  -1 -10   -0.81    0.82
   8  -4  17    0.06    1.90
   8   2 -14    3.83    1.17
   9  -5  13    4.21    1.58
   9  -5  14   41.77    1.83
   9   3 -15    9.07    1.45
  10   4 -16   -3.13    1.75
  11  -5  -1  111.69    0.73
  11  -5  13  165.16    2.60
  11  -1 -11   -0.78    0.92
  -4   8   2  450.12    1.03
  -4   8  10  265.13    1.17
  -4  10   0  401.72    1.51
  -4  12  13   34.41    0.88
  -4  14   0   34.38    1.11
  -4  16   3   35.79    1.09
  -3   5  12   25.74    0.84
  -3   7  15   34.41    1.18
  -3   9  -4  732.17    2.45
  -3   9  17    2.40    1.10
  -2   2   5  275.75    0.84
  -2   2   6   30.79    0.56
  -2   2   7    9.84    0.50
  -2   2   8    2.95    0.58
  -2   4  -2  244.58    0.90
  -2   4  15  730.60    2.80
  -2   6  18   11.67    1.29
  -2   8  19   17.68    1.64
  -2  10  -7   50.90    1.30
  -2  12  -7    4.20    1.19
  -2  14  -7    6.77    1.42
  -2  16  -6   12.53    1.66
  -1   1  11  176.21    1.38
  -1   1  12   26.00    1.00
  -1   3  17  196.32    1.95
  -1   5  19   53.14    1.65
  -1   7  -8   31.22    1.08
  -1   7  21   20.02    1.78
  -1   9  -9   78.46    1.47
  -1  15  -9   -0.20    1.74
   0   0  13    1.71    1.00
   0   2  18   69.65    1.39
   0   4  20   15.27    1.55
   0   6  22   74.14    2.24
   0  10 -11    3.91    1.37
   0  14 -11   -1.91    1.82
   1  -1  13  743.57    2.87
   1   1  18    4.88    1.46
   1   3  21   11.80    1.78
   1  11 -13   13.05    1.73
   1  13 -13   65.12    2.27
   2  -2   0 1673.52    1.19
   2  -2  12   12.42    1.06
   2  -2  13  233.35    1.88
   2   0  18 1403.95    4.79
   2   2  -9   50.68    0.96
   2   2  21    3.16    1.84
   2   4 -11  448.83    2.25
   2  10 -14   93.84    2.19
   2  12 -14   21.64    2.13
   3  -3   1 3473.19    2.55
   3  -3  11  249.57    1.81
   3  -3  12   30.96    0.98
   3  -1  18  142.70    2.11
   3   1  -9   24.20    0.83
   3   1  21   35.02    2.08
   3   5 -13   24.36    1.32
   3   7 -14   28.04    1.23
   3   9 -15   -0.54    1.69
   3  11 -15    7.82    1.83
   4  -4   5    2.17    0.65
   4  -4   6    0.26    0.72
   4  -4   7  100.27    1.13
   4  -4   8   68.96    1.11
   4  -4   9    5.90    0.70
   4  -2  -5   28.20    0.42
   4  -2  17    3.88    1.49
   4   0  -9   -0.81    0.70
   4   0  21    0.49    1.98
   4  10 -16   -2.29    1.94
   5  -3  -4 4109.24    2.05
   5  -3  16  118.37    1.97
   5  -1  20    0.72    1.90
   5   5 -15  221.61    2.28
   5   7 -16   11.34    1.72
   6  -4  13    4.63    1.26
   6  -4  14   12.50    1.47
   6  -2  19   82.53    2.32
   6   0 -11   -1.07    0.82
   6   4 -15    2.74    1.37
   6   6 -16    0.70    1.51
   6   8 -17   -0.85    1.96
   7  -5   2  136.17    0.92
   7  -5   9   21.14    1.10
   7  -5  10   42.55    1.27
   7  -3  18   38.93    2.06
   7   1 -13   50.08    1.35
   7   3 -15    2.32    1.26
   7   5 -16    6.54    1.54
   7   7 -17   17.04    1.89
   8  -4  15    2.03    1.54
   8  -4  16  101.19    2.08
   8  -2  -9  230.64    1.28
   8   0 -12   25.50    0.98
   8   4 -16   58.16    1.85
   8   6 -17    7.36    1.78
   9  -5  12   80.24    1.76
   9  -1 -11   17.59    0.84
   9   5 -17   50.78    2.14
  10   2 -15    3.81    1.34
  11  -5  12   21.82    1.73
  11  -3  -8    9.18    0.62
  11   1 -14    4.78    1.26
  11   3 -16    0.02    1.90
  13  -5   1   10.14    0.77
  13  -1 -11    0.45    1.08
  -4   8   9  384.60    1.23
  -4  10  12   79.89    0.92
  -4  12  -1    4.83    0.85
  -4  16   2   -0.99    0.90
  -3   5  11   45.50    0.82
  -3   9  16  376.43    2.25
  -3  11  -5  164.27    1.56
  -3  11  17    7.47    1.10
  -3  13  -5    6.45    1.14
  -3  15  -4   44.10    1.49
  -2   4  14  502.75    2.26
  -2   6  -5   48.01    0.88
  -2   6  17  164.88    1.78
  -2   8  -7    5.26    0.98
  -2  12  -8   -1.11    1.23
  -1   1  10  496.88    1.89
  -1   3  -4 2456.06    2.99
  -1   3  16 1823.09    4.60
  -1   5  -7  287.12    1.56
  -1   7  20   38.82    1.72
  -1  11 -10   78.88    1.78
  -1  13 -10    4.38    1.60
   0   0  11   -0.19    0.85
   0   0  12  244.31    1.55
   0   2  -5  200.01    0.95
   0   2  17   40.31    1.37
   0   4  -8  187.16    1.38
   0   6 -10  484.96    2.35
   0   8 -11   86.12    1.58
   0  10 -12   68.65    1.69
   0  12 -12    2.40    1.67
   0  14 -12   18.54    1.86
   1  -1  12   14.29    1.05
   1   1  17  138.68    1.91
   1   3  -9   68.61    1.04
   1   3  20   98.17    2.08
   1   5 -11   41.45    1.27
   1   5  22   -4.73    1.96
   1   7 -12   -0.99    1.18
   1   9 -13   14.22    1.54
   2  -2  11  250.11    1.75
   2   0  -6  498.65    1.41
   2   0  17    1.81    1.43
   2   6 -13   -1.00    1.25
   2   8 -14    1.78    1.49
   2  12 -15   56.62    2.18
   3  -3   9   83.11    1.17
   3  -3  10  801.72    2.72
   3  -1  17  267.09    2.45
   3   3 -12  916.35    3.10
   3  11 -16    1.75    2.00
   4  -2  16    6.48    1.44
   4   0  20   21.81    1.91
   4   2 -12    5.18    1.02
   4   4 -14  166.71    1.90
   4   6 -15   18.44    1.48
   4   8 -16   14.22    1.79
   5  -3  15  156.10    1.96
   5  -1  19   79.36    2.06
   5   3 -14  318.24    2.25
   5   9 -17    6.74    1.89
   6  -4  12   55.81    1.48
   6  -2  18   10.25    1.81
   7  -5   3  366.57    1.42
   7  -5   6   -0.69    0.91
   7  -5   7    7.01    0.88
   7  -5   8  106.84    1.31
   7  -3  17   13.57    1.78
   7   7 -18    0.06    1.85
   8  -4  14   13.22    1.57
   8  -2  19   63.28    2.34
   8   2 -15   22.81    1.50
   9  -5   0   34.26    0.58
   9  -5  10    8.77    1.24
   9  -5  11   38.00    1.48
   9   1 -14   30.27    1.29
   9   3 -16   52.87    1.76
  10  -4  15    2.72    1.89
  10  -2 -10    1.02    0.75
  10   0 -13   -1.94    1.03
  10   4 -17    4.64    1.84
  11  -5  10    2.05    1.60
  11  -5  11    6.10    1.53
  12  -2 -10    5.46    0.89
  12   0 -13   -0.59    1.10
  13  -5   2    1.57    0.89
  -4   8   1  103.73    0.68
  -4  10  -1  771.34    2.15
  -4  10  11   16.55    0.68
  -4  12  -2    1.56    0.87
  -4  12  12   50.00    0.88
  -4  14  -1   30.67    1.08
  -4  14  11    7.20    0.64
  -4  16   1    6.76    1.02
  -3   5  10  319.04    1.43
  -3   7  -3   48.54    0.76
  -3   7  14   32.73    0.95
  -3   9  -5   75.39    1.13
  -3  11  16    1.05    1.20
  -3  13  -6   16.97    1.38
  -3  15  -5   -0.34    1.26
  -2   4  13  214.94    1.55
  -2   6  16   61.71    1.33
  -2   8  18   21.26    1.35
  -2  10  -8   58.60    1.39
  -2  10  19   -0.42    1.43
  -2  14  -8    1.90    1.45
  -1   1   9  354.26    1.53
  -1   3  15  426.22    2.34
  -1   5  18   16.17    1.36
  -1   7  -9   37.90    1.17
  -1   9 -10  251.96    2.12
  -1  11 -11   73.25    1.74
  -1  13 -11   10.17    1.56
  -1  15 -10    4.23    1.91
   0   0  10 1584.44    3.31
   0   2  16   86.57    1.55
   0   4  19    5.42    1.47
   0   6  21   -1.69    1.61
   1  -1  10 1936.89    3.77
   1  -1  11   31.38    0.82
   1   1  -6  113.85    0.77
   1   1  16   24.68    1.42
   1  11 -14    6.56    1.77
   1  13 -14   81.38    2.46
   2  -2  10  355.57    1.87
   2   0  16   77.84    1.65
   2   2  20    1.48    1.58
   2   4 -12    0.37    1.12
   2   4  22   21.39    2.11
   2  10 -15   27.78    1.80
   3  -3   7   14.83    0.79
   3  -3   8  175.81    1.34
   3  -1  -6    9.32    0.44
   3  -1  16  101.03    1.82
   3   1  20   20.83    1.38
   3   3  22    3.40    2.10
   3   5 -14   38.40    1.44
   3   7 -15   27.87    1.26
   3   9 -16  259.12    2.98
   4  -2  15  363.63    2.54
   4   0  19    6.29    1.72
   4   2  22    5.31    2.18
   4  10 -17   -0.24    1.94
   5  -3  13  137.77    1.74
   5  -3  14   20.57    1.11
   5  -1  -9   34.72    0.75
   5   1 -12    6.89    0.96
   5   1  22   24.63    1.85
   5   5 -16   21.93    1.57
   5   7 -17    0.54    1.74
   5   9 -18   67.80    2.49
   6  -4  11  169.33    1.76
   6  -2  -8  158.32    0.93
   6  -2  17   34.61    1.81
   6   0  21    2.29    2.25
   6   2 -14   80.14    1.48
   6   4 -16   14.66    1.52
   6   6 -17   42.62    1.59
   6   8 -18    1.06    2.09
   7  -3  16   74.99    2.00
   7  -1 -11  210.30    1.50
   7  -1  20   54.56    2.43
   7   5 -17  141.03    2.30
   8  -4  13  553.41    3.13
   8   0 -13    2.19    1.15
   8   4 -17    3.02    1.67
   8   6 -18    1.79    1.85
   9  -5   1   22.52    0.66
   9  -5   8   50.56    1.41
   9  -5   9  260.99    2.03
   9  -3  -8    0.64    0.53
   9  -3  17   67.96    2.17
   9  -1 -12    2.93    0.96
   9   5 -18   15.50    2.04
  10  -4  14   -1.46    1.72
  10   2 -16   12.79    1.71
  11  -5   0    3.41    0.57
  11  -5   9  237.64    2.16
  11  -1 -12   12.28    0.94
  11   1 -15    3.72    1.55
  13  -5   3    0.45    0.96
  13  -5   4    4.52    1.10
  13  -5   5    7.76    1.24
  13  -5   6   -0.11    1.13
  -4   8   8  423.54    1.12
  -4  10  -2   92.41    1.04
  -4  14  -2   31.90    1.22
  -4  16   0   -2.71    1.07
  -3   5   0  357.28    0.89
  -3   5   9  237.52    1.17
  -3   7  13   15.89    0.96
  -3   9  15    3.43    0.92
  -3  11  -6  224.27    1.84
  -3  15  -6   11.72    1.51
  -2   4  -3 3656.11    3.52
  -2   4  12    0.06    0.95
  -2   6  -6    7.69    0.79
  -2   8  -8   54.85    1.19
  -2   8  17   24.21    1.48
  -2  10  -9   -0.64    1.19
  -2  10  18   16.47    1.67
  -2  12  -9    1.60    1.37
  -2  14  -9    8.03    1.57
  -1   1   7 1607.06    2.58
  -1   1   8   49.91    0.80
  -1   3  -5  388.92    1.40
  -1   3  14  170.88    1.60
  -1   5  -8    2.37    0.85
  -1   5  17    5.19    1.24
  -1   7  19    6.46    1.44
  -1   9 -11  213.97    2.10
  -1   9  20   76.59    2.03
   0   0   9    1.12    0.78
   0   2  -6 2086.53    3.06
   0   2  15   34.66    1.32
   0   4  -9  480.56    2.06
   0   4  18   -1.14    1.38
   0   6 -11  173.23    1.75
   0   6  20   -1.09    1.63
   0   8 -12    3.48    1.23
   0   8  21   62.74    2.28
   0  10 -13   65.20    1.83
   0  12 -13    8.87    1.67
   0  14 -13   11.47    2.10
   1  -1   9 1464.51    3.13
   1   3  19    1.92    1.43
   1   5 -12   84.40    1.49
   1   5  21   -1.74    1.77
   1   7 -13  320.55    2.23
   1   9 -14  189.06    2.32
   1  13 -15   -0.18    1.97
   2  -2   8  384.71    1.71
   2  -2   9  370.66    1.69
   2   2 -10  634.13    2.28
   2   2  19   -4.48    1.56
   2   4  21   14.29    1.94
   2   6 -14   13.87    1.36
   2   8 -15  276.11    2.68
   2  10 -16    3.08    1.86
   2  12 -16    9.51    2.17
   3  -3   4    1.25    0.52
   3  -3   5   53.22    0.76
   3  -3   6   60.22    0.87
   3  -1  15  357.95    2.44
   3   1 -10   77.65    0.93
   3   1  19   -2.42    1.65
   3   7 -16   71.73    1.92
   3  11 -17    1.55    2.14
   4  -2  14  705.14    3.17
   4   0 -10  276.32    1.51
   4   2 -13   49.21    1.25
   4   2  21   -1.06    1.98
   4   4 -15   -0.86    1.30
   4   6 -16    5.79    1.11
   4   8 -17    2.20    1.38
   4  10 -18   72.77    2.64
   5  -3  12  111.99    1.62
   5  -1  18   22.32    1.35
   5   1  21  104.43    2.57
   5   3 -15   31.84    1.45
   6  -4  -1 1151.69    1.39
   6  -4   9   62.84    1.22
   6  -4  10   99.32    1.46
   6  -2  16   97.07    1.90
   6   0 -12  671.20    2.48
   6   0  20   17.91    2.10
   6   6 -18    3.38    1.70
   7  -3  -7    0.32    0.44
   7  -3  15    1.02    1.51
   7  -1  19   41.23    2.20
   7   1 -14   36.62    1.23
   7   3 -16    1.33    1.29
   7   5 -18   12.83    1.71
   7   7 -19   27.34    2.31
   8  -4  12    0.84    1.37
   8  -2 -10   12.72    0.77
   8  -2  18   24.29    1.95
   9  -5   2   -0.77    0.64
   9  -5   7   92.32    1.31
   9  -3  16  125.08    2.29
   9   1 -15    2.96    1.21
   9   3 -17    1.64    1.58
  10  -4  13   56.02    1.88
  10   0 -14    4.61    1.33
  11  -5   1  139.15    1.09
  12   0 -14    1.74    1.33
  13  -3  -8   12.55    0.60
  -4   8   0  138.50    0.81
  -4   8   7    6.37    0.39
  -4  10  10   35.20    0.67
  -4  12  -3    1.79    0.82
  -4  12  11    4.84    0.64
  -4  14  -3   30.92    1.33
  -4  16  -1    4.72    1.19
  -3   5   8   43.89    0.64
  -3   7  -4   42.82    0.81
  -3   9  -6  114.59    1.32
  -3   9  14  118.79    1.34
  -3  11  -7  161.34    1.71
  -3  11  15    6.91    1.15
  -3  13  -7    6.58    1.24
  -2   6  15   60.35    1.22
  -2  12 -10   40.17    1.63
  -2  14 -10    1.95    1.52
  -1   1   2  445.92    0.61
  -1   1   6  117.71    0.79
  -1   3  13  554.67    2.32
  -1   7 -10   23.95    1.19
  -1   7  18   66.51    1.73
  -1  11 -12   55.53    1.80
  -1  13 -12   15.48    1.82
   0   0   8 4543.26    4.84
   0   2  14   -1.12    1.09
   0   8 -13  306.19    2.48
   0  12 -14   63.10    2.19
   1  -1   8  425.73    1.70
   1   1  -7 1603.57    2.76
   1   1  15  348.80    2.13
   1   3 -10   12.11    0.71
   1   3  18  229.67    2.30
   1   5  20   11.03    1.73
   1   7 -14   -0.85    1.42
   1   9 -15   17.58    1.67
   1  11 -15    4.37    1.34
   2  -2   7   15.03    0.77
   2   0  -7    1.36    0.58
   2   0  15    0.82    0.89
   2   2  18   74.49    1.80
   2   4 -13  219.65    1.95
   2   6  22   66.34    2.45
   2   8 -16    9.62    1.64
   3  -1  14   72.07    1.53
   3   1  18  151.04    2.17
   3   3 -13  136.31    1.43
   3   3  21    9.65    1.48
   3   5 -15   10.01    1.42
   3   9 -17    0.88    1.39
   4  -2  -6   69.52    0.60
   4  -2  13   23.01    1.33
   4   0  18   16.76    1.28
   4   6 -17   45.95    1.87
   4   8 -18    5.11    1.91
   5  -3  11   14.84    1.21
   5  -1  17   17.06    1.62
   5   1 -13   39.15    1.15
   5   1  20    4.22    1.97
   5   5 -17   27.50    1.73
   5   7 -18   43.21    1.94
   6  -4   8    4.08    0.94
   6   0  19   -3.21    1.72
   6   2 -15   99.19    1.63
   6   4 -17  212.40    2.42
   6   8 -19    8.98    1.72
   7  -3  14  148.16    2.06
   7  -1  18   -0.37    1.88
   8  -4  11    5.52    1.26
   8  -2  17    0.88    1.88
   8   2 -16   52.98    1.60
   8   4 -18   57.07    2.06
   9  -5   3    2.08    0.61
   9  -5   4   -0.94    0.69
   9  -3  15    1.41    1.60
  10  -4  11  148.08    2.12
  10  -4  12   32.67    1.65
  10  -2 -11    2.46    0.78
  11  -5   2    1.18    0.72
  11  -5   3   24.98    0.93
  11  -5   4   -0.10    0.90
  11  -5   5   24.01    0.99
  11  -1 -13   44.41    1.25
  12  -4  11   28.35    1.81
  12  -2 -11    2.82    0.89
  14  -4  -2   46.18    0.83
  -4   8  -1    2.17    0.53
  -4  10  -3    9.44    0.72
  -4  12  -4   68.66    1.32
  -4  14  -4   43.06    1.41
  -4  14  10   77.00    0.83
  -4  16  -2   10.19    1.25
  -3   5  -1   93.82    0.63
  -3   7  -5    8.93    0.75
  -3   7  12  459.03    1.83
  -3   9  -7  279.97    1.85
  -3  11  -8  142.20    1.83
  -3  13  -8    4.89    1.31
  -3  15  -7    8.37    1.48
  -2   4  -4 1044.84    2.09
  -2   4  11  469.63    1.85
  -2   6  -7    0.21    0.80
  -2   6  14   12.34    0.94
  -2   8  -9  118.02    1.53
  -2   8  16   17.04    1.16
  -2  10 -10   37.15    1.42
  -2  10  17   83.00    1.72
  -1   1   3 1285.98    1.36
  -1   1   4 6754.17    3.70
  -1   1   5  321.20    1.02
  -1   5  -9    1.11    0.91
  -1   5  16    9.52    1.12
  -1   7 -11  880.95    3.30
  -1   9 -12    5.07    1.36
  -1   9  19  286.40    2.56
  -1  13 -13    5.05    1.83
   0   0   7    0.11    0.63
   0   4 -10  225.81    1.64
   0   4  17   49.05    1.17
   0   6 -12  645.31    2.92
   0   6  19   -0.14    1.37
   0   8  20   92.39    2.14
   0  10 -14   12.05    1.57
   1  -1   7  394.09    1.55
   1   1  14   20.30    1.25
   1   3  17   33.56    1.51
   1   5 -13  134.34    1.72
   1   7  21   13.89    1.97
   1  11 -16    1.87    1.94
   2  -2   4  478.61    1.36
   2  -2   5  172.57    1.02
   2  -2   6  800.79    1.98
   2   0  14   65.58    1.40
   2   2 -11 1403.95    3.42
   2   4  20   -0.50    1.75
   2   6 -15   55.52    1.63
   2  10 -17   58.57    2.29
   3  -1  -7 1547.38    2.43
   3  -1  13   78.64    1.46
   3   1 -11  237.77    1.58
   3   1  17  280.40    2.47
   3   3 -14  424.52    2.44
   3   3  20    5.68    1.79
   3   5  22   33.23    2.31
   3   7 -17   88.24    2.12
   3   9 -18   37.23    2.20
   4  -2  12  148.27    1.68
   4   0  17   -1.34    1.48
   4   2 -14  108.03    1.50
   4   2  20   64.14    2.16
   4   4 -16   87.62    1.76
   4   4  22    4.21    2.30
   5  -3  10   56.83    1.28
   5  -1 -10   14.78    0.76
   5  -1  16   95.99    1.87
   5   1  19   84.06    2.11
   5   3 -16   68.45    1.62
   5   7 -19    0.80    1.86
   6  -4   6  224.57    1.45
   6  -4   7    1.01    0.85
   6  -2  -9   48.64    0.79
   6  -2  15   20.36    1.19
   6   0 -13    0.57    0.89
   6   2  21   14.01    2.38
   6   6 -19   20.86    2.08
   7  -3  13    0.96    1.41
   7  -1 -12  177.26    1.40
   7   1 -15   16.44    1.21
   7   3 -17    0.02    1.50
   7   5 -19    7.51    1.92
   8  -4  10    0.50    1.16
   8  -2  16  117.71    2.25
   8   0 -14  120.03    1.53
   9  -3  14   17.09    1.72
   9  -1 -13    2.42    0.99
   9  -1  18   -0.10    2.20
   9   1 -16   21.60    1.56
   9   3 -18    0.10    1.74
  10  -4  10  228.76    2.16
  10  -2  16   84.92    2.45
  10   2 -17   21.76    1.71
  11  -3  -9   19.11    0.63
  11  -3  14    2.92    1.78
  11   1 -16    3.81    1.43
  12  -4   9   74.70    1.90
  12  -4  10    5.49    1.52
  -4  10  -4   53.45    1.09
  -4  12  -5   45.82    1.37
  -4  12  10    3.53    0.63
  -4  14  -5   34.91    1.43
  -4  16  -3    2.74    1.26
  -3   5   7    9.00    0.46
  -3   7  11   25.64    0.84
  -3   9  13    6.68    0.94
  -3  11  14    0.86    1.03
  -3  13  -9   -1.37    1.54
  -3  13  14   15.10    1.19
  -3  15  -8    4.91    1.53
  -2   4  10   97.43    1.06
  -2   6  -8  456.41    2.07
  -2   8 -10  256.08    2.00
  -2  10 -11   11.87    1.40
  -2  12 -11   14.30    1.46
  -2  14 -11   25.30    1.84
  -1   3  -6    2.44    0.48
  -1   3  12   25.61    0.98
  -1   5  15   -2.05    1.07
  -1   7  17  608.66    2.99
  -1   9  18   59.47    1.76
  -1  11 -13   58.24    1.60
   0   0   5    3.29    0.56
   0   0   6  258.04    1.07
   0   2  -7  139.17    0.96
   0   2  13  688.34    2.61
   0   4  16    4.30    1.23
   0   6  18  159.50    2.05
   0   8 -14    0.13    1.44
   0  10 -15   -3.26    1.67
   0  12 -15   18.15    1.90
   1  -1   5 2949.29    3.27
   1  -1   6  101.17    0.81
   1   1  13  751.81    2.82
   1   3 -11   11.74    0.75
   1   5  19   26.82    1.66
   1   7 -15  273.92    2.53
   1   9 -16   34.49    1.92
   2  -2   3   45.24    0.56
   2   0  13    1.46    1.14
   2   2  17   14.19    1.08
   2   4 -14  493.52    2.68
   2   4  19  197.07    2.42
   2   6 -16   55.97    1.65
   2   6  21   37.96    2.17
   2   8 -17   18.42    1.82
   3  -1  12  145.65    1.63
   3   3  19   70.66    1.89
   3   5 -16   -1.70    1.34
   3   5  21  144.15    2.68
   4  -2  11  260.50    1.89
   4   0 -11    0.79    0.78
   4   0  16    5.35    1.46
   4   2  19   78.06    2.08
   4   4  21   22.56    2.25
   4   6 -18    3.07    1.70
   4   8 -19  106.94    2.67
   5  -3   9    8.33    1.01
   5  -1  15  417.85    2.77
   5   1 -14   72.85    1.36
   5   3  21   78.64    2.57
   5   5 -18   13.90    1.74
   6  -4   0   18.70    0.44
   6  -4   5    3.55    0.71
   6  -2  14    5.34    1.41
   6   0  18   10.05    1.73
   6   2 -16    2.39    1.29
   6   4 -18    7.06    1.66
   7  -3  12  892.32    3.54
   7  -1  17  163.79    2.11
   7   1  20   53.33    2.32
   8  -4   8   80.02    1.45
   8  -4   9   -0.50    1.06
   8  -2 -11    6.36    0.80
   8  -2  15   15.57    1.71
   8   0  19    1.23    2.05
   8   2 -17    5.04    1.42
   8   4 -19   -0.76    1.89
   9  -3  -9    5.26    0.57
   9  -3  13   10.74    1.56
   9  -1  17   21.60    2.17
  10  -4   9    2.97    1.22
  10  -2  15   53.87    2.17
  10   0 -15    1.38    1.14
  11  -3  13   15.21    1.80
  12  -4   8  175.31    2.14
  14  -4  -1   10.08    0.86
  -4   8  -2   91.91    0.90
  -4   8   6  101.74    0.50
  -4  10  -5   21.13    1.08
  -4  10   9  141.69    0.86
  -4  12  -6    1.89    1.19
  -4  16  -4   -1.04    1.23
  -3   5  -2  342.56    1.12
  -3   5   6  297.44    0.88
  -3   7  -6    0.62    0.80
  -3   9  -8   41.67    1.23
  -3  11  -9   69.80    1.53
  -3  15  -9   19.65    1.71
  -2   4  -5  104.24    0.93
  -2   6  13    3.88    0.83
  -2   8  15  360.47    2.13
  -2  10  16   10.31    1.21
  -2  12 -12    8.87    1.63
  -2  14 -12    3.74    1.88
  -1   3  -7  237.78    1.34
  -1   3  11   12.25    0.87
  -1   5 -10  258.64    1.78
  -1   7 -12   58.84    1.47
  -1   9 -13    1.30    1.02
  -1  11 -14   89.98    2.18
  -1  13 -14   29.65    2.10
   0   0   4 1096.91    1.69
   0   2  -8  110.63    1.05
   0   2  12   37.99    1.08
   0   4 -11   70.00    1.28
   0   6 -13   42.72    1.15
   0   8  19  253.28    2.54
   0  12 -16    0.94    2.07
   1  -1   4   69.90    0.68
   1   1  -8   52.62    0.71
   1   1  12   12.21    1.03
   1   3 -12   22.03    1.11
   1   3  16    2.91    1.27
   1   5 -14  422.46    2.60
   1   5  18  231.02    2.34
   1   7  20   79.75    2.02
   1   9 -17   13.97    1.79
   1  11 -17    0.49    1.92
   2   0  -8 1147.03    2.37
   2   0  12  319.38    1.98
   2   2 -12  247.84    1.75
   2   2  16   41.76    1.49
   2   6  20  191.36    2.49
   2  10 -18   12.26    1.61
   3   1 -12   25.75    1.04
   3   1  16  101.65    1.74
   3   3 -15   75.04    1.58
   3   5 -17   -0.41    1.47
   3   7 -18   20.44    1.87
   3   9 -19   59.94    2.47
   4  -2  10   77.71    1.26
   4   0  15   -6.06    1.36
   4   2 -15   54.37    1.34
   4   4 -17    2.86    1.46
   5  -3  -5 1354.21    1.43
   5  -3   8   34.36    1.05
   5  -1 -11  262.47    1.50
   5  -1  14  377.49    2.54
   5   1  18   28.08    1.83
   5   3 -17  153.50    2.09
   5   3  20  108.52    2.38
   5   7 -20   45.56    2.40
   6  -4   1   86.41    0.68
   6  -4   2  286.70    1.17
   6  -2  13   55.74    1.55
   6   0 -14   48.47    1.32
   6   0  17    2.11    1.66
   6   2  20   43.71    2.17
   6   6 -20    3.72    2.09
   7  -3  -8    3.83    0.52
   7  -3  11   12.23    1.27
   7  -1 -13   55.47    1.17
   7  -1  16   14.84    1.71
   7   1 -16   41.90    1.41
   7   1  19   34.55    2.24
   7   3 -18   -3.74    1.48
   7   5 -20   14.37    2.14
   8  -4   7    4.94    0.93
   8  -2  14   14.77    1.58
   8   0 -15    0.51    1.10
   8   0  18   42.05    2.23
   9  -3  12  134.86    1.96
   9  -1 -14   29.35    1.22
   9   1 -17   -4.60    1.59
   9   3 -19    6.01    1.89
  10  -4   8   34.27    1.28
  10  -2 -12   16.42    0.89
  10  -2  14    4.99    1.64
  11  -3  12   33.80    1.76
  11  -1 -14   -0.42    1.08
  12  -2 -12   92.48    1.26
  13  -3  -9   23.23    0.60
  14  -4   0   21.51    0.97
  14  -4   1   76.48    1.32
  -4   8  -3   79.01    0.96
  -4  14  -6    5.68    1.23
  -3   5  -3  311.50    1.24
  -3   7  -7 1013.38    2.89
  -3   7  10    0.95    0.69
  -3   9  -9  289.63    2.08
  -3   9  12   24.28    0.94
  -3  11 -10    9.69    1.33
  -3  11  13    1.64    0.93
  -3  13 -10   12.03    1.55
  -2   4  -6  662.30    1.98
  -2   4   9 1002.30    2.25
  -2   6  -9    2.52    0.96
  -2   8 -11  265.32    2.12
  -2  10 -12   30.15    1.56
  -2  12 -13   17.82    1.77
  -2  12  16   16.38    1.45
  -1   5  14  432.78    2.23
  -1   7 -13   60.98    1.49
  -1   7  16  372.90    2.37
  -1   9 -14    3.06    1.51
  -1   9  17   25.60    1.39
  -1  11 -15   50.14    1.97
  -1  11  18   47.97    1.74
  -1  13 -15   23.54    2.23
   0   0   3   -2.05    0.31
   0   2  11  155.78    1.33
   0   4  15   17.54    0.94
   0   6 -14    2.26    1.32
   0   6  17  125.65    1.82
   0   8 -15   23.88    1.26
   0   8  18   87.23    1.96
   0  10 -16    8.60    1.83
   0  10  19   12.11    1.73
   1  -1   2 1302.95    1.49
   1  -1   3  224.10    0.76
   1   3  15    0.18    1.19
   1   7 -16  277.71    2.46
   1   7  19    5.84    1.68
   1   9  20   32.33    2.05
   1  11 -18   27.44    2.40
   2   2  15    1.97    1.17
   2   4 -15  715.33    3.24
   2   4  18  178.61    2.22
   2   6 -17  129.51    2.17
   2   8 -18   11.85    1.83
   2  10 -19   -3.41    2.23
   3  -1  -8  231.32    1.15
   3  -1  11   47.78    0.95
   3   1  15  379.07    2.50
   3   3  18   47.16    1.74
   3   5  20   36.18    2.04
   3   7 -19    0.89    1.87
   4  -2  -7 2902.87    3.08
   4  -2   9  205.01    1.54
   4   0 -12   12.87    0.92
   4   2  18   26.61    1.35
   4   4  20  151.97    2.58
   4   6 -19    5.50    1.84
   4   8 -20    8.03    2.05
   5  -3   7   92.20    1.14
   5   1 -15    1.82    1.11
   5   1  17   15.36    1.64
   5   5 -19   52.13    1.97
   6  -2 -10   11.67    0.65
   6  -2  12  414.57    2.50
   6   0  16   28.42    1.70
   6   2 -17    7.12    1.40
   6   2  19   72.35    2.27
   6   4 -19   11.99    1.83
   7  -3  10  648.53    2.83
   7  -1  15   12.64    1.58
   7   1  18   -1.13    1.73
   7   3 -19    1.62    1.61
   8  -4   6  106.94    1.23
   8  -2  13  422.92    2.85
   8   0  17    1.72    1.92
   8   2 -18   10.69    1.60
   9  -3  11    4.18    1.34
   9  -1  16   44.71    1.69
  10  -4   7   38.73    1.22
  10   0 -16   13.66    1.32
  11  -3 -10   37.31    0.77
  11  -3  11   21.29    1.62
  12  -4  -4   69.40    0.60
  12  -4   5   74.32    1.49
  -5  13   0   17.22    0.78
  -5  13   1    5.45    0.64
  -5  13   2    6.85    0.58
  -5  13   3   31.02    0.49
  -4   8  -4    4.23    0.69
  -4  10  -6  140.44    1.43
  -4  12  -7    0.44    1.09
  -4  12   9   25.24    0.64
  -4  14  -7   83.35    1.73
  -4  14   9  123.03    0.93
  -3   7  -8  785.97    2.70
  -3   9 -10   22.32    1.19
  -3  11 -11   44.13    1.53
  -3  13 -11  139.20    2.32
  -3  13  13    1.51    1.01
  -2   6 -10  777.89    2.87
  -2   6  12   98.87    1.15
  -2   8 -12  264.33    2.23
  -2   8  14    4.71    0.98
  -2  10 -13    2.25    1.53
  -2  10  15   42.99    1.24
  -1   3  -8  456.51    1.83
  -1   3  10   14.24    0.79
  -1   5 -11  377.89    2.04
  -1   5  13  144.56    1.55
  -1   7  15  334.87    2.24
  -1   9 -15    8.21    1.50
  -1  11  17   -0.08    1.55
   0   2  -9  465.88    1.89
   0   4 -12   35.01    1.01
   0   4  14  525.31    2.50
   0   6  16  268.59    2.26
   0   8 -16   50.10    1.88
   0  10 -17    6.94    1.97
   1   1  -9  351.85    1.53
   1   1  11   29.11    1.03
   1   3 -13  540.42    2.57
   1   5 -15    0.38    0.99
   1   5  17    5.26    1.36
   1   7 -17  472.40    3.38
   1   9 -18   37.76    2.17
   2   0  -9   -4.28    0.68
   2   0  11   -1.22    0.67
   2   2 -13   61.33    1.33
   2   4 -16  273.66    2.39
   2   4  17  206.12    2.20
   2   6  19   73.25    1.99
   2   8 -19   17.36    2.06
   2   8  20   14.05    2.12
   3  -1  10   12.93    0.99
   3   1 -13   36.21    1.13
   3   3 -16  595.33    3.08
   3   3  17   12.56    1.53
   3   5 -18  176.64    2.39
   3   5  19    2.32    1.61
   4   0  14   -2.87    1.17
   4   2 -16    8.60    1.31
   4   2  17    7.05    1.53
   4   4 -18    5.82    1.58
   4   4  19  196.01    2.59
   4   6 -20    4.74    1.80
   4   6  21    1.41    2.20
   5  -3   6 1423.25    3.02
   5  -1 -12    1.39    0.81
   5  -1  13  224.66    1.99
   5   3 -18    9.32    1.59
   5   3  19   79.02    2.20
   5   5 -20   -1.59    1.92
   6  -2  11  176.04    1.79
   6   0 -15    2.29    1.18
   7  -3   9  803.79    2.97
   7  -1  14    7.98    1.45
   7   1 -17    1.61    1.31
   7   3  20  210.14    3.17
   8  -2 -12   50.49    0.91
   8   0 -16  348.88    2.37
   8   2  19   61.40    2.52
   9  -3 -10  153.93    1.06
   9  -3  10    3.60    1.25
   9  -1  15   27.55    1.89
   9   1 -18    0.97    1.58
   9   1  18    1.23    2.28
  10  -2 -13    4.76    0.95
  10  -2  13   -1.48    1.63
  11  -3  10   21.40    1.52
  11  -1 -15    7.82    1.28
  12  -4   4    1.63    1.14
  12  -2  12   27.60    2.01
  13  -3   8    4.77    1.74
  -5  11   0   27.51    0.67
  -5  11   1   13.22    0.55
  -5  13  -2   68.42    1.13
  -5  13  -1    2.56    0.76
  -5  15  -1   15.83    1.02
  -5  15   0    4.33    0.83
  -5  15   1   47.28    0.93
  -5  15   2   18.57    0.73
  -4   8  -5  513.99    2.00
  -4  10  -7   34.96    1.12
  -4  10   8    0.60    0.44
  -4  12  -8    0.05    1.16
  -4  14  -8   -0.71    1.38
  -3   5  -4  224.97    1.15
  -3   5   5  593.96    1.01
  -3   7   9    5.07    0.60
  -3   9  11   22.75    0.82
  -3  13 -12    0.43    1.70
  -2   4  -7  347.87    1.61
  -2   4   8  137.81    0.91
  -2  10 -14    5.89    1.59
  -2  12 -14    2.47    1.66
  -2  12  15   83.47    1.59
  -1   5 -12  234.75    1.99
  -1   7 -14  119.67    1.92
  -1   9  16   54.98    1.41
  -1  11 -16   20.70    2.11
   0   2  10  411.68    1.79
   0   4 -13  191.68    1.81
   0   6 -15  619.55    3.26
   0   8 -17   70.29    1.97
   0   8  17   90.20    1.75
   0  10  18    1.74    1.58
   1   1 -10  500.05    1.99
   1   1  10 1978.47    3.76
   1   3  14   81.93    1.46
   1   5 -16    4.89    1.46
   1   7  18   92.41    1.92
   1   9 -19  171.22    2.91
   1   9  19   48.14    1.95
   2   0 -10  148.30    1.20
   2   0  10  723.08    2.46
   2   2 -14    6.29    1.17
   2   2  14   46.65    1.37
   2   6 -18   11.61    1.63
   3  -1  -9   24.94    0.74
   3  -1   9   42.66    1.02
   3   1  14   70.16    1.25
   3   7 -20    0.30    2.02
   3   7  20    5.38    1.99
   4  -2  -8 1686.24    2.63
   4  -2   8   49.85    0.99
   4   0 -13    0.76    0.94
   4   0  13   -1.27    1.20
   4   4 -19    7.45    1.56
   4   6  20  269.75    2.97
   5  -3   5  576.07    1.88
   5  -1  12    1.74    1.24
   5   1 -16   52.53    1.45
   5   1  16  110.60    1.65
   5   3  18   20.00    1.71
   5   5  20    6.45    2.13
   6  -2 -11  165.78    1.26
   6   0  15    2.04    1.47
   6   2 -18  185.35    2.29
   6   2  18   13.90    1.43
   6   4 -20   -0.04    1.68
   6   4  20   16.51    2.21
   7  -3  -9   14.57    0.62
   7  -3   8 1612.96    3.90
   7  -1 -14   38.10    1.10
   7   1  17  170.86    2.49
   7   3 -20   -1.28    1.78
   7   3  19   11.81    2.05
   8  -4   3   40.24    0.90
   8  -2  12  176.87    1.98
   8   0  16   -1.88    1.32
   8   2 -19    1.31    1.67
   9  -3   9  137.97    1.69
   9  -1 -15    1.87    1.03
   9  -1  14   74.00    2.00
   9   1  17   24.50    2.08
  10  -4   4   20.86    1.08
  10  -2  12    2.18    1.60
  10   0 -17   -0.82    1.30
  10   0  16   31.25    2.22
  11  -3   9   12.30    1.39
  11  -1  14   17.53    2.06
  12  -4   2    2.22    0.86
  12  -4   3   31.93    1.09
  12  -2 -13  120.86    1.44
  12  -2  11   40.49    1.95
  13  -3   7   14.94    1.68
  -5  11  -2   19.87    0.81
  -5  11  -1  349.86    1.49
  -5  11   2   35.30    0.48
  -5  13  -4   11.84    1.07
  -5  13  -3  139.73    1.51
  -5  15  -3    1.76    1.17
  -5  15  -2   17.35    1.08
  -4   8  -6   19.04    0.93
  -4  10  -8  119.68    1.54
  -4  12  -9    0.32    1.25
  -4  14  -9   27.49    1.63
  -3   5  -5  326.04    1.44
  -3   7  -9  541.26    2.45
  -3   9 -11   -0.45    1.23
  -3  11 -12    6.33    1.50
  -3  11  12   66.12    1.08
  -3  13 -13    4.24    1.64
  -3  13  12    1.44    0.97
  -2   4  -8   22.27    0.90
  -2   6 -11  347.13    2.06
  -2   6  11    9.94    0.76
  -2   8 -13  137.14    1.89
  -2   8  13  113.74    1.29
  -2  10  14  155.52    1.68
  -2  12 -15    2.75    1.93
  -1   3  -9  364.81    1.69
  -1   3   9   72.38    0.89
  -1   5 -13 5596.86    7.99
  -1   5  12   86.35    1.18
  -1   7 -15   31.46    1.60
  -1   7  14    1.51    1.13
  -1   9 -16    2.64    1.67
  -1  11 -17   75.76    2.47
   0   2 -10  407.23    1.90
   0   4  13  198.97    1.68
   0   6 -16  251.91    2.45
   0   6  15  697.81    3.00
   0  10 -18    2.16    1.51
   1   3 -14  166.31    1.82
   1   5  16   23.86    1.35
   1   7 -18   56.64    1.63
   2   0   9   -4.22    0.77
   2   4 -17    0.20    1.46
   2   4  16   10.68    1.36
   2   6 -19   15.23    1.81
   2   6  18   19.51    1.64
   2   8 -20    0.26    2.09
   2   8  19    2.64    1.80
   3   1 -14   -2.35    1.03
   3   1  13   85.47    1.49
   3   3 -17    6.99    1.42
   3   3  16  287.82    2.39
   3   5 -19   10.67    1.64
   3   5  18    7.71    1.64
   3   7 -21   87.41    2.48
   4  -2   7   51.75    0.95
   4   0 -14    3.41    1.03
   4   2 -17  404.43    2.73
   4   2  16    3.98    1.06
   4   4  18   15.52    1.73
   4   6 -21   12.35    2.22
   5  -3  -6 5416.05    3.30
   5  -3   4 2151.18    3.22
   5  -1 -13   39.73    1.00
   5  -1  11   12.86    1.15
   5   1  15  417.05    2.78
   5   3 -19    6.24    1.63
   5   5 -21   60.28    2.41
   6  -2  10  256.90    1.78
   6   0 -16   16.86    1.19
   6   0  14   42.11    1.55
   6   2 -19    4.25    1.48
   6   2  17   40.14    1.87
   6   4 -21    6.69    2.05
   6   4  19   22.90    2.16
   7  -3   7    3.37    0.92
   7  -1  13   30.24    1.43
   7   1 -18    0.99    1.41
   7   1  16   18.38    1.75
   8  -4   2  121.51    1.03
   8  -2 -13   40.65    1.03
   8  -2  11  115.92    1.75
   8   0 -17    2.17    1.23
   8   0  15   -2.91    1.62
   8   2 -20  101.97    2.39
   8   2  18   25.62    1.71
   9  -3   8   -2.27    1.05
   9  -1  13   11.23    1.51
   9   1 -19   16.99    1.88
  10  -4   3   40.96    1.00
  10  -2  11  113.59    1.90
  10   0  15    6.11    1.95
  11  -3 -11    3.41    0.70
  11  -3   8   -0.74    1.23
  11  -1 -16    0.48    1.23
  11  -1  13   30.94    1.97
  12  -4  -3    3.62    0.52
  12  -4  -2    7.32    0.66
  12  -4  -1   34.67    0.81
  12  -4   0   21.96    0.88
  12  -4   1   16.10    0.86
  12  -2  10   14.64    1.54
  -5  11  -4    0.21    0.89
  -5  11  -3    0.04    0.79
  -5  13  -5   54.24    1.44
  -5  15  -4    6.60    1.25
  -4   8  -7  195.09    1.56
  -4   8   5    2.84    0.25
  -4  10  -9  223.49    1.96
  -4  12 -10    5.08    1.35
  -4  14 -10   -2.15    1.57
  -3   5  -6   19.90    0.79
  -3   7 -10 1095.54    3.49
  -3   9 -12    3.34    1.32
  -3  11 -13   -0.43    1.61
  -2   4  -9  354.63    1.84
  -2   4   7  850.76    1.76
  -2   6 -12   97.27    1.59
  -2   8 -14   61.26    1.70
  -2  10 -15    0.34    1.55
  -2  12 -16   18.85    2.18
  -2  12  14   46.69    1.44
  -1   3 -10    1.83    0.93
  -1   9 -17   18.89    1.88
  -1   9  15   24.49    1.24
  -1  11 -18   -0.14    2.04
  -1  11  16    8.74    1.34
   0   2 -11  152.47    1.44
   0   2   9  467.86    1.77
   0   4 -14  489.51    2.52
   0   8 -18   63.54    2.19
   0   8  16   57.78    1.54
   0  10 -19    7.66    2.29
   0  10  17   11.82    1.50
   1   1 -11  181.36    1.45
   1   1   9 1507.21    3.12
   1   3 -15  435.32    2.59
   1   3  13   74.63    1.11
   1   5 -17    8.21    1.14
   1   5  15  102.69    1.63
   1   7 -19    1.04    1.89
   1   7  17   25.03    1.51
   1   9 -20   47.44    2.56
   1   9  18   26.48    1.73
   2   0 -11    1.36    0.83
   2   2 -15   57.58    1.42
   2   2  13  229.05    1.70
   2   4 -18  234.75    2.44
   2   6  17  146.41    2.00
   2   8 -21   74.33    2.70
   3  -1 -10   83.24    0.99
   3  -1   8    8.36    0.80
   3   1 -15  471.57    2.50
   3   3 -18   20.98    1.56
   3   5 -20   11.96    1.87
   3   7  19   11.30    1.86
   4  -2  -9 1377.61    2.59
   4  -2   6  523.63    1.84
   4   0  12 1082.43    3.39
   4   2  15  378.09    2.59
   4   4 -20    4.95    1.77
   4   6  19   96.45    2.28
   5   1 -17  140.01    1.88
   5   3 -20    4.39    1.64
   5   3  17   -2.83    1.62
   5   5  19   64.03    2.22
   6  -2 -12  160.14    1.33
   6  -2   9 3409.53    5.60
   7  -3   6  105.62    1.21
   7  -1 -15   18.96    1.10
   7  -1  12  207.46    2.04
   7   3 -21   -0.25    1.96
   7   3  18   35.34    2.14
   8  -4  -3    3.96    0.31
   8  -4   0    5.22    0.57
   8  -4   1  262.24    1.19
   8  -2  10    7.86    1.21
   8   0  14    4.89    1.56
   8   2  17   -0.51    1.91
   9  -3 -11   77.85    0.88
   9  -3   7    5.63    1.00
   9  -1 -16   21.86    1.19
   9   1  16   43.67    2.15
  10  -4   1    1.36    0.74
  10  -4   2   34.66    0.88
  10  -2 -14    3.49    0.97
  10  -2  10  204.25    2.15
  10   0 -18    3.99    1.42
  10   0  14  122.91    2.24
  11  -3   7   60.23    1.40
  11  -1  12  101.94    2.18
  13  -3 -10   10.97    0.47
  -5  11  -5   46.64    1.16
  -5  13  -6   10.57    1.27
  -5  15  -6   42.69    1.60
  -5  15  -5   15.71    1.20
  -4   8  -8 1065.80    3.23
  -4  10 -10   17.51    1.28
  -4  10   7   76.36    0.66
  -4  12 -11   41.04    1.70
  -4  12   8   25.21    0.62
  -4  14 -11   -2.02    1.69
  -4  14   8  125.85    0.95
  -3   5  -7   24.33    0.89
  -3   7 -11  662.60    2.92
  -3   7   8   17.00    0.59
  -3   9 -13    0.21    1.44
  -3   9  10   38.88    0.86
  -3  11 -14    4.04    1.74
  -3  11  11   23.01    0.88
  -3  13 -14    5.00    1.81
  -2   6 -13  206.60    2.02
  -2   6  10  331.66    1.52
  -2   8 -15    4.66    1.50
  -2   8  12   68.19    1.06
  -2  10 -16  173.18    2.69
  -2  10  13   17.96    1.14
  -1   3 -11   58.97    1.22
  -1   3   8  730.20    1.90
  -1   5 -14    9.11    1.38
  -1   5  11   46.36    0.99
  -1   7 -16   93.88    1.89
  -1   7  13  363.80    2.10
  -1   9 -18   17.56    1.90
   0   0  -3   -2.66    0.31
   0   4 -15   18.28    1.39
   0   4  12   36.21    1.06
   0   6 -17  102.98    1.72
   0   6  14    1.11    1.07
   0   8 -19  185.11    2.86
   1   1 -12   27.35    1.05
   1   3  12  137.95    1.44
   1   5 -18   13.72    1.65
   1  11  18    3.32    1.79
   2   0   8 1551.96    3.11
   2   2 -16   69.51    1.49
   2   2  12   13.87    1.06
   2   4  15  306.98    2.31
   2   6 -20   11.41    1.84
   2   8  18    9.63    1.73
   3  -1 -11  247.70    1.48
   3  -1   7 5749.54    5.74
   3   1  12  153.83    1.61
   3   3  15  144.34    1.63
   3   5  17   27.41    1.58
   4   0 -15    0.87    1.07
   4   0  11    2.16    1.11
   4   2 -18  348.66    2.69
   4   4  17    6.21    1.15
   5  -3  -7  127.39    0.74
   5  -1 -14   71.13    1.19
   5  -1  10    1.19    1.03
   5   1 -18   17.84    1.39
   5   1  14  389.38    2.42
   5   5  18   12.20    1.74
   6  -2   8  697.86    2.58
   6   0 -17    0.57    1.22
   6   0  13    1.48    0.93
   6   2 -20    5.59    1.68
   6   2  16  101.95    1.71
   6   4  18   66.25    2.18
   7  -3 -10   14.29    0.63
   7  -1 -16   37.49    1.40
   7  -1  11    6.97    1.17
   7   1 -19   33.07    1.70
   7   1  15   13.70    1.50
   7   3  17    8.45    1.77
   7   5  19    4.53    2.29
   8  -4  -2   20.17    0.43
   8  -4  -1  150.95    0.79
   8  -2 -14    3.77    0.94
   8  -2   9    3.50    1.09
   8   0 -18  103.15    1.85
   9  -3   6  280.47    1.92
   9  -1  12   16.58    1.53
   9   1  15   29.40    1.97
  10  -4  -4   33.12    0.47
  10  -4   0   13.08    0.72
  11  -3   6   43.53    1.27
  12  -2 -14    5.54    0.97
  12  -2   9   78.43    1.86
  -5   9  -2  662.63    1.89
  -5  11  -7   22.01    1.26
  -5  11  -6   86.55    1.27
  -5  13  -8   39.81    1.63
  -5  13  -7   80.15    1.52
  -5  15  -7   46.57    1.75
  -4   6  -4  104.17    1.02
  -4   6  -3   28.17    0.69
  -4   6  -2  270.48    1.06
  -4   6  -1   15.07    0.47
  -4   6   0    5.05    0.37
  -4   8  -9  208.40    1.77
  -4  10 -11   58.47    1.55
  -4  12 -12    1.75    1.57
  -3   5  -8   69.89    1.12
  -3   5   4  430.58    0.72
  -3   7 -12  478.34    2.67
  -3   9 -14    0.73    1.47
  -3  11 -15   38.01    2.00
  -3  13  11   55.71    1.07
  -2   4 -10  181.39    1.38
  -2   6 -14 1134.17    4.06
  -2   8 -16  181.87    2.37
  -2  10 -17    5.11    1.98
  -1   1  -4   65.07    0.66
  -1   1  -3  227.10    0.81
  -1   1  -2 1324.42    1.50
  -1   1  -1 1344.16    1.19
  -1   3 -12  138.25    1.51
  -1   5 -15   89.82    1.71
  -1   7 -17   24.16    1.77
  -1   9  14  258.08    1.95
  -1  11  15    9.39    1.26
  -1  13  15    2.24    1.63
   0   0  -4 1126.00    1.71
   0   2 -12   37.70    0.92
   0   2   8  113.44    1.00
   0   4 -16    3.67    1.37
   0   6 -18  123.01    2.25
   0   8  15   29.70    1.29
   0  10  16   11.23    1.39
   1  -1  -3 1303.53    1.38
   1  -1  -2  449.45    0.62
   1   1   8  421.02    1.67
   1   3 -16 1720.16    4.87
   1   5 -19   44.45    1.86
   1   5  14   10.71    1.20
   1   7 -20   23.00    1.63
   1   7  16  104.00    1.71
   1   9  17   21.52    1.61
   2   0 -12   -0.02    0.89
   2   4 -19   12.83    1.72
   2   6 -21    8.61    2.08
   2   6  16  399.81    2.73
   3   1 -16  147.47    1.79
   3   1  11   48.83    1.21
   3   3 -19   49.82    1.82
   3   3  14   20.71    1.36
   3   5 -21    4.55    2.02
   3   7  18   63.02    1.88
   3   9  19    3.54    1.84
   4  -2 -10    9.64    0.67
   4  -2   5  938.90    2.23
   4   2 -19  463.47    3.08
   4   2  14  709.16    3.16
   4   4 -21   40.50    2.04
   4   4  16   17.82    1.55
   4   6  18   43.07    1.96
   4   8  19    7.71    2.03
   5  -1   9   78.55    1.23
   5   1  13  211.37    2.03
   5   3 -21   81.59    2.25
   5   3  16  117.17    1.73
   5   7  19    2.19    2.13
   6  -2 -13  151.00    1.30
   6   0  12  142.31    1.80
   6   2  15   21.05    1.58
   6   4  17   50.12    1.88
   6   6  19   17.06    2.19
   7  -3   5  339.78    1.68
   7   1 -20   12.82    1.80
   7   1  14   -0.31    1.46
   8   0  13    2.34    1.44
   8   2  16  123.90    2.02
   8   4  18  102.58    2.53
   9  -3 -12   15.72    0.81
   9  -1 -17    2.57    1.14
   9  -1  11    3.76    1.40
   9   3  17   72.28    2.49
  10  -4  -3   -0.34    0.46
  10  -4  -2    0.84    0.49
  10  -4  -1   13.16    0.56
  10  -2 -15    0.69    1.07
  10  -2   9  210.57    2.05
  10   0  13   -4.58    1.66
  10   2  16   94.68    2.13
  11  -3 -12    2.41    0.73
  11  -1  11   49.47    1.86
  11   1  14   17.18    2.15
  12  -2   8   27.01    1.55
  12   0  12  139.76    2.55
  13  -3   3    3.89    1.21
  -5   9  -5  519.04    2.12
  -5   9  -4  285.90    1.56
  -5   9  -3  245.12    1.30
  -5   9  -1  211.79    1.04
  -5   9   0   81.89    0.71
  -5  11  -8   29.53    1.23
  -5  13  -9    1.96    1.52
  -4   6  -6    0.78    0.88
  -4   6  -5    1.80    0.68
  -4   8 -10    5.28    1.16
  -4  10 -12   30.07    1.53
  -4  12 -13   93.71    2.17
  -3   5  -9  335.64    1.88
  -3   7 -13   77.89    1.62
  -3   9 -15    0.80    1.61
  -3  11 -16    0.24    1.91
  -2   4 -11   42.71    1.15
  -2   4   6 4937.42    3.72
  -2   6   9   -1.47    0.73
  -2   8  11   78.64    1.15
  -2  10 -18  146.01    2.87
  -2  12  13   30.98    1.13
  -2  14  13   61.34    1.48
  -1   1  -5 2902.30    3.25
  -1   3   7  148.70    0.93
  -1   5 -16   18.93    1.52
  -1   7 -18   75.25    2.13
  -1   9 -19   32.98    2.24
   0   0  -6  261.94    1.15
   0   0  -5    3.26    0.41
   0   2 -13  690.30    2.78
   0   4  11   64.91    1.11
   0   6 -19    0.95    1.74
   0   6  13   42.34    1.21
   0   8 -20   60.12    2.30
   0  12  16    5.96    1.53
   1  -1  -4 6799.25    3.72
   1   1 -13   27.69    1.08
   1   3 -17  206.61    2.18
   1   3  11   59.67    1.14
   1   7 -21   11.08    2.19
   1   7  15   37.32    1.56
   1  11  17  119.55    2.20
   2   0 -13    1.50    0.96
   2   0   7   -0.89    0.73
   2   2 -17   32.41    1.50
   2   2  11  254.41    1.73
   2   4 -20  103.73    2.12
   2   4  14  195.30    1.70
   2   8  17   22.71    1.66
   2  10  18  250.46    2.70
   3  -1 -12   32.60    0.96
   3  -1   6 3799.71    4.41
   3   1 -17    2.47    1.27
   3   3 -20   29.20    1.83
   3   5 -22    0.03    2.11
   3   5  16   34.54    1.24
   3   7  17  158.44    2.19
   3   9  18    7.69    1.73
   4  -2 -11   82.47    1.08
   4  -2   4   85.64    0.79
   4   0 -16  160.27    1.75
   4   0  10 1575.25    3.78
   4   2  13   23.77    1.32
   4   4 -22   -2.90    2.05
   4   6  17    7.51    1.59
   5  -3  -8  706.52    1.59
   5  -3   1   87.97    0.65
   5  -1 -15    1.14    0.98
   5   1 -19  185.38    2.24
   5   3  15  173.18    2.12
   5   5  17   -3.42    1.74
   6  -2   7 1761.94    3.73
   6   0 -18  254.63    2.33
   6   2 -21   17.81    1.91
   6   6  18  138.25    2.49
   7  -3 -11   30.82    0.74
   7  -1 -17    2.00    1.28
   7  -1  10  158.46    1.73
   7   3  16   81.63    2.11
   7   5  18   62.27    2.26
   8  -2 -15   25.54    0.99
   8  -2   8   11.71    1.13
   8   0 -19    2.04    1.45
   8   0  12   23.53    1.50
   8   2  15   15.98    1.77
   8   4  17    1.33    2.08
   9  -3   5   21.24    0.93
   9   1  14   82.64    2.00
   9   3  16  127.34    2.65
  10  -2   8    3.41    1.16
  10   0  12  113.97    2.11
  10   2  15   59.50    2.34
  11  -1  10  122.22    2.05
  12  -2   7   26.07    1.46
  13  -3   2    0.19    1.10
  13  -1   9   21.81    1.87
  -5   9  -7  228.80    1.78
  -5   9  -6  313.73    1.78
  -5  11  -9   12.91    1.21
  -5  13 -10   21.91    1.54
  -4   6  -7  143.77    1.30
  -4   6   1   16.89    0.30
  -4   8 -11  101.69    1.61
  -4  10 -13   16.47    1.52
  -4  12 -14   92.09    2.31
  -3   5 -10   11.68    1.05
  -3   7 -14    5.84    1.42
  -3   7   7    8.35    0.54
  -3   9 -16   33.32    1.75
  -3   9   9   96.38    0.93
  -3  11 -17   21.94    2.02
  -3  11  10   67.17    0.98
  -3  15  10   10.38    1.04
  -2   2  -4  491.54    1.37
  -2   2  -3   45.64    0.56
  -2   4 -12    5.05    1.17
  -2   6 -15  314.80    2.34
  -2   8 -17   16.28    1.71
  -2  10  12  126.10    1.31
  -1   1  -7  395.01    1.53
  -1   1  -6   99.68    0.90
  -1   3 -13   74.48    1.19
  -1   5  10   51.55    0.92
  -1   7 -19    7.91    1.76
  -1   7  12   -0.90    0.86
  -1   9 -20   11.27    2.29
  -1   9  13    9.70    1.20
  -1  11  14    7.48    1.20
  -1  13  14  116.77    1.91
   0   0  -7   -1.18    0.58
   0   2 -14    3.27    1.17
   0   2   7  144.67    0.99
   0   4 -17   47.97    1.32
   0   8 -21   37.88    2.50
   0   8  14    4.56    1.13
   0  10  15   -0.45    1.24
   1  -1  -6  115.72    0.79
   1  -1  -5  311.42    1.00
   1   1 -14  244.38    1.92
   1   1   7  396.49    1.53
   1   3 -18   49.76    1.71
   1   5 -20   40.07    2.06
   1   5  13 5872.45    7.62
   1   9  16    3.43    1.40
   2   0 -14   14.88    1.08
   2   2 -18   12.71    1.49
   2   4  13  170.15    1.72
   2   6 -22    3.29    1.67
   2   6  15  327.83    2.41
   2  10  17   -0.47    1.88
   3  -1 -13   41.39    1.06
   3   1  10   12.90    1.01
   3   3  13    4.54    1.21
   3   5  15  285.30    2.39
   4   0 -17   -3.72    1.22
   4   2 -20   13.29    1.71
   4   4  15  193.68    2.16
   4   8  18   86.27    2.35
   5  -3   0  186.04    0.74
   5  -1 -16   54.62    1.29
   5  -1   8   10.70    0.95
   5   1  12   -0.42    1.19
   5   3 -22    3.47    1.90
   5   7  18   58.74    2.25
   6  -2 -14   89.20    1.18
   6  -2   6   76.80    1.10
   6   0 -19    3.52    1.56
   6   0  11   -3.50    1.18
   6   2 -22    1.85    2.00
   6   2  14    3.19    1.45
   6   4  16    6.93    1.74
   7  -3 -12    0.77    0.71
   7   1 -21  127.73    2.42
   7   1  13   32.01    1.56
   7   5  17   55.72    2.23
   8  -2   7  144.26    1.54
   8   0 -20  121.45    2.32
   9  -3 -13   -0.26    0.73
   9  -1 -18    0.83    1.26
   9  -1  10   35.33    1.42
   9   1  13    6.14    1.68
  10  -2 -16   13.76    1.20
  10  -2   7   -1.79    1.11
  11  -1   9   92.86    1.85
  11   1  13   32.00    1.92
  12  -2   6   21.37    1.33
  12   0  11    0.51    1.70
  13  -3   1  151.65    1.61
  13  -1   8   99.73    2.07
  -5   9  -8   86.64    1.33
  -5   9   1  244.77    0.80
  -5  11 -11    3.40    1.57
  -5  11 -10   34.46    1.42
  -5  13 -11    7.47    1.56
  -4   6  -9  116.15    1.37
  -4   6  -8  100.66    1.26
  -4   8 -12   64.00    1.56
  -4  10 -14   10.22    1.65
  -4  12 -15   20.27    2.01
  -3   5 -11 1389.08    3.75
  -3   7 -15   26.93    1.56
  -3  13  10   60.79    1.05
  -2   2  -6  809.64    2.04
  -2   2  -5  181.28    1.03
  -2   2  -2 1008.07    1.49
  -2   4 -13  167.80    1.80
  -2   6 -16  353.14    2.72
  -2   8 -18   11.98    1.87
  -2  12  12    3.03    1.11
  -2  14  12   19.87    1.32
  -1   1  -8  438.71    1.71
  -1   1   0 4437.63    1.37
  -1   3 -14   79.42    1.51
  -1   5 -17    6.11    1.12
   0   0  -8 4667.14    4.90
   0   2 -15   31.71    1.34
   0   4 -18    1.65    1.51
   0   4  10  241.39    1.49
   0   6 -20   -0.70    1.36
   0   6  12  692.07    2.58
   0  12  15   23.46    1.55
   1  -1  -7 1606.78    2.57
   1   1 -15  156.60    1.74
   1   3  10    1.07    0.81
   1   5 -21    1.68    1.92
   1  11  16   40.65    1.77
   2   0   6  691.19    1.88
   2   2  10  364.60    1.87
   2   4 -21   39.06    2.04
   2   8  16  241.57    2.36
   3  -1 -14    0.33    0.93
   3  -1   5  552.63    1.67
   3   1 -18  284.43    2.45
   3   3 -21   28.70    1.99
   3   7  16  122.83    2.03
   3   9  17    4.13    1.77
   4  -2 -12    6.33    0.79
   4  -2   3    1.81    0.55
   4   0   9    1.71    0.66
   4   2 -21    4.16    1.78
   4   2  12  154.12    1.71
   4   6  16   34.15    1.72
   5  -3  -9  660.13    1.66
   5   1 -20   28.20    1.65
   5   3  14   22.40    1.49
   5   5  16  162.57    2.28
   6  -2 -15  110.52    1.46
   6   0  10  886.70    3.18
   6   6  17   14.51    1.98
   6   8  18   -1.90    2.06
   7  -1 -18    0.10    1.24
   7  -1   9  150.40    1.46
   7   1  12  222.64    2.10
   7   3  15    7.52    1.58
   8  -2 -16   62.09    1.25
   8   0  11    0.86    1.33
   8   2  14   18.53    1.61
   8   4  16   99.17    2.38
   9  -1 -19   17.54    1.66
   9  -1   9    5.85    1.25
   9   3  15    2.26    1.92
  10   0  11    0.19    1.50
  10   2  14    9.08    1.49
  11  -3 -13    1.68    0.72
  11   1  12  104.11    2.27
  12  -2   5    8.31    1.35
  12   0  10   12.43    1.78
  13  -3   0  202.72    1.66
  13  -1   7  216.27    2.42
  -5   9 -10  196.48    1.92
  -5   9  -9  146.37    1.64
  -5  11 -12    2.14    1.49
  -5  13 -12   14.53    1.76
  -4   6 -10  735.64    2.85
  -4   8 -13   27.30    1.51
  -4  10 -15   28.13    1.87
  -4  10   6    3.15    0.46
  -4  12   7   25.81    0.63
  -4  14   7  144.40    0.99
  -3   5 -13  133.06    1.73
  -3   5 -12    5.93    0.90
  -3   7 -16  102.90    1.95
  -3   9 -17   -1.80    1.71
  -2   2  -8  380.64    1.70
  -2   2  -7   18.87    0.59
  -2   2  -1 4710.35    2.63
  -2   4 -14  205.58    2.01
  -2   4   5  768.63    1.36
  -2   6 -17  124.34    2.13
  -2   6   8   14.38    0.72
  -2   8 -19    4.52    2.02
  -2   8  10  165.65    1.22
  -2  10  11   58.75    1.17
  -1   1  -9 1497.56    3.15
  -1   3 -15   -0.55    1.26
  -1   3   6    2.91    0.45
  -1   5 -18  210.19    2.43
  -1   5   9  511.93    1.80
  -1   7 -20   52.44    2.19
  -1   7  11  153.10    1.35
  -1  11  13   21.82    1.32
   0   0  -9    0.69    0.77
   0   2 -16   90.21    1.60
   0   4 -19    0.29    1.67
   0   6 -21    0.69    2.05
   0  10  14   21.39    1.45
   1  -1  -8   54.64    0.79
   1   1 -16  183.41    1.93
   1   3 -19   11.65    1.55
   1   5 -22   88.14    2.44
   1   5  12  264.00    1.86
   1   7  14  145.10    1.69
   1   9  15    6.91    1.34
   2   0 -15    1.30    1.06
   2   2 -19  225.62    2.37
   2   4 -22   12.33    2.09
   2   6  14 1224.47    3.99
   2  10  16  263.01    2.68
   3   1 -19  411.20    2.88
   3   1   9   43.30    1.05
   3   3 -22  120.44    2.53
   3   3  12   31.23    1.27
   3   5  14   28.36    1.46
   3  11  17   43.40    2.24
   4  -2 -13   55.94    1.04
   4   0 -18   43.62    1.54
   4   4  14   77.27    1.69
   4   8  17  155.33    2.36
   5  -3 -10   57.03    0.81
   5  -1 -17  148.22    1.74
   5  -1   7    8.05    0.87
   5   1 -21    9.49    1.75
   5   1  11   11.98    1.16
   5   7  17  200.95    2.58
   5   9  18  141.73    2.34
   6  -2   5   21.86    0.83
   6   0 -20  500.04    3.24
   6   2  13   58.20    1.32
   6   4  15  765.98    3.80
   7  -3 -13   57.53    1.02
   7  -1 -19   36.38    1.64
   7  -1   8   53.23    1.28
   7   3  14  143.77    2.14
   7   5  16    2.78    1.83
   8  -2 -17   -1.09    1.23
   8  -2   6    2.00    0.96
   8   0  10  677.93    3.07
   8   2  13  432.83    2.99
   8   6  17   12.75    2.30
   9  -3 -14   21.99    0.90
   9   1  12   17.69    1.58
   9   5  16  125.45    2.75
  10  -2 -17   29.65    1.30
  10  -2   6  317.75    2.08
  10   0  10  520.70    3.09
  10   2  13    5.55    1.83
  10   4  15    2.69    2.20
  11  -3   2    6.22    0.83
  11  -1   8   15.84    1.41
  11   3  14    4.74    2.19
  12   0   9    4.69    1.66
  12   2  12   29.55    2.05
  13  -3  -1  111.45    1.30
  13  -1   6   17.35    1.73
  14  -2   2   79.75    1.78
  -6  12  -6   44.11    1.26
  -6  12  -5   36.51    1.12
  -6  12  -4    2.88    0.84
  -6  14  -7    6.04    1.35
  -6  14  -6    5.85    1.29
  -6  14  -5    6.75    1.17
  -6  14  -4   17.27    1.09
  -6  14  -3   50.59    1.13
  -5   7  -5   99.77    1.13
  -5   9 -11  147.96    1.83
  -5  11 -13   12.82    1.64
  -4   6 -11  300.88    2.10
  -4   8 -14   87.82    1.80
  -4  10 -16   55.95    2.14
  -3   3  -7   12.70    0.77
  -3   3  -6   61.55    0.87
  -3   3  -5   56.35    0.76
  -3   3  -4    1.23    0.48
  -3   5 -14   27.14    1.42
  -3   7 -17  120.31    2.14
  -3   9 -18    2.33    1.85
  -3   9   8  117.26    0.97
  -3  11   9    5.93    0.72
  -2   2 -10  369.61    1.87
  -2   2  -9  381.61    1.81
  -2   4 -15  297.26    2.37
  -2   6 -18   12.57    1.77
  -2   8 -20    6.86    2.17
  -1   1 -11   36.99    1.04
  -1   1 -10 1978.90    3.81
  -1   3 -16    1.67    1.33
  -1   5 -19   23.51    1.87
  -1   7 -21    6.31    2.16
  -1   9  12   41.41    1.09
  -1  13  13  109.20    1.66
   0   0 -11   -1.96    0.86
   0   0 -10 1652.16    3.32
   0   2   6 2153.24    2.85
   0   4 -20   13.49    1.78
   0   6 -22   43.53    2.49
   0   8  13  363.95    2.17
   0  12  14  111.72    1.96
   1  -1 -10  502.04    1.88
   1  -1  -9  356.71    1.45
   1  -1  -1 1342.46    0.49
   1   1   6  101.52    0.79
   1   3 -20   92.47    2.13
   1  11  15   76.26    1.77
   2  -2  -7   11.56    0.58
   2  -2  -6   34.47    0.49
   2  -2  -5  282.72    0.85
   2   0 -16    8.72    1.20
   2   2 -20   15.34    1.73
   2   2   9  385.77    1.81
   2   4 -23   12.40    2.07
   2   4  12    6.85    0.85
   2   8  15    5.12    1.39
   2  12  16   24.36    1.96
   3  -1 -15  467.07    2.38
   3  -1   4  161.42    0.96
   3   1 -20   95.36    1.96
   3   7  15   39.79    1.63
   3   9  16   46.27    1.87
   4  -2 -14  115.80    1.45
   4   0 -19    3.88    1.41
   4   0   8    3.57    0.62
   4   2 -22   24.46    1.88
   4   2  11  259.90    1.94
   4   6  15   40.83    1.65
   4  10  17   17.75    2.07
   5  -3 -11   44.96    0.87
   5  -3  -1   67.24    0.44
   5  -1 -18   20.61    1.37
   5   1 -22  189.78    2.69
   5   3  13  131.81    1.84
   5   5  15  209.83    2.33
   5   7  16   -2.02    1.56
   5   9  17   10.96    2.10
   6  -2 -16    5.35    1.04
   6   0 -21   -2.06    1.56
   6   0   9   -1.99    1.08
   6   2  12  426.25    2.61
   6   6  16  109.01    2.24
   6   8  17   11.88    2.13
   7   1  11    7.00    1.32
   7   7  17   57.65    2.24
   8  -4  -8  516.89    0.93
   8   4  15    5.80    1.35
   8   6  16   20.47    2.05
   9  -3   2   42.51    0.93
   9  -1   8   93.84    1.55
   9   1  11    6.96    1.40
   9   3  14   12.70    1.38
  10  -2   5   20.64    1.07
  11  -3 -14  111.18    1.16
  11  -3   1   75.81    1.16
  11  -1   7  113.29    1.76
  11   1  11   49.00    1.83
  11   3  13   12.25    1.99
  12  -2   4  118.88    1.62
  13  -3  -2   70.63    1.09
  14  -2   1   86.62    1.69
  -6  12  -9   28.73    1.58
  -6  12  -8    6.79    1.16
  -6  12  -7   -0.46    1.04
  -6  12  -3   47.80    0.95
  -6  12  -2    1.62    0.71
  -6  14  -8   -0.01    1.29
  -6  14  -2   13.63    0.83
  -5   7  -8  319.29    1.88
  -5   7  -7  174.30    1.43
  -5   7  -6  268.89    1.56
  -5   7  -4   18.64    0.70
  -5   7  -3   29.22    0.75
  -5   9 -13   92.55    1.99
  -5   9 -12   -1.47    1.37
  -5  11 -14   -3.77    1.72
  -4   6 -13  492.48    2.78
  -4   6 -12  350.28    2.29
  -4   8 -16   49.78    1.82
  -4   8 -15   19.84    1.24
  -4  10 -17   14.71    2.10
  -3   3  -9   93.18    1.20
  -3   3  -8  183.15    1.35
  -3   3  -3 2193.19    2.67
  -3   5 -15  270.33    2.38
  -3   7 -18   50.28    1.94
  -3   9 -19    2.96    2.19
  -3  13   9   21.24    0.96
  -3  15   9   28.28    1.02
  -2   2 -11  251.42    1.75
  -2   4 -16    7.44    1.45
  -2   6 -19   55.58    2.12
  -2  12  11  115.12    1.42
  -2  14  11   74.46    1.45
  -1   1 -12   11.26    1.06
  -1   3 -17   33.76    1.59
  -1   5 -20   18.08    1.93
   0   0 -12  252.98    1.70
   0   2 -17   42.02    1.25
   0   4 -21   78.60    2.19
   0   4   9  510.34    1.86
   0   6  11  196.12    1.53
   1  -1 -11  185.45    1.40
   1   1 -17  114.66    1.52
   1   3 -21   17.39    1.88
   1   3   9  377.20    1.72
   1   7  13   67.31    1.40
   1   9  14    6.18    1.25
   1  13  15   36.94    1.83
   2  -2  -9   54.27    0.81
   2  -2  -8    6.14    0.55
   2   0 -17    1.97    1.26
   2   0   5    0.86    0.62
   2   2 -21   10.09    1.83
   2   6  13  209.07    1.92
   3  -1 -16  153.31    1.70
   3   3 -23    1.70    1.57
   3   3  11  257.28    1.85
   3   5  13  140.43    1.78
   3  11  16    3.87    1.98
   4   0 -20   20.95    1.63
   4   2 -23   12.40    2.13
   4   4  13  593.25    2.94
   4   8  16   69.87    1.89
   5  -3 -12  191.14    1.36
   5  -1 -19  174.25    2.17
   5  -1   6    0.14    0.77
   5   1  10   -1.43    0.81
   6  -2 -17    9.45    1.13
   6  -2   4  177.97    1.21
   6   4  14   15.79    1.48
   7  -3 -14   35.58    0.89
   7  -3   1   14.23    0.64
   7  -1 -20   18.20    1.55
   7  -1   7   50.31    1.18
   7   3  13    2.22    1.46
   7   5  15   -1.43    1.72
   7   7  16   15.44    1.91
   8  -4  -9  108.84    0.64
   8  -2 -18   12.27    1.19
   8  -2   5  261.85    1.68
   8   0   9   -0.01    1.16
   8   2  12  178.01    2.18
   8   4  14    9.46    1.75
   9  -3 -15    3.87    0.86
   9  -1   7  239.74    1.94
   9   3  13    4.46    1.75
   9   5  15   53.66    2.29
  10   0   9   -2.62    1.36
  10   2  12    3.53    1.63
  10   4  14    0.98    2.09
  11  -3   0   28.17    0.89
  11   1  10  108.23    2.14
  12   0   8  207.46    2.38
  12   2  11   41.01    2.16
  13  -3  -3    4.58    0.84
  13  -1   5   72.70    1.69
  13   1   9   22.00    2.00
  14  -2   0   52.08    1.42
  -6  10  -8   12.41    1.24
  -6  10  -7    5.54    1.10
  -6  10  -6  248.30    1.76
  -6  10  -5  439.06    2.08
  -6  10  -4   68.48    1.02
  -6  12 -11    4.83    1.56
  -6  12 -10   14.49    1.42
  -6  14  -1   47.91    0.84
  -5   7 -10   92.74    1.46
  -5   7  -9   80.72    1.35
  -5   7  -2   15.98    0.58
  -5   9 -14   78.73    1.95
  -5  11 -15   75.68    2.30
  -4   6 -14   63.94    1.66
  -4   8 -17  125.63    2.41
  -4   8   4   98.38    0.44
  -3   3 -11  253.01    1.81
  -3   3 -10  825.27    2.76
  -3   3  -2 6383.62    4.02
  -3   5 -16   28.07    1.58
  -3   7 -19   14.48    1.86
  -3   7   6    0.69    0.40
  -2   2 -12   12.90    1.10
  -2   4 -17  187.34    2.24
  -2   6 -20  139.98    2.63
  -2   8   9  169.06    1.23
  -2  10  10  181.51    1.45
  -1   1 -13  763.19    2.90
  -1   3 -18  223.68    2.38
  -1   5 -21    3.25    2.00
  -1   5   8   -0.87    0.62
  -1   7  10    6.50    0.80
  -1   9  11   89.69    1.31
  -1  11  12   26.11    1.14
  -1  13  12    1.28    1.30
   0   0 -13   -0.51    1.00
   0   2 -18   70.53    1.48
   0   8  12    4.27    0.99
   0  10  13   87.72    1.51
   1  -1 -12   26.01    0.99
   1   1 -18   60.51    1.62
   1   3 -22   55.63    2.12
   1   5  11  401.19    2.05
   1  11  14  138.53    2.05
   2  -2 -10  648.34    2.03
   2   0 -18  201.70    2.12
   2   2 -22    4.65    1.76
   2   4  11   44.43    1.16
   2   8  14   71.69    1.64
   2  10  15   -1.35    1.37
   2  12  15    9.12    1.86
   3  -1 -17    0.69    1.22
   3   1 -21    9.35    1.65
   3   1   8    7.79    0.62
   3   7  14    5.51    1.41
   3   9  15   -0.71    1.55
   4  -2 -15   54.65    1.20
   4   0   7    0.17    0.79
   4   2  10   77.36    1.32
   4   6  14   66.06    1.71
   4  10  16   75.70    2.20
   5  -3 -13  175.23    1.42
   5   3  12  100.74    1.62
   5   5  14  219.27    2.22
   5   7  15   29.93    1.80
   5   9  16   81.61    2.33
   6  -2 -18  214.79    2.08
   6   0 -22  337.15    3.20
   6   0   8   82.33    1.28
   6   2  11  181.90    1.88
   6   6  15   30.12    1.82
   6   8  16   50.28    2.19
   7  -3 -15    2.97    0.81
   7  -1 -21  123.75    2.28
   7   1  10  162.17    1.85
   8  -4 -10   21.02    0.53
   8  -2 -19    3.77    1.44
   8  -2   4  301.42    1.74
   8   6  15   24.56    2.07
   9  -3 -16   60.37    1.24
   9  -3   1   28.08    0.74
   9   1  10   34.24    1.54
  10  -2   4   91.16    1.30
  10   0   8  158.65    1.87
  10   2  11  109.95    2.13
  11  -3 -15   20.89    0.96
  11  -1   6    4.47    1.22
  11   3  12   36.73    2.10
  12   0   7    2.01    1.50
  12   2  10   17.29    1.79
  13  -3  -4    4.33    0.76
  13  -1   4   20.31    1.57
  13   1   8   92.52    2.23
  -6  10 -10   11.13    1.24
  -6  10  -9   39.56    1.33
  -6  10  -3   31.00    0.82
  -6  12 -12    5.00    1.58
  -6  12  -1    2.41    0.57
  -5   7 -12   55.03    1.49
  -5   7 -11  197.62    1.84
  -5   7  -1  183.82    0.87
  -5   9 -15   94.67    2.14
  -4   4  -9   10.84    0.97
  -4   4  -8   81.68    1.16
  -4   4  -7  108.65    1.15
  -4   4  -6   -2.46    0.70
  -4   4  -5    2.11    0.64
  -4   4  -4  287.62    1.28
  -4   6 -15   38.70    1.61
  -4   8 -18   56.91    2.21
  -3   3 -12   36.83    1.27
  -3   5 -17   24.70    1.64
  -3   7 -20    3.78    1.95
  -2   2 -14   50.15    1.39
  -2   2 -13  240.69    1.76
  -2   4 -18  168.98    2.31
  -2   6 -21   22.17    2.16
  -2   6   7 1052.10    2.07
  -1   1 -14   20.28    1.24
  -1   3 -19    3.43    1.59
  -1   3   5    7.36    0.42
  -1   5 -22    2.45    2.11
   0   0 -14  144.97    1.63
   0   2 -19   42.02    1.63
   0   2   5  216.44    0.94
   0   4 -22   33.69    2.11
   0   4   8  198.12    1.22
   0   6  10  529.43    2.17
   0  12  13   12.40    1.33
   0  14  13   16.91    1.54
   1  -1 -13   30.96    1.10
   1   1 -19   59.33    1.74
   1   1   5 3008.20    3.25
   1   7  12   68.12    1.35
   1   9  13    0.54    1.17
   1  13  14   45.19    1.77
   2  -2 -12  266.75    1.61
   2  -2 -11 1459.48    3.13
   2   0 -19   -3.69    1.44
   2   2   8  396.01    1.73
   3  -1 -18  296.55    2.33
   3  -1   3  430.19    1.27
   3   1 -22   11.26    1.86
   4  -2 -16    8.65    1.08
   4   0 -21   -1.05    1.52
   4   4  12 1200.06    3.83
   4   8  15   31.54    1.37
   5  -3 -14  333.95    1.87
   5  -1 -20   35.18    1.63
   5  -1   5 1056.25    2.53
   5   1   9   71.57    1.05
   6  -2   3  354.82    1.52
   6   4  13    5.17    1.08
   6  10  16   24.83    2.18
   7  -3 -16    4.40    1.08
   7  -3   0  840.41    1.81
   7  -1   6   12.23    0.95
   7   3  12  915.93    3.81
   7   5  14   19.92    1.65
   7   7  15   66.18    2.18
   7   9  16   43.32    2.49
   8  -4 -11    6.61    0.57
   8   0   8  832.69    3.15
   8   2  11  125.03    1.91
   8   4  13  568.97    3.47
   9  -1   6 2116.26    4.67
   9   3  12  127.90    2.15
   9   5  14   40.69    1.64
   9   7  15    2.44    2.24
  10   4  13   52.09    1.75
  10   6  14   13.56    2.15
  11  -3  -1   -0.08    0.73
  11  -1   5    1.81    1.26
  11   1   9   92.87    1.95
  11   5  13  161.05    2.86
  13  -3  -5   13.61    0.73
  14  -2  -1   24.17    1.08
  -6  10 -12    8.67    1.44
  -6  10 -11   31.92    1.48
  -6  10  -2  234.49    1.20
  -6  12 -13   -0.40    1.68
  -6  14   0   20.38    0.54
  -5   7 -14  112.97    1.93
  -5   7 -13   33.82    1.52
  -5   9 -16   58.72    2.09
  -4   4 -12 1165.67    3.69
  -4   4 -11 2002.13    4.53
  -4   4 -10 1572.09    3.78
  -4   4  -3  919.37    1.91
  -4   6 -16   29.69    1.66
  -4   8 -19    3.98    2.04
  -4  12   6  126.27    0.87
  -4  14   6  111.09    0.97
  -3   3 -14   22.01    1.32
  -3   3 -13    3.03    0.88
  -3   3  -1 3776.45    2.68
  -3   5 -18    9.65    1.72
  -3   9   7   80.76    0.85
  -3  11   8   22.02    0.76
  -3  15   8   66.18    1.18
  -2   2 -15    4.99    1.27
  -2   2   0 1774.41    1.23
  -2   4 -19  174.60    2.46
  -2   6 -22   55.25    2.56
  -2  12  10   28.86    0.94
  -2  14  10   -0.79    1.13
  -1   1 -16   29.98    1.35
  -1   1 -15  352.19    2.31
  -1   3 -20  100.75    2.15
  -1  11  11  175.22    1.70
   0   0 -15   -0.84    1.17
   0   2 -20   12.25    1.74
   0   4 -23   25.63    2.33
   0  10  12  100.45    1.51
   1  -1 -15  154.19    1.68
   1  -1 -14  244.26    1.67
   1   1 -20   48.98    1.84
   1   3 -23   -1.01    1.56
   1   3   8  480.26    1.73
   1   5  10  274.20    1.70
   2  -2 -13   71.03    1.17
   2   0 -20   15.26    1.51
   2   0   4 8993.07    5.48
   2   2 -23    4.55    2.09
   2   4  10  182.99    1.52
   2   6  12  104.09    1.51
   2   8  13  167.81    1.89
   2  10  14    2.28    1.42
   3  -1 -19  398.79    2.75
   3   1 -23    3.15    1.97
   3   1   7 5746.47    5.85
   3   3  10  822.96    2.71
   3   5  12    4.18    0.94
   3   7  13   79.02    1.56
   3   9  14    5.35    1.40
   3  11  15   58.01    1.90
   4  -2 -17  429.80    2.46
   4   0 -22  109.60    2.30
   4   0   6  390.91    1.68
   4   6  13  532.81    2.93
   4  10  15   36.34    1.95
   5  -3 -15   35.25    1.15
   5  -3  -2  627.69    0.88
   5  -1 -21   12.06    1.64
   5   3  11   19.93    1.29
   5   5  13  160.87    1.77
   5   7  14  130.85    2.08
   5   9  15  134.28    2.40
   6  -2 -19    6.93    1.26
   6   0   7    2.37    0.93
   6   2  10  266.74    2.07
   6   6  14    0.05    1.52
   6   8  15   56.76    2.10
   7  -3 -17    0.52    1.13
   7   1   9  158.29    1.74
   7   5  13    2.81    1.51
   8  -4 -12    5.72    0.68
   8  -2 -20  143.24    2.02
   8  -2   3  164.75    1.36
   8   6  14    5.36    1.89
   8   8  15   15.45    2.25
   9  -3 -17    0.21    1.11
   9  -3   0   68.89    0.81
   9   1   9    3.73    1.31
   9   5  13    1.24    1.86
  10  -4 -11   53.69    0.54
  10   0   7   -3.65    1.23
  10   2  10  208.73    2.34
  10   4  12   35.36    2.02
  11   1   8   17.19    1.47
  11   3  11   19.75    1.80
  12  -2   1   73.70    1.39
  12   0   6   99.05    1.79
  12   2   9   76.78    2.13
  12   4  11   27.23    2.08
  13  -3  -7    6.20    0.63
  13  -3  -6   88.50    0.89
  13  -1   3   24.21    1.37
  13   1   7  230.21    2.64
  14  -2  -2    5.92    1.06
  14   0   4   26.62    1.67
  -6   8 -10  169.20    1.77
  -6   8  -9  313.16    2.05
  -6   8  -8  246.10    1.79
  -6   8  -7  886.56    2.84
  -6   8  -6    4.00    0.94
  -6   8  -5  536.59    2.04
  -6  10 -14   86.31    2.07
  -6  10 -13    1.68    1.53
  -6  12   0   39.89    0.54
  -5   7 -15   27.93    1.68
  -5   9 -18   90.53    2.44
  -5   9 -17    8.69    1.82
  -4   4 -13  598.27    2.89
  -4   6 -18   32.99    1.90
  -4   6 -17    2.14    1.20
  -3   3 -15  154.90    1.90
  -3   5 -19   -1.01    1.76
  -3   5   3   52.67    0.28
  -3  13   8  126.19    1.20
  -2   2 -16   46.46    1.54
  -2   4 -20    4.64    1.81
  -2   4   4 1112.51    1.41
  -2   8   8   -1.23    0.73
  -2  10   9  272.70    1.59
  -1   1 -17  148.86    1.96
  -1   3 -21   14.76    1.89
  -1   7   9  277.51    1.50
  -1   9  10  352.89    1.92
  -1  13  11    1.51    1.26
  -1  15  11    8.71    1.34
   0   0 -17    2.84    1.23
   0   0 -16  303.97    2.08
   0   2 -21  145.52    2.45
   0   8  11   89.31    1.28
   0  12  12    8.42    1.39
   0  14  12   33.07    1.74
   1  -1 -16  181.00    1.82
   1   1 -21    0.00    1.71
   1  11  13  103.67    1.76
   1  13  13    9.83    1.73
   2  -2 -14    8.58    0.99
   2  12  14   -0.18    1.57
   3  -3 -11    2.04    0.84
   3  -3 -10   39.30    0.75
   3  -3  -9   54.26    0.73
   3  -3  -8  127.37    0.82
   3  -3  -7  362.95    1.14
   3  -1 -20   97.37    1.83
   4  -2 -18  389.44    2.48
   4   0 -23   -2.60    1.91
   4   2   9  206.27    1.46
   4   4  11 2014.26    4.70
   4   8  14  107.36    1.89
   4  12  15   31.97    2.14
   5  -3 -16   67.15    1.39
   5  -1 -22  219.57    2.77
   5   1   8   11.02    0.98
   5  11  15  144.13    2.66
   6  -4  -9  454.89    1.26
   6  -2 -20    3.02    1.41
   6   4  12   62.85    1.36
   6  10  15   92.81    2.54
   7  -1   5    2.37    0.86
   7   3  11   12.84    1.43
   7   7  14   70.99    2.13
   7   9  15   27.95    2.27
   8   0   7   -4.51    1.10
   8   2  10    1.42    1.23
   8   4  12    2.15    1.53
   9  -3 -18    5.35    1.17
   9  -1   5  928.74    3.07
   9   3  11    6.37    1.43
   9   7  14   -4.21    2.09
  10  -4 -12    0.17    0.51
  10   6  13    0.76    2.12
  11  -3  -2   26.87    0.79
  11  -1   4  169.26    1.76
  11   3  10   24.42    1.84
  11   5  12   24.48    2.23
  12   0   5    0.85    1.45
  13  -3 -10    9.85    0.49
  13  -3  -9   27.09    0.60
  13  -3  -8   14.08    0.58
  13   1   6   18.21    1.71
  14  -2  -3    5.96    1.08
  14   0   3   -0.79    1.68
  -7  13  -9   54.61    1.77
  -7  13  -8   16.26    1.40
  -6   8 -13  124.29    1.87
  -6   8 -12    3.02    1.29
  -6   8 -11    2.20    1.19
  -6   8  -4    5.85    0.77
  -6  10 -16   15.30    2.13
  -6  10 -15   52.88    2.10
  -6  10  -1    1.55    0.54
  -5   5 -12   41.32    1.36
  -5   5 -11  513.36    2.55
  -5   5 -10    2.06    1.08
  -5   5  -9  978.15    3.06
  -5   5  -8   34.21    1.00
  -5   5  -7   11.96    0.86
  -5   5  -6  200.86    1.34
  -5   5  -5   29.08    0.88
  -5   7 -17  161.88    2.39
  -5   7 -16    1.97    1.65
  -4   4 -15  197.66    2.14
  -4   4 -14   83.08    1.37
  -4   4  -2 1574.53    2.19
  -4   6 -19   73.50    2.30
  -4  10   5  565.92    1.28
  -3   3 -17   13.52    1.52
  -3   3 -16  271.65    2.35
  -3   5 -20   29.30    2.12
  -2   2 -18   75.81    1.76
  -2   2 -17    8.81    1.40
  -2   4 -21   14.65    1.99
  -1   1 -18    3.54    1.49
  -1   3 -22    9.35    2.03
  -1   5   7  559.47    1.64
   0   0 -18    3.60    1.42
   0   2 -22  189.80    2.75
   0   6   9   23.34    1.00
   1  -1 -17  127.82    1.76
   1   1 -22    3.23    1.90
   1   7  11  971.81    3.14
   1   9  12    7.03    1.17
   2  -2 -16   77.64    1.55
   2  -2 -15   61.74    1.30
   2   0 -21    2.69    1.19
   2   2   7   17.58    0.80
   2   6  11  362.96    2.18
   2  10  13    3.83    1.37
   3  -3 -12  960.38    2.63
   3  -3  -6  684.41    1.31
   3   3   9   97.04    1.26
   3   5  11 1461.36    3.95
   3  11  14   12.86    1.68
   3  13  14    8.00    1.95
   4  -2 -19  464.62    2.81
   4   6  12  366.63    2.42
   4  10  14   12.51    1.71
   5  -3 -17  169.65    1.82
   5  -1   4  271.81    1.34
   5   3  10   57.70    1.40
   5   5  12   44.35    1.42
   5   7  13   35.60    1.63
   5   9  14  100.49    2.16
   6  -4 -11  259.70    1.23
   6  -4 -10  552.66    1.51
   6  -4  -8    0.40    0.37
   6  -2 -21   18.01    1.77
   6   2   9 3505.69    6.02
   6   6  13    6.83    1.14
   6   8  14   15.59    1.76
   7  -3 -18    1.73    1.10
   7  -3  -1  378.12    1.16
   7   1   8   54.78    1.35
   7   5  12   41.48    1.58
   8  -4 -13   43.51    0.80
   8   6  13   18.57    1.81
   8   8  14  104.85    2.52
   9  -3  -1   66.98    0.80
   9   1   8   94.44    1.62
   9   3  10   -0.15    1.35
   9   5  12   71.96    2.05
  10   0   6   21.21    1.28
  10   2   9  208.80    2.27
  10   4  11  155.22    2.38
  11  -3  -3   -0.18    0.67
  11   1   7  114.57    1.85
  12  -2   0   16.46    0.96
  12   2   8   23.32    1.81
  12   4  10    1.75    2.04
  13   3   8   10.15    1.97
  14  -2  -4   -0.79    0.96
  -7  11 -11    8.18    1.61
  -7  11 -10   53.15    1.71
  -7  11  -9   20.77    1.43
  -7  11  -8   23.14    1.40
  -7  11  -7   78.08    1.43
  -7  13  -7    4.32    1.05
  -7  13  -6   39.91    1.30
  -7  13  -5    8.43    1.08
  -6   8 -15   52.65    1.78
  -6   8 -14    9.73    1.57
  -6   8  -3  109.56    0.96
  -5   5 -14  206.45    2.16
  -5   5 -13  157.95    1.88
  -5   5  -4  186.84    1.18
  -5   7 -18   41.69    2.15
  -5   7   0   86.28    0.53
  -5  13   3   36.94    0.49
  -4   4 -17    7.21    1.49
  -4   4 -16   19.35    1.55
  -4   6 -20  193.93    3.01
  -3   3 -18   39.96    1.76
  -3   5 -21  103.28    2.48
  -2   2 -19    1.81    1.58
  -2   4 -22   12.63    2.01
  -2   6   6  359.82    1.22
  -2  12   9    1.14    0.92
  -2  14   9   44.15    1.29
  -1   1 -19   97.57    1.97
  -1   3 -23   33.48    2.30
  -1  11  10   23.84    1.15
  -1  15  10   70.69    1.70
   0   0 -19   -0.71    1.46
   0   2 -23   -1.01    2.07
   0   4   7 1048.72    2.30
   0   8  10  133.73    1.49
   0  10  11   11.16    1.08
   1  -1 -18   60.80    1.63
   1   1 -23   17.22    2.08
   1   1   4   68.97    0.57
   1   3   7  241.83    1.29
   1   5   9    2.11    0.84
   1  11  12   80.15    1.60
   2  -2 -17   36.95    1.38
   2   0 -22   19.80    1.74
   2   4   9  377.03    1.87
   2   8  12  331.65    2.24
   2  12  13   31.38    1.69
   3  -3 -14  450.00    2.12
   3  -3 -13  150.41    1.34
   3  -1 -21   14.01    1.56
   3  -1   2  676.30    1.39
   3   1   6 3990.48    4.64
   3   7  12  526.63    2.76
   3   9  13    4.42    1.33
   4  -2 -20    9.69    1.49
   4   0   5    0.98    0.70
   4   2   8   47.62    1.09
   4   4  10 1639.40    4.13
   4   8  13   27.15    1.55
   4  12  14  168.52    2.65
   5  -3 -18    9.09    1.34
   5   1   7    5.98    0.91
   5  11  14   -0.99    1.95
   6  -4 -13   58.36    0.98
   6  -4 -12    6.92    0.68
   6  -4  -7   22.59    0.33
   6   0   6    2.13    0.84
   6   4  11  165.82    1.68
   6  10  14  116.67    2.51
   7  -3 -19    2.07    1.35
   7  -1   4   17.53    0.86
   7   3  10  672.33    3.12
   7   7  13   19.48    1.81
   7   9  14  211.25    2.91
   8  -4 -14   38.12    0.85
   8   0   6 4331.27    6.38
   8   2   9    1.27    0.92
   8   4  11    0.68    1.37
   9  -1   4  245.20    1.71
   9   7  13   40.24    2.03
  10  -4 -13   17.41    0.64
  10   6  12   69.59    2.31
  11  -1   3 1120.02    3.53
  11   3   9   18.45    1.74
  11   5  11    6.87    1.88
  12  -2  -1  289.92    1.81
  12   0   4  448.14    2.72
  12   2   7   23.10    1.72
  13   1   5   76.23    1.89
  14  -2  -5   97.47    1.34
  14   0   2    4.37    1.43
  -7  11 -13   22.72    1.74
  -7  11 -12   -3.95    1.45
  -7  11  -6    8.11    0.99
  -7  11  -5   71.94    1.18
  -7  13  -4  102.28    1.24
  -6   6 -11   26.49    1.40
  -6   6 -10    0.85    1.07
  -6   6  -9  129.55    1.49
  -6   8 -16   36.36    1.98
  -5   5 -16  164.16    2.19
  -5   5 -15  215.28    2.28
  -5   7 -19   -0.17    2.08
  -4   4 -18   14.37    1.75
  -4   6 -21    1.09    2.24
  -3   1 -12  144.02    1.61
  -3   1 -11   51.49    1.20
  -3   1 -10   15.31    0.99
  -3   1  -9   40.34    1.01
  -3   1  -8    5.27    0.82
  -3   3 -19   68.92    2.01
  -3   5 -22   18.93    2.19
  -3   7   5   54.11    0.51
  -3  11   7    0.66    0.67
  -3  15   7    1.20    1.01
  -2   0 -13   -0.17    1.12
  -2   0 -12  342.94    2.02
  -2   0 -11    0.63    0.96
  -2   0 -10  758.67    2.52
  -2   0  -9   -0.49    0.81
  -2   0  -8 1589.94    3.15
  -2   0  -7   -0.04    0.70
  -2   2 -20    1.68    1.73
  -1  -1 -12   10.41    0.98
  -1  -1 -11   37.92    1.03
  -1  -1 -10 2036.77    3.81
  -1  -1  -9 1511.57    3.13
  -1  -1  -8  434.73    1.69
  -1   1 -20    8.38    1.73
  -1   3   4  957.40    1.49
  -1   7   8  173.12    1.30
  -1  13  10   64.57    1.45
   0   0 -20   59.92    1.85
   0   2   4  100.20    0.66
   0  12  11   12.31    1.20
   0  14  11    0.24    1.35
   1  -1 -19   58.02    1.71
   1   1 -24    4.30    2.22
   1   7  10   22.69    1.04
   1   9  11  270.92    1.99
   1  13  12   22.51    1.54
   2  -2 -18   15.99    1.35
   2   0 -23    1.06    1.98
   2   0   3   -2.53    0.47
   2  10  12   42.13    1.49
   3  -3 -15   78.35    1.31
   3  -3  -5  256.46    0.72
   3  -1 -22    8.50    1.79
   3   5  10   10.80    1.07
   3  11  13    2.32    1.57
   3  13  13    1.13    1.81
   4  -2 -21    5.24    1.57
   4  -2   0  511.08    1.06
   4  10  13   18.91    1.70
   5  -3 -19   -1.10    1.38
   5   3   9   11.70    1.18
   5   5  11  518.30    2.78
   5   7  12   57.02    1.59
   5   9  13  125.03    2.17
   6  -4 -14   78.49    1.14
   6  -2 -22    2.41    1.66
   6   6  12   78.87    1.71
   6   8  13  139.15    2.26
   7  -3 -20   -0.51    1.56
   7   1   7   52.87    1.28
   7   5  11   -0.92    1.43
   8  -4 -15   48.33    0.99
   8   6  12  335.49    2.86
   8   8  13  189.55    2.78
   9  -3  -2  175.44    1.01
   9   1   7  239.96    2.02
   9   3   9  133.16    1.96
   9   5  11   44.38    1.85
   9   7  12   35.16    1.96
   9   9  13    5.55    2.31
  10  -4 -14   21.17    0.72
  10   0   5   -1.73    1.13
  10   2   8    3.92    1.06
  10   4  10  215.39    2.45
  11  -3  -4  118.23    1.00
  11   1   6    6.62    1.33
  11   5  10   -3.66    1.94
  12   4   9   72.00    2.16
  13   1   4   16.07    1.54
  13   3   7   20.21    1.98
  14   0   1    0.77    1.35
  -7   9 -13   94.81    2.03
  -7   9 -12  211.49    2.25
  -7   9 -11    1.75    1.27
  -7   9 -10   22.90    1.27
  -7   9  -9   50.59    1.30
  -7   9  -8  518.48    2.53
  -7   9  -7   30.94    1.16
  -6   6 -14    7.54    1.45
  -6   6 -13   14.56    1.42
  -6   6 -12   90.65    1.63
  -6   6  -8  110.31    1.31
  -6   6  -7   83.22    1.14
  -6   6  -6   15.75    0.95
  -6   8 -18    0.51    2.05
  -6   8 -17    0.59    1.76
  -6   8  -2    0.67    0.59
  -5   5 -17    5.84    1.69
  -5   5  -3  325.37    1.25
  -4   2 -13   25.20    1.25
  -4   2 -12  154.20    1.70
  -4   2 -11  273.48    1.89
  -4   2 -10   80.42    1.26
  -4   2  -9  212.48    1.55
  -4   2  -8   54.10    1.03
  -4   4 -19  186.07    2.62
  -4   4  -1 2441.61    2.36
  -3   1 -15  369.79    2.43
  -3   1 -14   72.82    1.53
  -3   1 -13   83.48    1.44
  -3   1  -7 5853.95    5.81
  -3   3 -20   10.58    1.86
  -3   3   0  107.60    0.43
  -3   9   6   75.18    0.80
  -3  13   7    6.37    0.80
  -2   0 -15    0.75    1.23
  -2   0 -14   68.20    1.44
  -2   0  -6  699.19    1.89
  -2   2 -21    0.04    1.93
  -2   8   7  587.54    1.79
  -2  10   8  105.59    1.13
  -1  -1 -14   23.87    1.20
  -1  -1 -13  763.81    2.83
  -1  -1  -7  412.92    1.55
  -1   1 -21    2.23    1.79
  -1   9   9   15.31    0.84
   0  -2 -12   41.21    1.08
   0  -2 -11  157.97    1.35
   0  -2 -10  428.67    1.82
   0  -2  -9  490.97    1.80
   0   0 -21    3.47    1.74
   1  -1 -20   46.12    1.75
   2  -2 -19  260.57    2.36
   2   2   6  852.83    2.15
   2   6  10  845.72    2.91
   2   8  11  307.43    2.13
   2  12  12   11.84    1.49
   2  14  12    0.44    1.73
   3  -3 -17    6.04    1.17
   3  -3 -16  607.95    2.69
   3  -1 -23   -1.67    1.92
   3   3   8  179.93    1.39
   3   7  11  745.83    3.09
   3   9  12    2.08    1.32
   4  -2 -22   30.15    1.83
   4   6  11  318.52    2.27
   4   8  12   76.30    1.71
   4  12  13  161.87    2.50
   5  -3 -20    4.73    1.56
   5  -1   3  112.90    0.91
   5  11  13   16.31    1.91
   6  -4 -16   20.04    1.05
   6  -4 -15   -0.23    0.77
   6   0   5    0.28    0.81
   6   2   8  708.63    2.68
   6   4  10  100.44    1.60
   6  10  13    0.50    1.86
   7  -3 -21    1.92    1.61
   7  -3  -2  662.25    1.40
   7   3   9  842.71    3.34
   7   7  12  346.81    2.90
   7   9  13  119.64    2.37
   8  -4 -16   80.17    1.19
   8   0   5    1.82    0.97
   8   2   8   11.76    0.96
   8   4  10    1.20    1.35
   8  10  13   19.94    2.30
   9  -1   3  166.91    1.44
  10  -4 -15   -1.04    0.72
  10  -2   0   -0.18    0.84
  10   2   7    2.11    1.37
  10   4   9    1.23    1.50
  10   6  11  178.51    2.60
  10   8  12   11.87    2.29
  11  -1   2  751.16    2.89
  11   3   8   -0.98    1.48
  11   7  11   26.04    2.36
  12  -2  -2  176.11    1.49
  12   0   3    2.81    1.19
  12   2   6   25.40    1.70
  12   4   8  170.74    2.64
  13   3   6   15.91    2.00
  14  -2  -6   10.51    0.91
  14   2   4   43.79    1.96
  -7   9 -15   17.99    1.86
  -7   9 -14  172.62    2.40
  -7   9  -6   51.49    1.16
  -7  11  -4    2.97    0.76
  -7  13  -3  210.38    1.31
  -6   6 -16  102.88    2.08
  -6   6 -15   31.78    1.67
  -6   6  -5  127.41    1.21
  -6  10   0    1.19    0.36
  -5   3 -11   17.54    1.15
  -5   3 -10   53.97    1.22
  -5   5 -19   56.13    2.23
  -5   5 -18    7.92    1.38
  -4   2 -15  394.55    2.61
  -4   2 -14  721.11    3.20
  -4   2  -7   49.49    0.94
  -4   4 -21   12.35    1.98
  -4   4 -20  121.57    2.39
  -4  12   5    1.73    0.55
  -4  14   5    7.58    0.72
  -3   1 -16  110.06    1.87
  -3   1  -6 3967.38    4.47
  -3   3 -22    7.47    1.94
  -3   3 -21    7.77    1.48
  -2   0 -17    2.67    1.37
  -2   0 -16   75.99    1.64
  -2   0  -5   -0.96    0.59
  -2   2 -22   58.57    2.31
  -2  12   8   -0.23    0.86
  -2  14   8   -2.15    1.05
  -1  -1 -16   31.69    1.41
  -1  -1 -15  362.04    2.16
  -1  -1  -6  104.46    0.89
  -1   1 -22  152.36    2.48
  -1   5   6  324.56    1.22
  -1  11   9    9.23    1.06
  -1  15   9   29.97    1.52
   0  -2 -15   30.76    1.27
   0  -2 -14    0.08    1.09
   0  -2 -13  697.25    2.62
   0  -2  -8  114.23    1.00
   0   0 -22   57.05    2.15
   0   6   8  255.03    1.44
   0   8   9   52.93    1.18
   0  10  10   82.79    1.30
   1  -1 -21    2.31    1.66
   1   3   6    4.06    0.62
   1   5   8   -2.01    0.77
   1  11  11  106.91    1.64
   1  13  11   10.41    1.40
   2  -2 -20   17.27    1.58
   2   4   8   21.89    0.89
   3  -3 -18   26.99    1.30
   3   1   5  578.36    1.79
   3  11  12    6.59    1.50
   3  13  12   -0.72    1.87
   4  -4 -13  266.24    1.61
   4  -4 -12   15.48    0.85
   4  -4 -11  282.15    1.40
   4  -4 -10  304.98    1.33
   4  -2 -23   15.80    2.03
   4   0   4   76.22    0.87
   4   2   7   53.67    1.05
   4   4   9    9.54    1.08
   4  10  12   37.63    1.63
   5   1   6    6.56    0.84
   5   5  10    4.99    1.23
   5   9  12    9.31    1.56
   6  -4 -17  248.45    1.93
   6   6  11   31.56    1.50
   6   8  12    2.87    1.54
   6  12  13    3.07    2.17
   7  -1   3  478.53    1.85
   7   1   6   12.93    0.99
   7   5  10   45.38    1.48
   7  11  13   38.10    2.21
   8  -4 -17    1.83    0.95
   8   6  11   14.24    1.30
   8   8  12   20.06    1.82
   9  -3  -3   16.94    0.61
   9   1   6 2057.57    4.84
   9   3   8    0.10    1.37
   9   5  10    8.23    1.62
   9   7  11   54.93    2.10
   9   9  12    3.39    2.18
  10  -4 -16    2.57    0.84
  10   0   4  259.61    1.98
  10   6  10  429.36    3.35
  11  -3  -5   -1.33    0.60
  11   1   5    1.67    1.28
  11   3   7   58.45    1.70
  11   5   9  243.02    2.88
  12   0   2   72.85    1.62
  12   6   9    0.12    2.17
  13  -1  -1  158.00    1.70
  13   1   3   24.97    1.55
  14   2   3   -3.96    1.80
  -7   7 -12  318.27    2.46
  -7   7 -11   54.34    1.45
  -7   7 -10  179.99    1.88
  -7   9 -16   34.09    2.11
  -7   9  -5  270.38    1.61
  -7  11  -3  139.35    1.09
  -6   6 -18  102.61    2.42
  -6   6 -17    8.22    1.78
  -5   3 -15  162.12    2.05
  -5   3 -14   25.11    1.47
  -5   3 -13  142.32    1.80
  -5   3 -12  109.11    1.38
  -5   3  -9    5.46    0.99
  -5   3  -8   31.73    1.02
  -5   5 -20    0.89    2.08
  -5   5  -2   11.20    0.53
  -4   2 -17    2.91    1.49
  -4   2 -16    3.95    1.36
  -4   2  -6  546.32    1.87
  -4   4 -22    1.99    2.24
  -3   1 -18  142.23    2.13
  -3   1 -17  269.56    2.24
  -3   1  -5  579.40    1.70
  -2   0 -18 1485.35    4.92
  -2   2 -23   -0.95    2.18
  -1  -1 -18   -1.62    1.44
  -1  -1 -17  143.02    1.65
  -1   1 -23    0.47    1.94
  -1  13   9    3.06    1.18
   0  -2 -17   40.87    1.45
   0  -2 -16   89.27    1.57
   0  -2  -7  146.12    0.98
   0   0 -23    2.09    2.00
   0   4   6  192.83    1.05
   0  12  10   10.28    1.13
   0  14  10    2.24    1.29
   1  -3 -13  566.49    2.34
   1  -3 -12   29.52    0.98
   1  -3 -11   14.52    0.85
   1  -3 -10   14.36    0.86
   1  -1 -23   24.42    1.90
   1  -1 -22    0.87    1.63
   1   7   9   45.72    1.08
   1   9  10  315.44    2.04
   2  -2 -21   11.42    1.68
   2  10  11   12.93    1.31
   3  -3 -19   61.32    1.58
   3   5   9  341.52    1.97
   3   9  11   -1.00    1.27
   4  -4 -15   -0.17    0.85
   4  -4 -14  185.22    1.42
   4  -4  -9    8.34    0.56
   4   6  10  757.42    3.09
   4   8  11  120.48    1.82
   4  12  12   -0.19    1.72
   5  -3 -21   88.66    1.88
   5   3   8   33.68    1.16
   5   7  11  214.96    2.14
   5  11  12   -3.19    1.63
   6  -4 -18   10.37    1.23
   6   2   7 1787.56    4.06
   6   4   9   73.51    1.47
   6  10  12    6.06    1.83
   7   3   8 1654.38    4.40
   7   7  11   64.42    1.80
   7   9  12  232.08    2.67
   8  -4 -18   72.05    1.36
   8   0   4  417.29    2.05
   8   2   7  149.32    1.76
   8   4   9   -2.75    1.27
   8  10  12   33.78    2.26
   9  -1   2   67.20    1.08
  10  -4 -17    0.16    0.88
  10  -2  -1    4.26    0.79
  10   2   6  322.53    2.41
  10   4   8   37.13    1.66
  10   8  11    1.82    1.55
  11   1   4  162.18    1.97
  11   7  10   -3.49    1.47
  12  -2  -3    9.55    0.88
  12   2   5    3.76    1.49
  12   4   7  117.36    2.30
  13  -1  -2   82.09    1.47
  13   3   5   14.30    1.82
  -8  12  -9   10.88    1.53
  -7   7 -16   13.77    1.72
  -7   7 -15   62.41    1.96
  -7   7 -14   65.81    1.86
  -7   7 -13   13.31    1.41
  -7   7  -9  181.26    1.69
  -7   7  -8  202.56    1.64
  -7   9  -4    4.42    0.80
  -6   4 -14   17.48    1.41
  -6   4 -13   15.02    1.34
  -6   4 -12   65.19    1.50
  -6   4 -11  166.82    1.74
  -6   4 -10  105.42    1.48
  -6   6 -19   13.86    2.15
  -6   6  -4   11.63    0.65
  -5   3 -17   -2.30    1.62
  -5   3 -16  119.40    1.93
  -5   3  -7   95.77    1.16
  -4   2 -19   73.98    2.05
  -4   2 -18   27.30    1.67
  -4   2  -5  979.91    2.27
  -4  16   4   13.79    0.91
  -3   1 -20   21.94    1.82
  -3   1 -19    1.07    1.55
  -3   1  -4  172.64    0.97
  -3  15   6    0.20    0.90
  -2   0 -20   19.97    1.77
  -2   0 -19   -1.25    1.18
  -2   0  -4 9061.37    5.50
  -2  16   7    5.00    1.27
  -1  -1 -20    9.07    1.55
  -1  -1 -19   88.57    1.91
  -1  -1  -5 3055.57    3.29
  -1   7   7  644.97    1.97
  -1   9   8  278.49    1.56
   0  -2 -18   74.61    1.70
   0  -2  -6 2161.87    2.86
   1  -3 -16 1919.16    4.71
   1  -3 -15  464.98    2.42
   1  -3 -14  173.08    1.57
   1  -3  -9   76.09    0.89
   1  -1 -24   -1.27    1.95
   1   1   3  237.42    0.85
   1  11  10  112.50    1.67
   1  15  10   -0.09    1.54
   2  -2 -22    7.99    1.78
   2   6   9    0.25    0.67
   2   8  10  315.49    2.08
   2  12  11   22.58    1.48
   2  14  11   27.35    1.77
   3  -3 -21   40.91    1.86
   3  -3 -20   27.00    1.54
   3   3   7   14.17    0.83
   3   7  10 1217.93    3.73
   3  11  11   70.73    1.65
   4  -4 -17    1.10    1.06
   4  -4 -16   98.96    1.39
   4  -4  -8  349.30    1.11
   5  -3 -22    5.66    1.59
   5  -3  -3  319.21    0.57
   5  -1   2 1925.61    2.82
   5  13  12   27.38    2.21
   6  -4 -19   16.30    1.22
   6  -2   0  923.24    1.85
   6   0   4  901.69    2.48
   6   6  10   -0.23    1.31
   6   8  11    6.87    1.51
   6  12  12   11.88    2.13
   7  11  12   -4.15    1.54
   8  -4 -19    1.69    1.17
   8  -2   0  130.89    1.00
   8   6  10   11.49    1.15
   8   8  11   17.95    1.74
   9   1   5  895.05    3.24
   9   3   7    0.14    1.29
   9   5   9  265.40    2.52
   9   7  10   59.70    2.01
   9   9  11    5.75    2.08
  10   0   3   -1.78    1.07
  10   6   9    2.33    1.73
  10   8  10   24.66    2.18
  11   3   6   39.79    1.67
  11   5   8   -0.97    1.74
  11   7   9   26.65    2.21
  12   0   1    0.82    1.28
  12   2   4  117.37    1.86
  12   6   8   30.18    2.24
  13   1   2   14.18    1.41
  14   2   2   84.11    2.08
  -8  10 -13   14.36    1.70
  -8  10 -12   20.91    1.60
  -8  10 -11   12.39    1.43
  -8  10 -10   22.08    1.35
  -8  10  -9    2.01    1.40
  -8  12  -8   74.48    1.56
  -8  12  -7    2.07    1.09
  -7   7 -18    3.34    2.10
  -7   7 -17   59.73    2.24
  -7   7  -7   13.08    0.89
  -7   7  -6  127.04    1.32
  -7  13  -2   22.76    0.63
  -6   4 -17   58.08    1.87
  -6   4 -16    4.88    1.58
  -6   4 -15  713.07    3.62
  -6   4  -9   70.10    1.29
  -6   4  -8    8.19    0.95
  -6   8  -1  247.27    0.94
  -5   3 -19   80.91    2.22
  -5   3 -18   22.80    1.39
  -5   3  -6 1487.31    3.09
  -4   2 -21    0.38    1.84
  -4   2 -20   60.73    2.14
  -3   1 -21   37.23    2.03
  -3  11   6   20.61    0.72
  -3  13   6   56.58    1.02
  -2   0 -21   -4.79    1.80
  -2   6   5 1095.18    1.86
  -2  10   7   -1.50    0.73
  -1  -1 -21    2.47    1.76
  -1  15   8    1.60    1.40
   0  -2 -20   20.37    1.66
   0  -2 -19   42.68    1.33
   0  10   9  270.00    1.81
   0  14   9   -3.31    1.42
   1  -3 -18   57.85    1.58
   1  -3 -17  215.14    2.04
   1  -3  -8  751.90    1.92
   1  13  10    1.82    1.28
   2  -2 -23    2.04    1.75
   2   2   5  183.39    1.10
   2   4   7  367.07    1.69
   2  10  10   46.64    1.34
   3  -3 -22  125.00    2.19
   3  13  11  228.07    2.58
   4  -4 -19    5.99    1.32
   4  -4 -18    5.63    1.14
   4   2   6  543.04    2.01
   4   4   8   75.83    1.06
   4  10  11   77.26    1.80
   4  12  11   49.77    1.92
   4  14  11    0.13    1.97
   5   1   5 1079.31    2.71
   5   3   7   94.78    1.29
   5   5   9 1017.11    3.36
   5   7  10   99.52    1.70
   5   9  11  151.33    1.83
   6  -4 -20    0.47    1.25
   6   4   8    5.83    1.18
   6  10  11   47.66    1.95
   7  -1   2   -0.02    0.68
   7   1   5    5.76    0.96
   7   3   7    0.51    1.14
   7   5   9   20.44    1.34
   7   7  10  205.70    2.32
   7   9  11    1.38    1.62
   7  11  11    7.95    1.89
   8   2   6    2.85    1.17
   8   4   8   83.04    1.63
   8  10  11   12.73    2.05
  10   2   5   21.18    1.35
  10   4   7   41.30    1.69
  11  -3  -6   60.55    0.77
  11   1   3 1085.69    3.78
  12  -2  -4   16.95    0.88
  12   4   6   63.27    2.02
  13  -1  -3   26.54    1.27
  13   1   1   28.28    1.63
  13   3   4   94.87    2.14
  13   5   6   -3.91    1.87
  -8   8 -14   90.99    2.19
  -8   8 -13  172.84    2.35
  -8   8 -12   14.88    1.61
  -8  10  -8  103.68    1.47
  -8  12  -6    3.25    1.04
  -7   5 -14   12.60    1.52
  -7   5 -13    4.34    1.40
  -7   5 -12   46.84    1.48
  -7   5 -11   -0.08    1.11
  -7  11  -2  317.36    1.21
  -6   4 -19   24.40    2.10
  -6   4 -18   64.98    2.15
  -6   4  -7    2.20    0.86
  -6   6  -3   43.85    0.74
  -5   3 -21   60.94    2.42
  -5   3 -20  104.16    2.34
  -5   3  -5  605.14    1.93
  -4   2 -22    6.98    2.15
  -4   2  -4   84.71    0.78
  -4  10   4  277.27    0.98
  -3   1 -23  135.12    2.74
  -3   1 -22    3.92    1.90
  -2   0 -23    0.74    2.08
  -2   0 -22    5.53    1.45
  -2   8   6   34.99    0.75
  -2  12   7   70.64    1.16
  -2  14   7    2.98    1.04
  -1  -1 -22  163.61    2.65
  -1  -1  -4   67.09    0.66
  -1  11   8   39.52    0.99
  -1  13   8   68.41    1.39
   0  -2 -21  160.70    2.38
   0  -2  -5  215.90    0.93
   0   6   7   50.84    0.87
   0   8   8    6.59    0.83
   0  12   9   25.05    1.19
   1  -3 -20  112.83    1.90
   1  -3 -19   10.94    1.44
   1  -3  -7  156.16    0.92
   1   5   7  310.18    1.52
   1   9   9   91.61    1.32
   2  -4 -16  296.43    2.03
   2  -4 -15  779.39    2.88
   2  -4 -14  531.86    2.31
   2  -4 -13  234.31    1.58
   2  -4 -12   -0.34    0.78
   2  -4 -11  498.41    1.95
   2   0   2  263.17    0.81
   2  12  10   54.19    1.59
   2  14  10   -0.59    1.56
   3  -3 -23   -4.86    1.85
   3  -3  -4   20.54    0.25
   3   1   4  164.81    1.02
   3   5   8   73.63    1.19
   3   7   9  601.19    2.69
   3   9  10   26.41    1.35
   4  -4 -20    2.79    1.31
   4  -4  -7  929.32    1.50
   4   0   3    1.72    0.57
   4   6   9  127.67    1.61
   4   8  10    9.99    1.21
   5  11  11    4.18    1.24
   5  13  11   14.29    2.02
   6  -4 -21    8.88    1.41
   6   2   6   81.83    1.04
   6   6   9  126.83    1.78
   6   8  10  189.75    2.21
   6  12  11   -0.37    1.98
   7  -3  -3   55.83    0.53
   8   0   3   -0.47    0.85
   8   6   9   44.45    1.59
   8   8  10    6.63    1.27
   9  -3  -4   63.46    0.71
   9   1   4  258.38    1.91
   9   3   6  281.08    2.17
   9   5   8   53.27    1.70
   9   7   9   -1.06    1.68
   9   9  10  209.08    2.79
  10  -2  -2   -1.79    0.77
  10   0   2 1554.83    3.93
  10   6   8   12.92    1.73
  10   8   9   40.42    2.18
  11   3   5   -2.04    1.41
  11   5   7   18.37    1.66
  11   7   8    5.90    2.02
  12   0   0   54.70    1.48
  12   2   3   48.02    1.61
  12   4   5   71.51    1.90
  12   6   7   27.69    1.97
  13   3   3   -3.70    1.77
  13   5   5    5.93    2.00
  14   2   1   82.71    2.04
  -8   8 -15   20.68    1.93
  -8   8 -11   17.82    1.37
  -8   8 -10    6.57    1.18
  -8   8  -9   44.47    1.41
  -8  10  -7    0.04    0.91
  -7   5 -18   46.78    2.07
  -7   5 -17   57.09    2.06
  -7   5 -16   -2.12    1.70
  -7   5 -15    0.24    1.15
  -7   5 -10   42.46    1.29
  -7   5  -9   19.92    1.12
  -7   7  -5  152.00    1.19
  -7   9  -3  119.59    0.95
  -6   4 -20   16.88    2.24
  -6   4  -6  239.79    1.48
  -5   1 -15  428.90    2.79
  -5   1 -14  411.18    2.60
  -5   1 -13  224.73    2.04
  -5   1 -12    1.72    1.17
  -5   5  -1    2.38    0.44
  -5  15   2   27.42    0.74
  -4   0 -17    0.10    1.46
  -4   0 -16    1.39    1.44
  -4   0 -15   -2.40    1.35
  -4   0 -14   -0.09    1.18
  -4   0 -13    1.05    1.14
  -4   0 -12 1133.60    3.56
  -4   0 -11   -0.08    1.10
  -4   0 -10 1642.33    3.85
  -4  14   4    5.33    0.72
  -3  -1 -17  298.73    2.51
  -3  -1 -16  111.16    1.82
  -3  -1 -15  377.70    2.50
  -3  -1 -14   71.06    1.24
  -3  -1 -13   84.67    1.25
  -3  -1 -12  153.66    1.61
  -3  -1 -11   48.13    1.19
  -3  -1 -10   15.94    1.00
  -3   1  -3  444.63    1.27
  -3   7   4   21.95    0.44
  -3   9   5  128.79    0.85
  -2  -2 -16   46.85    1.50
  -2  -2 -15    1.20    1.20
  -2  -2 -14   49.81    1.37
  -2  -2 -13  252.47    1.89
  -2  -2 -12   18.64    1.06
  -2  -2 -11  262.55    1.72
  -2   4   3  328.43    0.70
  -2  16   6   24.10    1.31
  -1  -1 -23   -3.33    1.53
  -1   5   5   29.00    0.64
   0  -2 -23    1.57    1.96
   0  -2 -22  197.39    2.36
   0   2   3    9.95    0.37
   1  -3 -21   33.61    1.79
   1   3   5  419.04    1.42
   1   7   8   35.39    1.00
   1  11   9  312.87    2.14
   1  13   9   23.78    1.47
   1  15   9    7.54    1.53
   2  -4 -18  294.22    2.26
   2  -4 -17    1.68    1.15
   2  -4 -10  104.12    1.00
   2   6   8  483.44    2.02
   2   8   9  132.57    1.49
   3   3   6   65.21    0.99
   3  11  10   19.47    1.46
   3  13  10   16.96    1.67
   4  -4 -21   52.45    1.67
   4  -2  -1  881.07    1.20
   4   4   7  108.04    1.28
   4  10  10   20.97    1.54
   4  14  10    0.13    1.91
   5  -5 -14   18.23    0.90
   5   5   8   35.69    1.27
   5   7   9   80.17    1.53
   5   9  10  238.00    2.33
   6   0   3    1.88    0.72
   6  10  10   15.16    1.70
   7  -5 -16    8.82    0.84
   7  -5 -15   20.30    0.82
   7  -5 -14   43.08    0.82
   7  -5 -13   67.08    0.85
   7   5   8  112.03    1.72
   7   7   9  192.81    2.21
   7   9  10   26.14    1.67
   7  11  10   71.45    2.19
   8  -2  -1   19.80    0.70
   8   2   5  266.46    1.94
   8   4   7    1.94    1.28
   8  10  10   17.58    2.02
  10   2   4   94.45    1.60
  10   4   6   -0.90    1.42
  10  10   9   85.14    2.71
  11  -3  -7   14.40    0.65
  11   1   2  734.04    3.21
  11   5   6   14.42    1.60
  11   9   8   20.61    2.20
  12  -2  -5    0.73    0.79
  12   6   6   53.54    2.18
  13  -1  -4    0.08    1.11
  13   1   0    8.87    1.30
  14   2   0   43.64    1.81
  -8   8  -8    2.88    0.97
  -8  10  -6  112.55    1.31
  -8  12  -5    2.40    0.90
  -7   5 -19    3.87    2.13
  -7   5  -8  115.60    1.35
  -6   2 -16  106.13    1.90
  -6   2 -15   24.85    1.55
  -6   2 -14    6.79    1.38
  -6   2 -13   54.03    1.57
  -6   2 -12  441.85    2.55
  -6   4  -5   -1.28    0.86
  -5   1 -18   23.56    1.77
  -5   1 -17   11.43    1.61
  -5   1 -16  103.40    1.63
  -5   1 -11   12.91    0.89
  -5   1 -10   -0.87    1.01
  -5   3  -4 2231.79    3.28
  -4   0 -19    4.71    1.74
  -4   0 -18   17.23    1.60
  -4   0  -9   -2.30    0.89
  -4   2  -3    1.26    0.48
  -4   4   0   22.58    0.33
  -4  12   4   65.82    0.80
  -3  -1 -20   16.83    1.66
  -3  -1 -19    1.99    1.63
  -3  -1 -18  154.91    1.88
  -3  -1  -9   43.09    1.03
  -3  15   5   17.55    1.00
  -2  -2 -19    4.16    1.54
  -2  -2 -18   84.58    1.82
  -2  -2 -17   11.18    1.05
  -2  -2 -10  386.84    1.91
  -2   0  -3   -0.89    0.33
  -1  -3 -17   36.79    1.42
  -1  -3 -16    3.14    1.25
  -1  -3 -15    2.71    1.20
  -1  -3 -14   81.85    1.45
  -1  -3 -13   80.56    1.33
  -1  -3 -12  154.70    1.48
  -1   3   3 1084.92    1.39
  -1   9   7  155.94    1.22
  -1  15   7   77.33    1.69
   0   4   5  328.04    1.19
   0  10   8   14.06    0.95
   0  14   8   14.97    1.30
   1  -3 -23   -1.44    1.77
   1  -3 -22   64.20    2.07
   1  -3  -6    4.55    0.45
   2  -4 -20  136.23    1.99
   2  -4 -19   19.38    1.42
   2  -4  -9 1046.24    2.29
   2  10   9    1.87    1.16
   2  14   9   14.92    1.59
   3   9   9  337.92    2.25
   4  -4 -22   -3.13    1.58
   4   2   5  993.60    2.53
   4   6   8  104.44    1.45
   4   8   9  220.38    2.03
   4  12  10    3.24    1.51
   5  -5 -18   10.73    1.24
   5  -5 -17   36.18    1.10
   5  -5 -16   27.39    0.98
   5  -5 -15  233.99    1.55
   5  -5 -13   10.74    0.67
   5  -5 -12   -0.51    0.64
   5   1   4  282.52    1.47
   5   3   6 1494.58    3.52
   5  11  10   50.45    1.87
   5  13  10   24.83    2.04
   6   2   5   21.38    0.98
   6   4   7    0.57    1.11
   6   8   9  335.90    2.61
   6  12  10   18.61    1.95
   7  -5 -18   14.66    1.14
   7  -5 -17  208.86    1.61
   7  -5 -12   13.07    0.56
   7   1   4   16.17    0.96
   7   3   6  112.67    1.51
   8   6   8   16.21    1.50
   8   8   9   43.60    1.46
   9   1   3  163.21    1.59
   9   5   7   97.37    1.84
   9   7   8   28.15    1.73
   9   9   9   14.71    1.49
   9  11   9   35.17    2.42
  10   0   1   -0.70    0.95
  10   6   7   19.75    1.73
  10   8   8   17.34    1.95
  11   3   4   10.83    1.43
  11   7   7  103.93    2.37
  12   2   2    2.60    1.37
  12   4   4    3.52    1.64
  13   3   2    0.46    1.57
  13   5   4    3.40    1.93
  14   0  -4    9.84    1.40
  14   4   2   -1.42    1.90
  -8   6 -17   10.55    1.98
  -8   6 -16    8.50    1.88
  -8   6 -15   24.58    1.81
  -8   6 -14    2.95    1.60
  -8   6 -13   12.25    1.50
  -8   6 -12  355.50    2.57
  -8   6 -11   12.84    1.33
  -8   6 -10    9.86    1.37
  -8   8  -7    0.05    0.88
  -8  10  -5  271.84    1.56
  -7   5  -7   10.41    0.88
  -7   7  -4   63.66    0.84
  -6   2 -19   80.29    2.26
  -6   2 -18   10.22    1.80
  -6   2 -17   29.93    1.66
  -6   2 -11  183.58    1.82
  -6   2 -10  278.43    1.99
  -6   6  -2   42.36    0.63
  -5   1 -21   87.23    2.37
  -5   1 -20    0.27    1.89
  -5   1 -19   88.79    1.83
  -5   1  -9   71.81    1.03
  -5   1  -8    6.22    0.93
  -4   0 -21    2.25    1.96
  -4   0 -20   17.22    1.43
  -4   0  -8    0.26    0.84
  -4   8   3 1212.46    1.40
  -4  16   3   66.07    1.14
  -3  -1 -22    6.76    1.84
  -3  -1 -21   35.22    2.06
  -3  -1  -8    6.17    0.82
  -2  -2 -21    0.12    1.79
  -2  -2 -20   -0.43    1.64
  -2  -2  -9  398.57    1.73
  -2  10   6  162.92    1.21
  -2  14   6  219.02    1.76
  -1  -3 -19    2.61    1.50
  -1  -3 -18  251.31    2.34
  -1  -3 -11   65.45    1.15
  -1  -3 -10    2.25    0.83
  -1   7   6   36.91    0.72
  -1  11   7  105.17    1.32
  -1  13   7  540.15    2.56
   0   8   7   25.41    1.00
   0  12   8   56.66    1.29
   0  16   7   43.24    1.84
   1   9   8  166.88    1.51
   1  15   8    4.14    1.48
   2  -4 -22   13.82    1.73
   2  -4 -21   46.55    1.80
   2  -4  -8  145.89    0.97
   2   2   4  510.32    1.53
   2   4   6  707.74    2.13
   2   8   8   62.46    1.20
   2  12   9    5.53    1.30
   3  -5 -16    6.09    1.20
   3  -5 -15   17.65    1.09
   3  -5 -14   47.59    1.13
   3   5   7   22.65    0.97
   3   7   8  865.23    3.01
   3  11   9   97.98    1.77
   3  13   9    0.35    1.56
   3  15   9   25.42    2.01
   4  10   9  249.84    2.25
   4  14   9   36.85    2.17
   5  -5 -20    3.54    1.43
   5  -5 -19   65.46    1.45
   5  -5 -11    1.08    0.56
   5   9   9  172.55    2.06
   6  -2  -1 3125.73    3.13
   6   6   8  107.78    1.42
   7  -5 -20   12.21    1.28
   7  -5 -19   -1.33    1.15
   7  -5 -11  146.06    0.77
   7   5   7    9.83    1.24
   7   7   8  192.03    2.16
   7   9   9   52.35    1.79
   7  11   9   20.67    1.80
   7  13   9   77.41    2.50
   8   0   2  143.60    1.30
   8   4   6  118.06    1.69
   8  10   9    6.32    1.74
   8  12   9   21.30    2.30
   9  -5 -16   97.64    1.03
   9  -5 -15    3.79    0.65
   9   3   5   19.24    1.21
   9   9   8    2.18    1.73
  10  -2  -3    1.09    0.70
  10   4   5   19.95    1.49
  10  10   8   52.74    2.38
  11  -1  -2  114.13    1.27
  11   1   1   10.10    1.34
  11   5   5   20.55    1.72
  11   9   7   -4.13    2.13
  12  -2  -6   54.91    1.03
  12   6   5    0.34    1.91
  12   8   6   12.73    2.23
  13  -1  -5   11.88    1.15
  13   1  -1  167.90    1.95
  14   2  -1   23.58    1.61
  14   4   1   59.47    2.13
  -9   9 -13   -1.15    1.62
  -9   9 -12    5.27    1.47
  -9   9 -11    1.38    1.57
  -9  11  -9   26.65    1.45
  -8   6  -9   49.42    1.28
  -8   8  -6   41.35    1.11
  -7   3 -19   16.54    1.98
  -7   3 -18   33.41    2.07
  -7   3 -17    9.59    1.79
  -7   3 -16   85.83    2.06
  -7   3 -15   -0.25    1.43
  -7   3 -14  144.12    1.97
  -7   3 -13   -2.71    1.35
  -7   3 -12  951.32    3.64
  -7   3 -11   10.85    1.26
  -7   5  -6   -0.39    0.79
  -7   9  -2  182.90    0.95
  -6   2 -21    6.59    2.23
  -6   2 -20   41.12    2.09
  -6   2  -9 3643.23    5.80
  -6   4  -4    2.60    0.75
  -5   1 -22   26.06    2.37
  -5   1  -7    7.95    0.82
  -5   3  -3 1013.98    2.12
  -4   0 -22   44.88    1.85
  -4   0  -7   -2.00    0.77
  -3  -1 -23  157.33    2.90
  -3  -1  -7 5980.61    5.97
  -3  11   5    8.30    0.68
  -3  13   5   23.78    0.88
  -2  -2 -23   -3.06    1.94
  -2  -2 -22   68.87    2.28
  -2  -2  -8  400.77    1.72
  -2  12   6  269.03    1.67
  -1  -3 -21   11.74    1.83
  -1  -3 -20   95.95    1.72
  -1  -3  -9  396.84    1.75
  -1  -1  -3  241.51    0.85
   0  -4 -19    1.79    1.33
   0  -4 -18    2.78    1.36
   0  -4 -17   48.56    1.50
   0  -4 -16    1.95    1.22
   0  -4 -15   20.34    1.21
   0  -4 -14  552.43    2.55
   0  -4 -13  210.70    1.70
   0  -4 -12   36.92    1.05
   0  -2  -4   98.42    0.65
   0   6   6 1653.14    2.96
   1   5   6  431.49    1.67
   1   7   7  424.24    1.90
   1  11   8  165.39    1.69
   1  13   8  110.82    1.70
   2  -4 -23   16.56    1.97
   2   6   7    1.40    0.87
   3  -5 -19   14.47    1.31
   3  -5 -18  220.87    1.97
   3  -5 -17    5.23    1.10
   3  -5 -13   27.91    0.87
   3  -5 -12   25.53    0.93
   4  -4  -6 1495.40    1.52
   4   0   2  772.42    1.75
   4  12   9   -1.91    1.48
   5  -5 -21   91.67    1.78
   5  -5 -10    5.14    0.56
   5   5   7   10.88    1.13
   5   7   8  337.38    2.30
   5  11   9   20.74    1.65
   5  13   9    4.22    1.81
   6   0   2  550.91    1.84
   6   4   6  234.88    1.81
   6  10   9   40.43    1.43
   6  12   9   33.30    2.02
   7   1   3  485.83    2.04
   8  -2  -2   42.87    0.74
   8   2   4  303.93    1.96
   8   6   7  219.19    2.22
   8   8   8    4.19    1.20
   9  -5 -18   19.33    0.98
   9  -5 -17   63.70    1.02
   9  -5 -14   23.50    0.57
   9  -3  -5   54.58    0.67
   9   5   6   62.18    1.66
   9   7   7   40.05    1.76
   9  11   8   88.98    2.60
  10   2   3  119.40    1.60
  10   6   6   63.06    1.89
  10   8   7   34.10    2.00
  11   3   3   -0.29    1.35
  11   7   6   65.18    2.05
  12   2   1   72.07    1.60
  12   4   3   30.49    1.69
  13   3   1  147.00    2.24
  13   5   3   -1.10    1.72
  14   0  -5   -1.35    1.14
  14   2  -2    3.53    1.72
  -9   7 -15    1.66    1.87
  -9   7 -14   -2.05    1.71
  -9   7 -13   36.01    1.82
  -9   9 -10  229.45    2.11
  -9   9  -9   15.97    1.36
  -9  11  -8   68.28    1.55
  -8   4 -17   -1.04    1.74
  -8   4 -16   98.15    2.19
  -8   4 -15   -0.23    1.62
  -8   4 -14   11.07    1.56
  -8   6  -8   21.49    1.07
  -8  12  -4   19.57    0.77
  -7   3 -10  686.98    2.90
  -7   3  -9  844.86    3.03
  -7   7  -3   -0.61    0.61
  -6   2  -8  734.04    2.62
  -4   0  -6  408.86    1.70
  -3   1  -2  697.13    1.41
  -2  -2  -7   20.16    0.78
  -2   8   5    1.68    0.59
  -2  16   5   25.93    1.35
  -1  -3 -23   44.02    2.29
  -1  -3 -22   12.62    1.51
  -1  15   6    5.52    1.38
   0  -4 -21  102.96    2.14
   0  -4 -20   14.69    1.65
   0  -4 -11   71.22    1.11
   0  10   7   55.85    1.21
   0  14   7   12.50    1.20
   2  10   8   77.19    1.46
   2  12   8   -2.16    1.24
   2  14   8    1.40    1.48
   3  -5 -21    2.80    1.46
   3  -5 -20   18.19    1.40
   3  -5 -11   44.57    0.91
   3   1   3  435.50    1.34
   3   3   5   58.17    0.89
   3   9   8   48.87    1.36
   3  15   8    2.18    1.79
   4   4   6   -1.59    0.62
   4   6   7  154.67    1.55
   4   8   8 1170.95    3.80
   5   3   5  608.80    2.28
   6   2   4  186.83    1.44
   6   6   7   75.63    1.53
   6   8   8  238.69    2.21
   7   3   5  351.04    1.95
   7   9   8  540.68    3.34
   7  11   8   26.15    1.80
   7  13   8   16.58    2.09
   8   0   1   -0.97    0.93
   8  10   8  102.72    2.20
   8  12   8   81.74    2.54
   9   1   2   66.86    1.22
   9   3   4   27.02    1.26
   9   9   7   94.55    2.25
  10  -2  -4    0.12    0.75
  10   0   0  683.12    2.58
  10   4   4   26.25    1.46
  10  10   7   13.69    2.05
  11  -3  -8    9.57    0.59
  11  -1  -3   62.31    1.19
  11   5   4   -1.17    1.58
  11   7   5    3.48    1.73
  11   9   6    9.56    2.18
  12   6   4   81.98    2.21
  12   8   5    5.99    1.98
  13  -1  -6    9.30    1.10
  13   1  -2   82.62    1.62
  13   5   2    0.86    1.85
  14   0  -6    3.34    1.39
  14   4   0   15.33    1.95
  -9   7 -12   33.41    1.60
  -9   7 -11   53.75    1.55
  -9   9  -8    2.69    1.19
  -9  11  -7  296.28    1.99
  -8   4 -18   90.59    2.36
  -8   4 -13  571.01    3.02
  -8   4 -12    8.66    1.38
  -8   4 -11    6.55    1.26
  -8   6  -7  232.08    1.64
  -8   8  -5   44.55    0.99
  -8  10  -4   82.68    0.96
  -7   3  -8 1685.11    3.97
  -7   5  -5    1.93    0.73
  -6   0 -17   -0.33    1.53
  -6   0 -16   37.79    1.70
  -6   0 -15    0.65    1.44
  -6   2  -7 1851.06    3.83
  -6   8   0   50.37    0.39
  -5  -1 -19   90.25    2.09
  -5  -1 -18   28.97    1.85
  -5  -1 -17   19.91    1.64
  -5  -1 -16  109.43    1.94
  -5  -1 -15  451.32    2.85
  -5  -1 -14  413.39    2.64
  -5  -1 -13  230.69    2.07
  -5   1  -6    8.35    0.78
  -5  13   2   11.87    0.56
  -4  -2 -19   77.65    1.97
  -4  -2 -18   28.51    1.77
  -4  -2 -17    7.81    1.51
  -4  -2 -16    5.30    1.44
  -4  -2 -15  409.61    2.69
  -4  -2 -14  766.78    3.30
  -4  -2 -13   21.24    1.28
  -4   2  -2 1128.76    1.88
  -3  -3 -17    9.49    1.40
  -3  -3 -16  312.13    2.43
  -3  -3 -15  163.36    1.85
  -3  -1  -6 4088.97    4.68
  -3  15   4  123.53    1.42
  -2   6   4  387.35    1.11
  -1  -3  -8  494.52    1.74
  -1   9   6  177.17    1.25
   0  -4 -23   32.13    2.12
   0  -4 -22   46.01    2.06
   0  -4 -10  247.11    1.49
   0  12   7  366.18    2.16
   0  16   6   13.15    1.67
   1  -5 -19   60.62    1.66
   1  -5 -18   14.71    1.33
   1  -5 -17    9.06    1.25
   1  -5 -16    8.28    1.17
   1  -5 -15   -3.45    1.02
   1  -5 -14  478.51    2.31
   1  -3  -5    8.26    0.40
   1   1   2 1364.33    1.65
   1   3   4 2582.29    3.07
   1   9   7   48.84    1.11
   1  15   7    5.17    1.46
   2  -4  -7  881.75    1.78
   3  -5 -22    3.05    1.63
   3  -5 -10  338.91    1.45
   3   5   6   18.35    0.92
   3   7   7 1105.92    3.27
   3  11   8  198.37    2.04
   3  13   8    7.12    1.51
   4   2   4   85.84    0.97
   4  10   8  146.17    1.92
   4  12   8    5.53    1.52
   4  14   8    2.51    1.77
   5   1   3  117.43    1.03
   5   9   8   89.54    1.44
   5  11   8   39.45    1.66
   5  13   8   70.81    2.09
   6  10   8   14.13    1.57
   6  12   8    7.67    1.81
   7  -5 -10  129.10    0.57
   7  -3  -4    5.21    0.37
   7   5   6    2.04    1.15
   7   7   7   15.94    1.35
   8   2   3  167.40    1.56
   8   4   5  163.98    1.61
   8   6   6   28.59    1.47
   8   8   7    2.64    1.43
   9   5   5   29.00    1.48
   9   7   6   65.84    1.84
   9  11   7  273.50    3.32
  10   2   2  322.30    2.19
  10   6   5    4.70    1.55
  10   8   6   37.26    1.84
  10  10   6  196.48    2.91
  11   1   0    7.74    1.06
  11   3   2    4.67    1.35
  12  -2  -7   21.10    0.85
  12   2   0   17.73    1.37
  12   4   2    5.05    1.58
  12   6   3   -4.10    1.61
  12   8   4   26.12    2.26
  13   1  -3   22.81    1.51
  13   3   0  174.75    2.35
  13   7   3   10.69    1.99
  14   2  -3   -0.32    1.51
  14   4  -1    8.58    2.00
  -9   5 -16  116.18    2.43
  -9   5 -15   56.46    2.00
  -9   5 -14   41.82    1.98
  -9   7 -10   60.37    1.46
  -9   7  -9   -0.72    1.24
  -8   4 -10    0.31    1.15
  -8   6  -6   27.19    1.01
  -7   1 -19   44.55    2.05
  -7   1 -18    2.26    1.87
  -7   1 -17  180.11    2.46
  -7   1 -16   16.14    1.71
  -7   1 -15   11.70    1.52
  -7   1 -14    0.96    1.42
  -7   3  -7    0.86    1.07
  -6   0 -21   -0.60    2.18
  -6   0 -20   16.89    2.12
  -6   0 -19    2.89    1.92
  -6   0 -18   11.12    1.32
  -6   0 -14   46.50    1.29
  -6   0 -13   -2.68    1.26
  -6   0 -12  139.46    1.77
  -6   2  -6   89.73    1.12
  -6   4  -3  271.50    1.29
  -6  14   0   22.82    0.51
  -5  -1 -22   32.11    2.20
  -5  -1 -21  108.96    2.58
  -5  -1 -20    0.87    1.79
  -5  -1 -12   -1.64    1.13
  -5  -1 -11   11.62    1.18
  -5  11   2   36.96    0.47
  -4  -2 -22    3.35    1.95
  -4  -2 -21    3.43    1.95
  -4  -2 -20   65.98    2.04
  -4  -2 -12  163.05    1.73
  -4  -2 -11  273.64    1.96
  -4   0  -5    1.17    0.67
  -4  14   3  137.90    1.20
  -3  -3 -21    7.61    1.90
  -3  -3 -20    2.14    1.74
  -3  -3 -19   68.15    1.97
  -3  -3 -18   46.13    1.36
  -3  -3 -14   30.76    1.31
  -3  -3 -13   -1.24    1.16
  -3  -3 -12   36.88    1.27
  -2  -4 -18  188.16    2.16
  -2  -4 -17  211.58    2.20
  -2  -4 -16   11.31    1.35
  -2  -4 -15  311.68    2.24
  -2  -2  -6  863.51    2.16
  -2   0  -2  272.64    0.82
  -2  14   5    3.00    1.05
  -1  -3  -7  254.01    1.31
  -1  11   6    0.46    0.78
  -1  13   6  191.32    1.65
   0  -4  -9  529.14    1.90
   0   8   6   11.26    0.89
   1  -5 -22  147.00    2.49
   1  -5 -21   -0.28    1.60
   1  -5 -20   63.80    1.80
   1  -5 -13  147.35    1.43
   1  -5 -12   94.08    1.19
   1  11   7  525.96    2.53
   1  13   7   23.22    1.31
   2   4   5  113.04    1.04
   2   6   6    6.04    0.85
   2   8   7    8.40    0.99
   2  14   7    6.38    1.48
   3  15   7   13.60    1.78
   5  -5  -9    4.43    0.42
   5   5   6  213.98    1.55
   5   7   7  183.58    1.65
   6   4   5   -3.33    1.01
   6   8   7  938.83    3.74
   6  14   7    8.22    1.95
   7   3   4  100.50    1.38
   7   9   7   32.35    1.68
   7  13   7    6.13    2.08
   8  10   7   -2.91    1.24
   8  12   7    9.93    2.09
   9   1   1    2.20    0.91
   9   3   3   99.01    1.52
   9   9   6  214.07    2.65
  10   0  -1   -2.83    0.83
  10   4   3   35.01    1.41
  10   8   5   26.53    1.76
  11   5   3   23.07    1.59
  11   7   4   51.47    1.99
  11   9   5   27.75    2.08
  13  -1  -7    1.76    1.06
  13   3  -1   92.03    1.98
  13   5   1   12.57    1.83
  13   7   2    0.67    2.05
  14   0  -7   -1.14    1.23
  -9   5 -13    4.69    1.54
  -9   5 -12   81.85    1.76
  -9   7  -8   25.35    1.26
  -9   9  -7   98.61    1.39
  -9  11  -6    3.08    0.99
  -8   2 -18   29.78    1.98
  -8   2 -17    1.50    1.88
  -8   2 -16  127.59    2.29
  -8   2 -15   11.75    1.69
  -8   4  -9    3.24    1.06
  -8   8  -4   36.50    0.83
  -7   1 -20   56.98    2.45
  -7   1 -13   30.91    1.43
  -7   1 -12  225.72    2.09
  -7   5  -4   32.05    0.77
  -6   0 -11    0.98    1.15
  -6   0 -10  931.70    3.25
  -6   6  -1   27.37    0.49
  -5  -1 -10    1.38    1.10
  -5   1  -5 1104.66    2.58
  -5   3  -2    4.38    0.52
  -5   5   0    0.23    0.31
  -4  -2 -10   80.82    1.31
  -4  16   2    2.31    1.00
  -3  -3 -22   11.39    2.09
  -3  -3 -11  272.58    1.88
  -3  -1  -5  580.97    1.78
  -3   9   4   14.89    0.55
  -3  13   4    2.76    0.82
  -2  -4 -21   20.84    1.90
  -2  -4 -20    0.61    1.74
  -2  -4 -19  207.78    2.37
  -2  -4 -14  213.37    1.94
  -2  -4 -13  184.26    1.77
  -2  10   5  108.01    1.05
  -2  12   5  206.45    1.53
  -2  16   4    3.37    1.24
  -1   5   4   71.31    0.61
  -1   7   5  148.93    0.99
  -1  15   5    1.23    1.28
   0   4   4 1033.49    1.89
   0   6   5   48.56    0.85
   0  14   6   20.21    1.24
   1  -5 -11   51.30    0.97
   1   5   5 6506.19    5.71
   1   7   6    4.54    0.81
   1  15   6   -0.89    1.60
   2   0   1    0.26    0.30
   2  10   7   70.89    1.37
   2  12   7   10.06    1.25
   2  16   6   19.77    1.86
   3  -5  -9  250.10    1.17
   3   9   7  326.86    2.15
   3  13   7    9.74    1.49
   4  -6 -21   18.04    1.67
   4  -6 -20    5.85    1.30
   4  -6 -19    8.06    1.21
   4  -6 -18    0.89    1.08
   4  -6 -17   64.56    1.26
   4  -6 -16    6.10    0.91
   4  -6 -15   22.02    0.90
   4  -6 -14  147.53    1.33
   4   4   5    2.36    0.84
   4   6   6   -0.07    0.97
   4   8   7  211.03    1.73
   4  10   7   39.77    1.39
   4  14   7  151.60    2.39
   5   9   7  265.27    2.26
   5  11   7   30.05    1.55
   5  13   7  103.68    2.19
   6  -6 -20   -0.57    1.32
   6  -6 -19   34.58    1.28
   6  -6 -18    1.88    0.90
   6  -6 -17   59.39    1.06
   6  -6 -16   -0.55    0.80
   6  -6 -15   33.71    0.88
   6   0   1   -0.41    0.63
   6   6   6   20.77    0.97
   6  10   7    8.10    1.53
   6  12   7   -1.05    1.66
   7   1   2    0.70    0.77
   7   5   5    3.24    1.17
   7   7   6  116.75    1.78
   7  11   7   89.36    1.78
   8  -2  -3    3.52    0.57
   8   4   4   40.41    1.35
   8   6   5   59.92    1.54
   8   8   6   37.26    1.67
   9  -3  -6   21.92    0.57
   9   5   4    9.66    1.34
   9   7   5  121.60    2.01
   9  11   6    2.00    1.88
  10   2   1    3.17    1.08
  10   6   4   34.79    1.67
  10  10   5   13.37    2.10
  11  -3  -9   22.37    0.70
  11  -1  -4    5.10    0.78
  11   1  -1   10.84    1.04
  11   3   1   78.06    1.62
  11   9   4   13.23    2.08
  12  -2  -8   19.88    0.85
  12   2  -1  295.63    2.32
  12   4   1   14.81    1.57
  12   6   2   11.55    1.75
  12   8   3    9.61    2.11
  14   2  -4    1.59    1.46
  14   4  -2   30.10    1.99
 -10   8 -12   18.00    1.64
  -9   5 -11   45.09    1.53
  -9   5 -10    3.52    1.23
  -9   9  -6  230.98    1.61
  -8   2 -19   57.90    1.95
  -8   2 -14   15.11    1.50
  -8   2 -13  457.87    2.94
  -8   2 -12  194.91    2.07
  -8   4  -8   86.70    1.35
  -8   6  -5   62.09    1.04
  -8  10  -3  186.01    1.05
  -8  12  -3   89.09    0.74
  -7   1 -11    8.66    0.91
  -7   1 -10  170.64    1.76
  -7   3  -6  111.72    1.23
  -7   7  -2    8.33    0.57
  -6   0  -9   -1.00    1.03
  -6   2  -5   20.84    0.82
  -5  -1  -9   78.84    1.28
  -5  15   1   79.85    0.99
  -4  -2  -9  223.53    1.66
  -4  10   3  192.53    0.89
  -4  12   3  103.55    0.91
  -3  -3 -10  871.24    2.87
  -3  11   4   81.43    0.93
  -2  -4 -22   16.25    1.58
  -2  -4 -12    9.60    1.10
  -2  -4 -11   46.21    1.15
  -2  -2  -5  189.65    1.09
  -1  -5 -21    0.31    1.62
  -1  -5 -20   12.41    1.70
  -1  -5 -19   29.19    1.67
  -1  -5 -18  239.83    2.34
  -1  -5 -17    2.99    1.38
  -1  -5 -16   24.60    1.36
  -1  -5 -15  109.61    1.64
  -1  -5 -14   12.46    1.15
  -1  -3  -6    2.38    0.61
   0  -4  -8  199.41    1.21
   0  -2  -3   16.61    0.38
   0  10   6   83.79    1.14
   0  12   6   95.96    1.38
   0  16   5   10.15    1.46
   1  -5 -10   50.26    0.91
   2  -6 -21    9.44    1.70
   2  -6 -20   11.96    1.46
   2  -6 -19   18.74    1.37
   2  -6 -18   16.14    1.28
   2  -6 -17  171.04    1.79
   2  -6 -16   65.45    1.32
   2  -6 -15   71.34    1.25
   2  -4  -6 5207.76    3.83
   2   2   3   44.79    0.68
   3   3   4    1.43    0.71
   3   7   6    0.02    0.96
   3  11   7  194.91    1.78
   3  15   6   19.06    1.68
   4  -6 -13   39.01    0.93
   4  12   7    4.07    1.07
   5   3   4 2228.32    3.98
   5   7   6  280.53    2.06
   5  15   6   65.00    2.42
   6  -6 -14  337.48    1.51
   6  -2  -2  889.82    1.63
   6   2   3  361.14    1.67
   6   8   6    2.31    1.24
   6  14   6    5.30    1.86
   7   9   6   51.00    1.70
   7  13   6   72.23    2.37
   8   0   0   16.17    0.81
   8   2   2   86.56    1.28
   8  10   6  105.78    1.87
   8  12   6    2.28    1.84
   9   9   5   85.88    2.10
  10  -2  -5   36.10    0.81
  10   8   4   31.39    1.89
  11   5   2   -0.80    1.45
  11   7   3   41.39    1.88
  12   4   0   17.39    1.67
  13  -1  -8    3.59    1.05
  13   3  -2   54.21    1.77
  13   5   0   -0.10    1.62
  13   7   1   15.72    2.14
  14   2  -5   69.13    2.10
 -10   6 -14   13.43    1.88
 -10   6 -13    7.52    1.69
 -10   8 -11   -0.34    1.42
 -10   8 -10   19.99    1.55
 -10  10  -9   76.32    1.64
  -9   3 -17   71.08    2.35
  -9   3 -16  128.24    2.45
  -9   3 -15    6.49    1.78
  -9   3 -14   14.05    1.72
  -9   5  -9  288.38    2.12
  -9   7  -7   35.82    1.05
  -8   2 -11  131.22    1.82
  -8   4  -7    4.35    0.92
  -7   1  -9  160.08    1.68
  -6   0  -8   89.45    1.28
  -5  -1  -8   10.10    0.96
  -5   1  -4  275.15    1.34
  -4  -2  -8   53.08    1.10
  -4   0  -4   81.17    0.87
  -3  -3  -9   97.35    1.26
  -3  15   3    0.18    1.02
  -2  -4 -10  189.87    1.52
  -1  -5 -22   -0.40    1.94
  -1  -5 -13 6306.63    7.90
  -1   9   5    5.27    0.83
  -1  13   5  101.24    1.46
   1   9   6   19.33    0.96
   1  11   6  205.39    1.76
   1  13   6   41.94    1.37
   2  -6 -22    7.49    1.73
   2  -6 -14   13.71    0.93
   2  -6 -13    0.28    0.95
   2   8   6  167.05    1.48
   2  14   6   60.06    1.68
   2  16   5   19.28    1.92
   3   1   2  698.22    1.62
   3   5   5  347.24    1.72
   4  -6 -12  248.18    1.35
   4   0   1    0.23    0.45
   4   2   3   -0.90    0.69
   4   8   6   21.43    1.23
   4  14   6    1.64    1.72
   5   1   2 1941.82    3.17
   5   5   5   32.58    0.87
   5   9   6  332.56    2.37
   5  13   6   13.89    1.75
   6  -6 -13  163.21    1.07
   6   4   4    2.59    0.98
   6   6   5  126.43    1.61
   6  10   6  267.20    2.47
   6  12   6   59.68    1.96
   7   3   3  368.39    2.00
   7   7   5  149.93    1.87
   7  11   6    6.92    1.27
   8  -6 -18   -0.26    0.88
   8  -6 -17    3.76    0.81
   8   8   5   37.26    1.64
   9   1   0    3.97    0.89
   9   3   2   40.74    1.25
   9   5   3   -0.67    1.27
   9   7   4  130.97    2.03
   9  11   5   75.10    1.97
  10   2   0   -0.42    1.05
  10   4   2   34.09    1.37
  10   6   3  113.59    1.98
  10  10   4   12.14    2.03
  11  -1  -5   94.30    1.25
  11   1  -2  106.91    1.45
  11   3   0   31.69    1.39
  11   9   3   69.28    2.29
  12  -2  -9  116.06    1.27
  12   2  -2  176.64    1.95
  12   6   1   -0.60    1.70
  12   8   2   18.52    1.95
  13   5  -1    2.87    1.75
  13   7   0   -0.35    2.05
  14   4  -3   -2.12    1.73
 -10   6 -12   71.49    1.84
 -10   6 -11  175.32    2.17
 -10   8  -9   41.57    1.51
  -9   3 -13   11.65    1.47
  -9   3 -12  144.80    2.03
  -9   5  -8   53.10    1.42
  -9  11  -5   89.36    1.10
  -8   2 -10    4.90    1.21
  -8   4  -6  116.17    1.36
  -7  -1 -20   53.25    2.42
  -7  -1 -19   41.07    2.21
  -7  -1 -18    2.43    1.89
  -7  -1 -17  166.90    2.49
  -7  -1 -16   25.11    1.76
  -7  -1 -15   12.35    1.56
  -7  -1 -14    7.63    1.45
  -7   1  -8   59.87    1.27
  -7   3  -5  368.28    1.74
  -7   5  -3  421.43    1.57
  -6  -2 -21    6.62    2.24
  -6  -2 -20   38.86    2.26
  -6  -2 -19   78.94    2.18
  -6  -2 -18    6.77    1.37
  -6  -2 -17   34.06    1.43
  -6  -2 -16  110.48    2.00
  -6  -2 -15   21.63    1.58
  -6  -2 -14    2.83    1.42
  -6   2  -4  193.59    1.30
  -6   4  -2  309.73    1.21
  -5  -3 -21   84.11    2.50
  -5  -3 -20  116.24    2.49
  -5  -3 -19   86.62    2.12
  -5  -3 -18   24.99    1.70
  -5  -3 -17    2.72    1.51
  -5  -3 -16  125.32    2.04
  -5  -3 -15  177.95    2.14
  -5  -3 -14   22.15    1.48
  -5  -1  -7    5.98    0.84
  -4  -4 -21   24.67    2.00
  -4  -4 -20  161.75    2.55
  -4  -4 -19  207.18    2.61
  -4  -4 -18   19.46    1.74
  -4  -4 -17    6.57    1.51
  -4  -4 -16   17.52    1.55
  -3  -3  -8  185.08    1.41
  -3  -1  -4  170.78    1.04
  -3   7   3   80.33    0.57
  -2   8   4  490.84    1.51
  -2  14   4   35.05    1.06
  -2  16   3    1.28    1.33
  -1  -5 -12  260.36    1.85
  -1  -1  -2 1384.33    1.63
  -1  11   5  194.72    1.43
  -1  15   4   -0.56    1.30
   0  -6 -22   73.92    2.31
   0  -6 -21    2.50    1.72
   0  -6 -20    2.01    1.60
   0  -6 -19    2.45    1.49
   0  -6 -18  172.02    2.05
   0  -6 -17  130.41    1.81
   0  -6 -16  298.69    2.24
   0  -6 -15  764.79    3.07
   0  -4  -7 1071.18    2.32
   0   2   2  727.52    1.11
   0  14   5   64.72    1.42
   0  16   4   28.40    1.73
   1  -5  -9  534.50    1.83
   1  -3  -4  966.18    1.47
   1  15   5   15.97    1.50
   2  -6 -12  112.79    1.26
   2   4   4 1157.83    2.46
   2   6   5   50.67    0.96
   2  10   6   12.28    1.13
   2  12   6   45.70    1.42
   3  -5  -8   45.72    0.63
   3   9   6  132.08    1.59
   3  11   6  316.68    2.33
   3  13   6   18.45    1.43
   4   6   5    1.29    0.96
   4  10   6  188.67    1.96
   4  12   6    3.73    1.48
   5  -5  -8   54.86    0.46
   5  11   6   92.79    1.84
   5  15   5   16.09    2.14
   6  14   5   16.16    1.94
   7   1   1  222.89    1.43
   7   5   4   32.98    1.28
   7   9   5  260.71    2.45
   7  13   5   11.34    2.07
   8  -6 -16   34.30    0.80
   8   4   3   38.23    1.03
   8   6   4   -0.07    1.17
   8  10   5  246.22    2.45
   8  12   5    7.93    1.45
   9   9   4   19.39    1.78
   9  11   4   -1.01    2.00
  10   8   3    2.20    1.69
  11  -3 -10   35.18    0.75
  11   5   1  144.76    2.08
  11   7   2    2.16    1.70
  12   4  -1   32.59    1.62
  12   8   1   -1.45    1.98
  13  -1  -9    0.51    0.98
  13   3  -3    6.57    1.47
  14   2  -6    7.33    1.51
  14   4  -4   13.57    1.79
 -10   4 -15    1.19    1.87
 -10   4 -14   -0.57    1.70
 -10   6 -10  465.17    2.88
 -10  10  -8   44.43    1.36
  -9   3 -11    5.62    1.35
  -9   3 -10   -0.76    1.33
  -9   7  -6   74.58    1.10
  -9   9  -5  104.73    1.15
  -8   0 -19   -0.08    2.02
  -8   0 -18   43.76    1.74
  -8   0 -17   -1.36    1.34
  -8   0 -16    0.15    1.57
  -8   0 -15   -1.72    1.61
  -8   0 -14    3.69    1.52
  -8   2  -9    4.08    1.06
  -8   6  -4    0.28    0.76
  -8   8  -3   14.51    0.67
  -7  -1 -13   33.77    1.55
  -7  -1 -12  218.31    2.09
  -6  -2 -13   62.98    1.34
  -6  -2 -12  465.10    2.69
  -6   0  -7    0.37    0.91
  -5  -3 -13  147.73    1.82
  -5  -3 -12  116.25    1.66
  -4  -4 -15  198.04    1.93
  -4  -4 -14   82.72    1.64
  -4  -4 -13  627.78    3.00
  -4  -2  -7   57.70    1.04
  -4   2  -1 6345.60    3.97
  -4  14   2   -0.77    0.85
  -4  16   1    5.71    1.07
  -3  -5 -22   33.54    2.11
  -3  -5 -21  160.22    2.67
  -3  -5 -20   35.17    2.03
  -3  -5 -19   -1.54    1.70
  -3  -5 -18    5.56    1.58
  -3  -5 -17   34.40    1.64
  -3  -5 -16   32.45    1.55
  -3   1  -1   16.80    0.39
  -2  -4  -9  385.06    1.86
  -2  12   4  426.13    1.99
  -1  -5 -11  415.67    2.04
   0  -6 -14   -0.67    1.09
   0   8   5  356.43    1.63
   0  12   5   53.99    1.20
   1   3   3 2555.93    2.89
   1   7   5   12.81    0.81
   2  14   5   14.23    1.46
   3  -7 -20    1.22    1.54
   3  -7 -19    3.62    1.45
   3  15   5    6.51    1.72
   4  -6 -11   22.28    0.69
   4   4   4  281.85    1.47
   4  14   5   47.21    1.93
   5   3   3  994.08    2.67
   5   7   5  100.55    1.51
   5  13   5   83.27    1.99
   6  -6 -12   50.44    0.67
   6   0   0  127.40    1.05
   6   2   2  169.72    1.31
   6   8   5  550.62    2.89
   6  10   5  515.47    3.08
   6  12   5   40.80    1.87
   7  11   5   68.37    1.65
   8   0  -1   -0.01    0.71
   8   2   1  227.94    1.65
   8   8   4   32.01    1.60
   8  12   4   13.38    2.08
   9   3   1   29.58    1.19
   9   7   3   44.75    1.67
  10  -2  -6  116.70    1.06
  10   4   1    3.24    1.24
  10   6   2    5.18    1.45
  10  10   3    6.16    1.94
  11   1  -3   61.71    1.41
  11   3  -1   -1.70    1.21
  11   9   2   -3.86    1.93
  12   2  -3    4.53    1.22
  12   6   0    2.65    1.70
  13  -1 -10   -1.34    1.09
  13   5  -2   38.61    1.93
  13   7  -1   -0.34    2.01
 -10   4 -13   55.16    1.90
 -10   4 -12   35.86    1.69
 -10   6  -9    4.96    1.40
 -10   8  -8   25.75    1.18
 -10  10  -7   12.01    1.22
  -9   1 -18    6.82    2.00
  -9   1 -17   25.95    1.99
  -9   1 -16   40.97    2.10
  -9   1 -15   35.20    1.93
  -9   1 -14   83.87    2.01
  -9   3  -9  143.90    1.80
  -9   5  -7  107.70    1.37
  -8   0 -13   -2.83    1.33
  -8   0 -12   27.22    1.50
  -8   2  -8    9.17    1.12
  -7  -1 -11    6.40    1.29
  -7   1  -7   49.32    1.17
  -7   3  -4  107.54    1.15
  -6  -2 -11  186.31    1.89
  -6   0  -6    3.98    0.83
  -5  -3 -11   13.91    1.29
  -5  -1  -6    4.57    0.82
  -5   1  -3  119.55    1.01
  -5   3  -1   93.52    0.66
  -4  -4 -12 1289.69    3.96
  -4   0  -3    1.72    0.55
  -3  -5 -15  289.16    2.18
  -3  -5 -14   30.60    1.42
  -3  -3  -7   13.35    0.85
  -3  13   3   76.89    1.11
  -2  -6 -21   34.95    2.21
  -2  -6 -20  194.35    2.56
  -2  -6 -19   69.59    1.95
  -2  -6 -18   21.09    1.64
  -2  -4  -8   24.02    0.88
  -2  -2  -4  528.53    1.55
  -2  10   4   32.96    0.83
  -1  -5 -10  275.04    1.69
  -1  -3  -5  423.75    1.37
  -1   7   4    1.41    0.64
   0  -6 -13   41.97    1.19
   0  10   5  120.61    1.26
   1  -7 -20   36.31    1.92
   1  -7 -19    5.53    1.65
   1  -5  -8   -0.73    0.60
   1   5   4  682.03    1.89
   1   9   5    0.20    0.88
   1  11   5   54.19    1.37
   1  13   5    4.84    1.19
   2  -6 -11    9.45    0.74
   2   8   5  145.71    1.40
   2  16   4   13.20    1.76
   3  -7 -21  138.36    2.06
   3  -7 -18   32.67    1.28
   3  -7 -17  130.35    1.57
   3  -7 -16   84.39    1.43
   3   3   3 2281.34    3.36
   3   7   5   10.69    0.97
   3  13   5    6.48    1.41
   4  -2  -2  425.36    0.79
   4   8   5  562.03    2.61
   4  12   5   66.45    1.75
   4  16   4    5.70    2.03
   5  -7 -20   62.00    1.58
   5  -7 -19    8.12    1.24
   5  -7 -18   59.35    1.33
   5  -7 -17   -0.59    1.02
   5   5   4  190.70    1.55
   5   9   5  573.92    2.93
   5  11   5   63.53    1.68
   5  15   4   17.45    2.06
   6   4   3  272.96    1.76
   6   6   4   10.12    1.16
   6  14   4   19.68    2.09
   7  -3  -5  121.51    0.63
   7   3   2  381.92    1.99
   7   5   3  391.69    2.27
   7   7   4   57.15    1.43
   7  13   4  146.58    2.56
   8  -2  -4   17.06    0.58
   8   4   2  126.16    1.57
   8   6   3   23.66    1.35
   8  10   4   84.99    1.73
   9  -3  -7  313.12    1.16
   9   1  -1   79.01    1.17
   9   5   2   -2.85    1.13
   9   9   3   14.95    1.67
   9  11   3  246.95    3.03
   9  13   3   17.01    2.18
  10   2  -1    5.21    1.05
  10   8   2   49.84    1.88
  10  12   2   41.58    2.54
  11  -1  -6   47.50    0.96
  11   5   0    0.91    1.44
  11   7   1    8.06    1.58
  11   9   1    1.02    1.74
  12  -2 -10    0.15    0.79
  12   4  -2    2.77    1.45
  12   6  -1    9.54    1.63
  12   8   0   48.76    2.24
  13   3  -4    3.08    1.44
  13   5  -3    5.50    1.59
  13   7  -2    6.97    1.93
 -10   2 -16   87.27    2.42
 -10   2 -15   64.58    2.02
 -10   4 -11  159.86    2.02
 -10   8  -7   35.66    1.21
  -9   1 -13    8.27    1.61
  -9   1 -12   17.34    1.53
  -9   7  -5  131.07    1.28
  -8   0 -11   -0.18    1.33
  -8   2  -7  158.01    1.56
  -8   4  -5  175.61    1.35
  -7  -1 -10  178.42    1.89
  -7   1  -6   13.26    0.94
  -6  -2 -10  277.80    2.09
  -5  -3 -10   60.50    1.41
  -4  -4 -11 2123.31    4.81
  -4  -2  -6  558.91    2.04
  -3  -5 -13  138.11    1.55
  -3  -5 -12    6.40    1.21
  -3  15   2   87.89    1.46
  -2  -6 -22   71.97    2.44
  -2  -6 -17  154.49    2.02
  -2  -6 -16  427.37    2.80
  -2  -6 -15  348.57    2.46
  -2  14   3    5.32    1.12
  -2  16   2    0.46    1.29
  -1  -5  -9    1.30    0.81
  -1  13   4  174.92    1.59
  -1  15   3    3.26    1.30
   0  -6 -12  725.05    2.65
   0  -4  -6  194.39    1.05
   0   6   4 3388.82    3.92
   0  14   4    1.86    1.13
   0  16   3    1.03    1.37
   1  -7 -21   28.45    1.81
   1  -7 -18   72.03    1.61
   1  -7 -17  641.95    3.05
   1  -7 -16  402.00    2.42
   1  15   4   43.61    1.58
   2  -6 -10  361.88    1.62
   2  10   5    8.83    1.09
   2  12   5   57.30    1.39
   3  -7 -15   37.99    1.03
   3   5   4  238.53    1.46
   3   9   5   83.76    1.41
   3  11   5  208.06    1.99
   3  15   4   76.34    2.03
   4   2   2 1113.65    2.38
   4  10   5   29.32    1.30
   4  14   4   58.58    1.87
   5  -7 -16   14.40    0.92
   5   1   1    4.13    0.65
   6   8   4    8.59    1.31
   6  12   4    6.62    1.67
   7   1   0  190.94    1.33
   7   9   4    3.94    1.07
   7  11   4    0.80    1.53
   8   8   3   10.97    1.47
   8  12   3   66.76    2.28
   9   7   2  107.36    1.90
   9  13   2   19.91    2.38
  10   4   0   15.86    1.28
  10   6   1   47.71    1.64
  10  10   2   -0.79    1.36
  11   3  -2   26.17    1.32
  11   7   0    0.95    1.53
  12   2  -4   11.01    1.25
  12   8  -1    3.29    1.77
  13   3  -5   13.12    1.49
 -11   5 -13  188.23    2.50
 -11   7 -11   30.82    1.61
 -10   2 -14    4.51    1.76
 -10   2 -13    2.13    1.64
 -10   4 -10  252.58    2.22
 -10   6  -8   12.15    1.11
  -9   1 -11    7.30    1.40
  -9   3  -8    4.84    1.07
  -9   5  -6   70.36    1.14
  -8  -2 -19   63.23    2.49
  -8  -2 -18   32.46    2.20
  -8  -2 -17   -2.22    1.89
  -8  -2 -16  127.16    2.27
  -8   0 -10  714.38    3.17
  -7  -3 -19   14.67    2.14
  -7  -3 -18   36.28    2.10
  -7  -3 -17   10.25    1.85
  -7  -3 -16   88.10    2.09
  -7  -3 -15    2.26    1.52
  -7  -1  -9  167.39    1.75
  -6  -4 -20   16.19    2.20
  -6  -4 -19   30.51    2.13
  -6  -4 -18   75.46    2.21
  -6  -4 -17   64.26    2.03
  -6  -4 -16    9.13    1.69
  -6  -2  -9 3725.17    6.19
  -6   2  -3  372.76    1.48
  -5  -5 -20    6.38    2.11
  -5  -5 -19   62.09    2.18
  -5  -5 -18   11.63    1.69
  -5  -3  -9    8.34    1.16
  -4  -4 -10 1712.61    4.20
  -3  -5 -11 1508.94    4.02
  -3  -3  -6   64.55    0.98
  -3  -1  -3  449.03    1.36
  -2  -6 -14 1320.23    4.12
  -2  -6 -13  228.33    1.96
  -2  -4  -7  368.03    1.68
  -2   0  -1   -0.10    0.29
  -1  -7 -21   15.29    1.93
  -1  -7 -20   89.62    2.14
  -1  -7 -19    8.06    1.66
  -1  -7 -18   98.27    1.92
  -1   9   4   66.87    0.91
  -1  11   4  133.75    1.26
   0  -6 -11  202.81    1.54
   0   4   3   40.40    0.54
   1  -7 -15  345.73    2.15
   2   2   2 1055.91    1.89
   2   6   4 1004.19    2.59
   2  14   4   10.47    1.43
   2  16   3    4.71    1.72
   3  -7 -14   35.61    0.97
   4   4   3  945.80    2.55
   4   6   4  105.56    1.28
   4  16   3   -2.97    1.92
   5   7   4   21.54    1.19
   5  11   4    2.55    1.32
   5  13   4   13.81    1.60
   5  15   3    3.01    1.96
   6  10   4   63.37    1.73
   6  14   3   62.17    2.28
   7   7   3    0.73    1.24
   7  13   3  241.91    2.94
   8   2   0  131.59    1.37
   8   6   2  215.16    2.03
   8  10   3  152.22    2.04
   9  -1  -4   -0.22    0.63
   9   3   0   70.18    1.29
   9   5   1   22.35    1.34
   9   9   2   -1.10    1.63
   9  11   2  111.90    2.41
  10   2  -2    2.51    1.02
  10   8   1    6.67    1.65
  10  10   1    0.58    1.84
  10  12   1   89.74    2.77
  11   1  -4    4.99    1.03
  11   5  -1  109.56    1.92
  11   9   0    9.70    1.94
  11  11   0    2.40    2.21
  12   0  -7   -1.81    0.93
  12   4  -3    3.74    1.42
  12   6  -2    0.82    1.69
  13   5  -4   19.06    1.83
  13   7  -3   14.19    2.05
  -5  -5 -17   -0.33    1.25
  -5  -1  -5 1092.84    2.67
   5   9   4  304.27    2.10
   0   0   0    0.00    0.00
_computing_structure_solution     'SHELXT 2014/5 (Sheldrick, 2014)'
;
_shelx_hkl_checksum     74507
_shelx_res_file
;
    i2t2025.res created by SHELXL-2014/7
TITL i2t2025_a.res in C2/c
REM Old TITL
REM SHELXT solution in C2/c
REM R1 0.112, Rweak 0.006, Alpha 0.052, Orientation as input
REM Formula found by SHELXT: C13 N O4
CELL 0.71073 10.6287 12.374 17.5419 90 92.836 90
ZERR 8 0.0005 0.0004 0.0007 0 0.003 0
LATT 7
SYMM -X,+Y,0.5-Z
SFAC C H N O
UNIT 104 104 8 32
L.S. 10
PLAN  20
SIZE 0.141 0.226 0.318
BOND $H
list 4
fmap 2 53
acta
OMIT -6 52
OMIT -6 8 12
REM <olex2.extras>
REM <HklSrc "%.\\i2t2025.hkl">
REM </olex2.extras>
WGHT    0.067300    1.765100
FVAR       0.54193
O1    4    0.459602    0.159969    0.479329    11.00000    0.04090    0.03724 =
         0.02674   -0.00385   -0.01756    0.00431
N     3    0.369839    0.356338    0.495439    11.00000    0.02459    0.02909 =
         0.01725   -0.00101   -0.00705   -0.00044
AFIX  43
H     2    0.416441    0.307307    0.517133    11.00000   -1.20000
AFIX   0
O4    4    0.534527    0.305198    0.614071    11.00000    0.04018    0.03166 =
         0.02837   -0.00244   -0.01468    0.00334
O3    4    0.614283    0.446763    0.679132    11.00000    0.03846    0.03410 =
         0.03292   -0.00023   -0.02208   -0.00011
AFIX 147
H3    2    0.659014    0.400256    0.699866    11.00000   -1.50000
AFIX   0
O2    4    0.278588    0.162110    0.264107    11.00000    0.04064    0.04043 =
         0.02483   -0.00823   -0.01508    0.00311
C7    1    0.354328    0.453983    0.535288    11.00000    0.02255    0.02957 =
         0.01708    0.00033   -0.00258   -0.00258
C8    1    0.433103    0.477854    0.600389    11.00000    0.02418    0.02984 =
         0.01558    0.00160   -0.00316   -0.00353
C13   1    0.530737    0.400130    0.630584    11.00000    0.02829    0.03146 =
         0.01454    0.00161   -0.00542   -0.00337
C6    1    0.317389    0.334536    0.426467    11.00000    0.02237    0.03296 =
         0.01764    0.00267   -0.00558   -0.00292
AFIX  43
H6    2    0.263644    0.386939    0.405197    11.00000   -1.20000
AFIX   0
C10   1    0.328140    0.650498    0.613131    11.00000    0.03292    0.03103 =
         0.02688   -0.00327    0.00089   -0.00021
AFIX  43
H10   2    0.320522    0.716137    0.638312    11.00000   -1.20000
AFIX   0
C12   1    0.262378    0.529317    0.511801    11.00000    0.02753    0.03720 =
         0.02340    0.00038   -0.00837    0.00139
AFIX  43
H12   2    0.208993    0.514113    0.469556    11.00000   -1.20000
AFIX   0
C9    1    0.417998    0.576061    0.637827    11.00000    0.02981    0.03451 =
         0.01838   -0.00093   -0.00294   -0.00370
AFIX  43
H9    2    0.469879    0.591877    0.680620    11.00000   -1.20000
AFIX   0
C4    1    0.264852    0.238120    0.308934    11.00000    0.02419    0.03374 =
         0.01904    0.00062   -0.00582   -0.00576
C3    1    0.333931    0.242800    0.383040    11.00000    0.02247    0.03249 =
         0.01797   -0.00054   -0.00596   -0.00406
C2    1    0.417268    0.155561    0.412376    11.00000    0.02655    0.03503 =
         0.02305   -0.00094   -0.00737   -0.00330
C11   1    0.249269    0.625625    0.549984    11.00000    0.02962    0.03424 =
         0.03061    0.00225   -0.00300    0.00516
AFIX  43
H11   2    0.187191    0.674373    0.533394    11.00000   -1.20000
AFIX   0
C5    1    0.173662    0.327330    0.285329    11.00000    0.03047    0.04193 =
         0.02233   -0.00097   -0.01103    0.00044
AFIX 137
H5A   2    0.218947    0.393888    0.280390    11.00000   -1.50000
H5B   2    0.112410    0.335436    0.323346    11.00000   -1.50000
H5C   2    0.131775    0.309264    0.237276    11.00000   -1.50000
AFIX   0
C1    1    0.454924    0.061911    0.364086    11.00000    0.04168    0.04596 =
         0.03148   -0.00765   -0.01106    0.01186
AFIX 137
H1A   2    0.500086    0.009911    0.395482    11.00000   -1.50000
H1B   2    0.507873    0.087164    0.325043    11.00000   -1.50000
H1C   2    0.380890    0.028777    0.340857    11.00000   -1.50000
AFIX   0
HKLF 4
REM  i2t2025_a.res in C2/c
REM R1 =  0.0463 for    2041 Fo > 4sig(Fo)  and  0.0507 for all    2242 data
REM    166 parameters refined using      0 restraints
END
WGHT      0.0677      1.8136
REM Highest difference peak  0.198,  deepest hole -0.253,  1-sigma level  0.052
Q1    1   0.2838  0.4198  0.3942  11.00000  0.05    0.20
Q2    1   0.3025  0.6304  0.5835  11.00000  0.05    0.18
Q3    1   0.3623  0.5871  0.6367  11.00000  0.05    0.17
Q4    1   0.2704  0.2251  0.3598  11.00000  0.05    0.16
Q5    1   0.2031  0.7182  0.5063  11.00000  0.05    0.16
Q6    1   0.4152  0.4646  0.5658  11.00000  0.05    0.15
Q7    1   0.3455  0.7067  0.5415  11.00000  0.05    0.15
Q8    1   0.4633  0.4419  0.6166  11.00000  0.05    0.15
Q9    1   0.7036  0.4988  0.6433  11.00000  0.05    0.14
Q10   1   0.3200  0.4938  0.5158  11.00000  0.05    0.14
Q11   1   0.4460  0.5250  0.5048  11.00000  0.05    0.14
Q12   1   0.4763 -0.0187  0.4068  11.00000  0.05    0.13
Q13   1   0.6466  0.4751  0.6166  11.00000  0.05    0.13
Q14   1   0.3923  0.2219  0.3848  11.00000  0.05    0.13
Q15   1   0.0945  0.3740  0.3244  11.00000  0.05    0.13
Q16   1   0.2463  0.1470  0.3007  11.00000  0.05    0.13
Q17   1   0.5000  0.6612  0.7500  10.50000  0.05    0.13
Q18   1   0.3598  0.3445  0.4610  11.00000  0.05    0.13
Q19   1   0.3522  0.2992  0.3968  11.00000  0.05    0.13
Q20   1   0.3661  0.2450  0.3772  11.00000  0.05    0.13
;
_shelx_res_checksum     16884
data_2
_audit_creation_method
;
Olex2 1.2
(compiled 2018.05.29 svn.r3508 for OlexSys, GUI svn.r5506)
;
_chemical_name_systematic
;
3-[(2-Acetyl-3-oxobut-1-en-1-yl)amino]benzoic acid
;
_chemical_name_common
;
3-[(3-Carboxyphenylamino)methylidene]pentane-2,4-dione
;
_chemical_formula_moiety     'C13 H13 N O4'
_chemical_formula_sum     'C13 H13 N O4'
_chemical_formula_iupac     'C13 H13 N O4'
_chemical_formula_weight     247.24
_chemical_melting_point     ?
_space_group_crystal_system     orthorhombic
_space_group_name_H-M_alt     'P n m a'
_space_group_name_Hall     '-P 2ac 2n'
loop_
    _space_group_symop_operation_xyz
    'x, y, z'
    '-x+1/2, -y, z+1/2'
    '-x, y+1/2, -z'
    'x+1/2, -y+1/2, -z+1/2'
    '-x, -y, -z'
    'x-1/2, y, -z-1/2'
    'x, -y-1/2, z'
    '-x-1/2, y-1/2, z-1/2'
_cell_length_a     11.4880(4)
_cell_length_b     6.4726(3)
_cell_length_c     15.2012(5)
_cell_angle_alpha     90
_cell_angle_beta     90
_cell_angle_gamma     90
_cell_volume     1130.32(8)
_cell_formula_units_Z     4
_cell_measurement_reflns_used     10416
_cell_measurement_theta_min     2.68
_cell_measurement_theta_max     29.72
_cell_measurement_temperature     170
_exptl_crystal_description     needle
_exptl_crystal_colour     'clear yellow'
_exptl_crystal_size_max     0.16
_exptl_crystal_size_mid     0.073
_exptl_crystal_size_min     0.073
_exptl_crystal_density_diffrn     1.453
_exptl_crystal_density_meas     ?
_exptl_crystal_density_method     'not measured'
_exptl_crystal_F_000     520
_exptl_absorpt_coefficient_mu     0.109
_exptl_absorpt_correction_type     none
_exptl_absorpt_process_details     none
_exptl_absorpt_correction_T_min     ?
_exptl_absorpt_correction_T_max     ?
_diffrn_ambient_temperature     170
_diffrn_source     'sealed X-ray tube, 12 x 0.4 mm long-fine focus'
_diffrn_radiation_type     MoK\a
_diffrn_radiation_wavelength     0.71073
_diffrn_radiation_monochromator     'plane graphite'
_diffrn_measurement_device_type     'Stoe IPDS 2T'
_diffrn_measurement_device     '2-circle diffractometer'
_diffrn_measurement_method     'rotation method, \w scans'
_diffrn_detector     'image plate (34 cm diameter)'
_diffrn_detector_area_resol_mean     6.67
_diffrn_reflns_number     4667
_diffrn_reflns_av_R_equivalents     0.0386
_diffrn_reflns_av_unetI/netI     0.0207
_diffrn_reflns_theta_min     2.680
_diffrn_reflns_theta_max     26.994
_diffrn_reflns_theta_full     25.242
_diffrn_measured_fraction_theta_max     0.999
_diffrn_measured_fraction_theta_full     0.998
_diffrn_reflns_limit_h_min     -14
_diffrn_reflns_limit_h_max     13
_diffrn_reflns_limit_k_min     -8
_diffrn_reflns_limit_k_max     7
_diffrn_reflns_limit_l_min     -18
_diffrn_reflns_limit_l_max     19
_refine_special_details     ?
_reflns_number_total     1346
_reflns_number_gt     1118
_reflns_threshold_expression     'I > 2\s(I)'
_refine_ls_structure_factor_coef     Fsqd
_refine_ls_matrix_type     full
_refine_ls_R_factor_all     0.0546
_refine_ls_R_factor_gt     0.0440
_refine_ls_wR_factor_gt     0.1169
_refine_ls_wR_factor_ref     0.1277
_refine_ls_goodness_of_fit_ref     1.083
_refine_ls_restrained_S_all     1.083
_refine_ls_number_reflns     1346
_refine_ls_number_parameters     126
_refine_ls_number_restraints     0
_refine_ls_hydrogen_treatment     mixed
_refine_ls_weighting_scheme     calc
_refine_ls_weighting_details
              'w=1/[\s^2^(Fo^2^)+(0.0692P)^2^+0.4804P] where P=(Fo^2^+2Fc^2^)/3'
_atom_sites_solution_hydrogens     mixed
_atom_sites_solution_primary     dual
_atom_sites_solution_secondary     ?
_refine_ls_shift/su_max     0.000
_refine_ls_shift/su_mean     0.000
_refine_diff_density_max     0.351
_refine_diff_density_min     -0.246
_refine_ls_extinction_method     none
_refine_ls_extinction_coef     .
loop_
    _atom_type_symbol
    _atom_type_description
    _atom_type_scat_dispersion_real
    _atom_type_scat_dispersion_imag
    _atom_type_scat_source
    'C' 'C' 0.0033 0.0016
                         'International Tables Vol C Tables 4.2.6.8 and 6.1.1.4'
    'H' 'H' 0.0000 0.0000
                         'International Tables Vol C Tables 4.2.6.8 and 6.1.1.4'
    'N' 'N' 0.0061 0.0033
                         'International Tables Vol C Tables 4.2.6.8 and 6.1.1.4'
    'O' 'O' 0.0106 0.0060
                         'International Tables Vol C Tables 4.2.6.8 and 6.1.1.4'
_computing_data_collection
;
X-Area (Stoe, 2016)
;
_computing_cell_refinement
;
X-Area (Stoe, 2016)
;
_computing_data_reduction
;
X-Area (Stoe, 2016)
;
_computing_structure_solution
;
SHELXT (Sheldrick, 2015a)
;
_computing_structure_refinement
;
SHELXL (Sheldrick, 2015b)
;
_computing_molecular_graphics
;
DIAMOND (Brandenburg et al., 2019)
;
_computing_publication_material
;
<i>OLEX2</i> (Dolomanov <i>et al.</i>,  2009)
;
loop_
    _atom_site_type_symbol
    _atom_site_label
    _atom_site_fract_x
    _atom_site_fract_y
    _atom_site_fract_z
    _atom_site_U_iso_or_equiv
    _atom_site_adp_type
    _atom_site_calc_flag
    _atom_site_occupancy
    _atom_site_disorder_assembly
    _atom_site_disorder_group
    O O1 0.95570(13) 0.2500 0.53720(10) 0.0312(4) Uani d 1 . .
    O O2 1.00391(13) 0.2500 0.26645(10) 0.0337(4) Uani d 1 . .
    O O3 0.55070(12) 0.2500 0.80351(10) 0.0272(4) Uani d 1 . .
    H H11 0.532(3) 0.2500 0.856(2) 0.060(11) Uiso d 1 . .
    O O4 0.35794(13) 0.2500 0.78224(10) 0.0362(5) Uani d 1 . .
    N N 0.73322(14) 0.2500 0.50635(11) 0.0204(4) Uani d 1 . .
    H H6 0.7858 0.2500 0.5466 0.025 Uiso calc 1 . .
    C C1 1.10424(19) 0.2500 0.43063(16) 0.0359(6) Uani d 1 . .
    H H1 1.146(3) 0.2500 0.487(2) 0.046(8) Uiso d 1 . .
    H H2 1.1236(17) 0.134(3) 0.3925(15) 0.049(6) Uiso d 1 . .
    C C2 0.97887(18) 0.2500 0.45735(13) 0.0236(5) Uani d 1 . .
    C C3 0.88505(17) 0.2500 0.39425(13) 0.0210(4) Uani d 1 . .
    C C4 0.90572(18) 0.2500 0.29799(13) 0.0251(5) Uani d 1 . .
    C C5 0.8029(2) 0.2500 0.23691(15) 0.0422(7) Uani d 1 . .
    H H3 0.829(3) 0.2500 0.175(3) 0.069(11) Uiso d 1 . .
    H H4 0.7490(18) 0.124(4) 0.2474(14) 0.058(6) Uiso d 1 . .
    C C6 0.76977(17) 0.2500 0.42287(13) 0.0209(4) Uani d 1 . .
    H H5 0.7126 0.2500 0.3796 0.025 Uiso calc 1 . .
    C C7 0.61523(17) 0.2500 0.53461(13) 0.0190(4) Uani d 1 . .
    C C8 0.59563(16) 0.2500 0.62497(13) 0.0195(4) Uani d 1 . .
    H H7 0.6581 0.2500 0.6638 0.023 Uiso calc 1 . .
    C C9 0.48160(17) 0.2500 0.65704(13) 0.0206(4) Uani d 1 . .
    C C10 0.38808(17) 0.2500 0.59853(14) 0.0225(5) Uani d 1 . .
    H H8 0.3121 0.2500 0.6196 0.027 Uiso calc 1 . .
    C C11 0.40940(17) 0.2500 0.50868(14) 0.0238(5) Uani d 1 . .
    H H9 0.3470 0.2500 0.4697 0.029 Uiso calc 1 . .
    C C12 0.52216(18) 0.2500 0.47599(13) 0.0213(4) Uani d 1 . .
    H H10 0.5354 0.2500 0.4156 0.026 Uiso calc 1 . .
    C C13 0.45603(17) 0.2500 0.75316(14) 0.0232(5) Uani d 1 . .
loop_
    _atom_site_aniso_label
    _atom_site_aniso_U_11
    _atom_site_aniso_U_22
    _atom_site_aniso_U_33
    _atom_site_aniso_U_12
    _atom_site_aniso_U_13
    _atom_site_aniso_U_23
    O1 0.0188(7) 0.0604(12) 0.0144(7) 0.000 -0.0007(6) 0.000
    O2 0.0226(8) 0.0580(12) 0.0205(8) 0.000 0.0054(6) 0.000
    O3 0.0191(8) 0.0479(10) 0.0147(7) 0.000 0.0015(5) 0.000
    O4 0.0184(7) 0.0686(13) 0.0217(7) 0.000 0.0057(6) 0.000
    N 0.0136(7) 0.0315(10) 0.0162(8) 0.000 0.0014(6) 0.000
    C1 0.0161(10) 0.0687(19) 0.0227(11) 0.000 -0.0002(8) 0.000
    C2 0.0200(9) 0.0341(12) 0.0167(9) 0.000 -0.0001(8) 0.000
    C3 0.0157(8) 0.0307(11) 0.0165(9) 0.000 0.0020(7) 0.000
    C4 0.0221(10) 0.0373(12) 0.0159(9) 0.000 0.0014(8) 0.000
    C5 0.0256(11) 0.085(2) 0.0156(10) 0.000 -0.0019(9) 0.000
    C6 0.0178(9) 0.0288(11) 0.0160(9) 0.000 0.0002(7) 0.000
    C7 0.0153(9) 0.0226(10) 0.0192(9) 0.000 0.0032(7) 0.000
    C8 0.0156(9) 0.0266(10) 0.0164(9) 0.000 -0.0009(7) 0.000
    C9 0.0180(9) 0.0277(11) 0.0161(9) 0.000 0.0024(7) 0.000
    C10 0.0132(8) 0.0307(11) 0.0235(10) 0.000 0.0020(7) 0.000
    C11 0.0170(10) 0.0320(12) 0.0225(10) 0.000 -0.0043(8) 0.000
    C12 0.0198(10) 0.0290(11) 0.0151(9) 0.000 -0.0005(7) 0.000
    C13 0.0170(9) 0.0347(11) 0.0178(9) 0.000 0.0019(7) 0.000
_geom_special_details
;
 All esds (except the esd in the dihedral angle between two l.s. planes)
 are estimated using the full covariance matrix.  The cell esds are taken
 into account individually in the estimation of esds in distances, angles
 and torsion angles; correlations between esds in cell parameters are only
 used when they are defined by crystal symmetry.  An approximate (isotropic)
 treatment of cell esds is used for estimating esds involving l.s. planes.
;
loop_
    _geom_bond_atom_site_label_1
    _geom_bond_atom_site_label_2
    _geom_bond_site_symmetry_2
    _geom_bond_distance
    _geom_bond_publ_flag
    O1 C2 . 1.243(3) y
    O2 C4 . 1.226(3) y
    O3 H11 . 0.83(4) ?
    O3 C13 . 1.330(2) ?
    O4 C13 . 1.210(2) ?
    N H6 . 0.8600 ?
    N C6 . 1.337(3) y
    N C7 . 1.422(2) ?
    C1 H1 . 0.98(3) ?
    C1 H2 . 0.97(2) ?
    C1 C2 . 1.496(3) y
    C2 C3 . 1.443(3) y
    C3 C4 . 1.482(3) y
    C3 C6 . 1.394(3) y
    C4 C5 . 1.503(3) y
    C5 H3 . 0.98(4) ?
    C5 H4 . 1.03(2) ?
    C6 H5 . 0.9300 ?
    C7 C8 . 1.392(3) ?
    C7 C12 . 1.392(3) ?
    C8 H7 . 0.9300 ?
    C8 C9 . 1.398(3) ?
    C9 C10 . 1.395(3) ?
    C9 C13 . 1.490(3) ?
    C10 H8 . 0.9300 ?
    C10 C11 . 1.388(3) ?
    C11 H9 . 0.9300 ?
    C11 C12 . 1.387(3) ?
    C12 H10 . 0.9300 ?
loop_
    _geom_angle_atom_site_label_1
    _geom_angle_atom_site_label_2
    _geom_angle_atom_site_label_3
    _geom_angle_site_symmetry_1
    _geom_angle_site_symmetry_3
    _geom_angle
    _geom_angle_publ_flag
    C13 O3 H11 . . 110(2) ?
    C6 N H6 . . 117.1 ?
    C6 N C7 . . 125.89(17) ?
    C7 N H6 . . 117.1 ?
    H1 C1 H2 . . 114.2(15) ?
    C2 C1 H1 . . 103.3(18) ?
    C2 C1 H2 . . 112.4(12) ?
    O1 C2 C1 . . 118.12(19) ?
    O1 C2 C3 . . 119.29(19) ?
    C3 C2 C1 . . 122.58(18) ?
    C2 C3 C4 . . 122.45(17) ?
    C6 C3 C2 . . 120.15(18) ?
    C6 C3 C4 . . 117.40(18) ?
    O2 C4 C3 . . 122.24(18) ?
    O2 C4 C5 . . 118.81(19) ?
    C3 C4 C5 . . 118.94(18) ?
    C4 C5 H3 . . 111(2) ?
    C4 C5 H4 . . 112.0(12) ?
    H3 C5 H4 . . 109.1(17) ?
    N C6 C3 . . 126.50(19) ?
    N C6 H5 . . 116.8 ?
    C3 C6 H5 . . 116.8 ?
    C8 C7 N . . 116.89(17) ?
    C12 C7 N . . 122.60(18) ?
    C12 C7 C8 . . 120.50(18) ?
    C7 C8 H7 . . 120.1 ?
    C7 C8 C9 . . 119.73(18) ?
    C9 C8 H7 . . 120.1 ?
    C8 C9 C13 . . 121.79(18) ?
    C10 C9 C8 . . 119.96(18) ?
    C10 C9 C13 . . 118.25(17) ?
    C9 C10 H8 . . 120.3 ?
    C11 C10 C9 . . 119.45(18) ?
    C11 C10 H8 . . 120.3 ?
    C10 C11 H9 . . 119.4 ?
    C12 C11 C10 . . 121.16(19) ?
    C12 C11 H9 . . 119.4 ?
    C7 C12 H10 . . 120.4 ?
    C11 C12 C7 . . 119.20(18) ?
    C11 C12 H10 . . 120.4 ?
    O3 C13 C9 . . 113.76(16) ?
    O4 C13 O3 . . 123.45(19) ?
    O4 C13 C9 . . 122.79(19) ?
loop_
    _geom_torsion_atom_site_label_1
    _geom_torsion_atom_site_label_2
    _geom_torsion_atom_site_label_3
    _geom_torsion_atom_site_label_4
    _geom_torsion_site_symmetry_1
    _geom_torsion_site_symmetry_2
    _geom_torsion_site_symmetry_3
    _geom_torsion_site_symmetry_4
    _geom_torsion
    _geom_torsion_publ_flag
    O1 C2 C3 C4 . . . . 180.000000 ?
    O1 C2 C3 C6 . . . . 0.000000 ?
    N C7 C8 C9 . . . . 180.000000 ?
    N C7 C12 C11 . . . . 180.000000 ?
    C1 C2 C3 C4 . . . . 0.000000 ?
    C1 C2 C3 C6 . . . . 180.000000 ?
    C2 C3 C4 O2 . . . . 0.000000 ?
    C2 C3 C4 C5 . . . . 180.000000 ?
    C2 C3 C6 N . . . . 0.000000 ?
    C4 C3 C6 N . . . . 180.000000 ?
    C6 N C7 C8 . . . . 180.000000 y
    C6 N C7 C12 . . . . 0.0000(10)
                                 ?
    C6 C3 C4 O2 . . . . 180.000000 y
    C6 C3 C4 C5 . . . . 0.000000 ?
    C7 N C6 C3 . . . . 180.000000 ?
    C7 C8 C9 C10 . . . . 0.0000(10)
                                  ?
    C7 C8 C9 C13 . . . . 180.000000 ?
    C8 C7 C12 C11 . . . . 0.000000 ?
    C8 C9 C10 C11 . . . . 0.0000(10)
                                   ?
    C8 C9 C13 O3 . . . . 0.0000(10)
                                  ?
    C8 C9 C13 O4 . . . . 180.000000 ?
    C9 C10 C11 C12 . . . . 0.0000(10)
                                    ?
    C10 C9 C13 O3 . . . . 180.000000 ?
    C10 C9 C13 O4 . . . . 0.0000(10)
                                   ?
    C10 C11 C12 C7 . . . . 0.000000 ?
    C12 C7 C8 C9 . . . . 0.0000(10)
                                  ?
    C13 C9 C10 C11 . . . . 180.000000 ?
loop_
    _geom_hbond_atom_site_label_D
    _geom_hbond_atom_site_label_H
    _geom_hbond_atom_site_label_A
    _geom_hbond_site_symmetry_A
    _geom_hbond_distance_DH
    _geom_hbond_distance_HA
    _geom_hbond_distance_DA
    _geom_hbond_angle_DHA
    O3 H11 O1 6_557 0.83(4) 1.84(4) 2.656(2) 166(3)
    N H6 O1 . 0.86 1.96 2.598(2) 130.4
    C8 H7 O4 6_657 0.93 2.44 3.327(2) 160.2
_shelx_space_group_comment
;
The symmetry employed for this shelxl refinement is uniquely defined
by the following loop, which should always be used as a source of
symmetry information in preference to the above space-group names.
They are only intended as comments.
;
_shelx_estimated_absorpt_T_min     0.983
_shelx_estimated_absorpt_T_max     0.992
_shelx_hkl_file
;
 -12  -1   9    1.57    1.15
 -12   0   9   29.97    1.09
 -11  -4  10    1.51    1.71
 -10  -1   6  100.63    1.37
 -10   0   6   36.74    0.83
  -9  -4   7   78.20    1.91
  -9  -3   6  108.74    1.75
  -8  -4   6    5.15    1.04
  -7  -4   5   13.25    1.28
  -7  -3   4    4.34    1.11
  -7  -1   3  599.90    2.23
  -7   5   8    4.00    0.64
  -6   3   4   17.86    0.39
  -6   5   7    1.03    0.64
  -5  -7   9    3.63    2.19
  -5  -2   2  190.34    1.35
  -4  -6   6   10.16    1.23
  -4  -4   3   15.18    0.84
  -4  -3   2  162.60    1.54
  -4   4   4  164.87    1.21
  -4   7  11    2.70    1.51
  -3  -2   1  118.25    1.09
  -3   5   5    1.57    0.79
  -2  -7   7    8.82    1.62
  -2  -6   5    5.46    1.35
  -1  -7   7    2.14    1.25
  -1  -5   3    4.04    1.22
  -1  -3   1  414.41    1.90
   0  -5   3    2.26    0.82
   0   7   9   23.08    1.85
   1   5   4   20.47    1.03
   1   6   6    6.95    1.00
   1   7   9    1.03    1.57
   2   5   4    6.77    1.00
   2   6   6    4.11    1.01
   2   7   9    3.67    1.86
   3  -5   3   12.04    0.93
   3   7   9   -1.32    1.73
   4  -7   7   -2.04    1.27
   4  -4   2    3.40    0.59
   4   2   1    0.25    0.73
   4   4   3   14.19    1.11
   5  -6   5   10.09    0.99
   5   3   2  214.76    1.66
   5   6   7    4.12    1.72
   5   7  10   18.50    2.32
   7   3   3  332.82    2.40
   7   5   6    1.73    1.48
   7   6   8   77.09    2.03
   8  -5   5   20.06    0.73
   8   6   9   15.21    2.26
  12   4   9   18.05    1.95
  13   1   7   -3.95    1.25
  13   3   9    1.60    1.95
 -13  -1  11   -2.98    1.30
 -13   0  11   21.26    1.14
 -12  -3  10   25.56    1.71
 -10  -5  10    7.06    1.62
 -10  -4   8   20.81    1.72
 -10  -3   7   -1.01    0.93
  -9  -2   5  131.48    1.64
  -9   1   5   93.19    0.74
  -9   5  11    1.12    0.71
  -8  -6   9   18.72    2.19
  -8  -5   7    2.17    1.73
  -8  -2   4    1.13    0.97
  -8   1   4   11.79    0.39
  -7  -6   8   64.81    2.25
  -7  -5   6   -2.12    1.61
  -7   6  11    0.13    0.94
  -6  -6   7    0.81    1.61
  -6  -4   4   27.21    1.16
  -6  -3   3    0.91    1.01
  -6   6  10   62.88    1.47
  -4  -7   8    4.13    1.54
  -4  -5   4   15.63    1.07
  -4   6   8   -0.20    0.98
  -3  -6   5    7.20    1.58
  -2  -5   3    1.07    1.17
  -2  -4   2   45.97    0.97
  -2   3   2  115.77    0.90
  -2   6   7    5.62    1.10
  -2   7  10   14.04    1.52
  -1   4   3   62.87    1.12
   0  -1   0    7.29    0.22
   3   4   3   38.29    1.17
   4  -5   3   23.53    0.94
   4  -3   1   68.94    0.69
   4   3   2  159.54    1.55
   4   6   7    6.30    1.62
   4   7  10   -3.30    2.07
   5  -7   7   -0.03    1.36
   5   5   5    3.68    1.08
   6   4   4   25.05    1.35
   6   6   8    5.27    1.90
   7  -6   6    7.86    0.97
   7  -4   3    5.49    0.48
   8  -1   2   19.36    0.45
   8   0   2  105.44    0.96
   8   4   5   11.73    1.12
   8   5   7   -1.56    1.73
   9   1   3  397.99    2.13
   9   4   6   28.79    1.70
   9   5   8   13.32    2.00
  10   4   7    0.84    1.64
  10   5   9    2.91    1.80
  11   4   8   -0.11    1.42
  12   1   6   73.92    1.42
  12   3   8    6.19    1.53
  13   2   8   34.11    1.64
  14   1   9   41.92    1.62
 -12  -2   9   22.93    1.52
 -11  -3   8    1.60    1.49
 -11  -1   7   11.70    1.01
 -11   0   7    0.20    0.77
 -10  -2   6   22.30    1.11
  -9  -5   8    8.37    1.41
  -9   3   7    4.98    0.21
  -7  -2   3    6.45    0.88
  -6  -7   9   33.95    2.30
  -6  -5   5   31.97    1.33
  -6  -1   2  190.43    1.28
  -5  -7   8    0.97    2.07
  -5  -6   6   33.81    1.49
  -5  -4   3   52.67    1.49
  -4  -1   1  241.55    1.13
  -4   0   1    0.21    0.29
  -3  -7   7   -2.40    1.30
  -3  -4   2    4.50    0.94
  -3   7  11   50.65    1.86
  -2  -3   1  133.26    1.27
  -2   5   5   28.00    0.95
  -1  -7   6   10.13    1.67
  -1  -6   4   -0.68    1.19
  -1   2   1    2.42    0.33
  -1   6   7  185.66    2.18
  -1   7  10    2.33    1.28
   0  -7   6   -0.64    1.14
   0  -6   4   94.06    1.70
   0   4   3   -2.81    0.89
   0   7  10   -2.85    1.83
   1  -7   6    7.67    1.14
   1  -6   4    0.25    0.86
   1   4   3   57.07    1.19
   1   7  10   -0.82    1.73
   2  -7   6    9.70    1.14
   2  -6   4   15.34    1.17
   2   4   3    7.65    0.98
   2   7  10   16.97    2.04
   3  -7   6    1.74    1.40
   3  -6   4   30.74    1.20
   3   2   1  112.85    0.96
   3   6   7   -0.39    1.55
   3   7  10   -1.40    1.41
   4   5   5   97.68    1.60
   5  -4   2   52.20    0.81
   6   0   1   55.85    0.64
   6   2   2  481.02    2.25
   6   5   6   16.08    1.61
   7  -7   8    1.71    1.31
   7   6   9   33.82    1.86
   8   2   3   15.14    0.80
   8   3   4    4.24    0.92
   8   6  10   -1.56    2.04
   9  -2   3   29.04    0.37
  10   1   4  165.90    1.62
  11   1   5    7.48    1.07
  11   3   7    4.04    1.41
  12  -2   6   25.27    0.66
  12   2   7    7.24    1.47
  13  -1   7    0.26    0.77
  13   0   7   66.26    1.40
 -13   1  11    1.40    0.87
 -12   1   9    0.86    0.66
 -11  -4   9    1.87    1.37
 -11  -2   7    0.48    1.14
 -10  -5   9    3.29    1.50
 -10   1   6  100.90    0.86
  -9  -4   6   33.06    1.63
  -9  -3   5   54.20    1.45
  -8  -6   8    4.21    1.83
  -8  -4   5    6.50    1.38
  -7  -6   7    0.66    1.90
  -6   0   2  717.48    1.74
  -5  -5   4   32.61    1.23
  -5  -3   2  193.04    1.69
  -4  -7   7   -1.68    1.40
  -4  -6   5   28.53    1.35
  -4   2   2    2.34    0.24
  -4   3   3   12.58    0.47
  -3  -5   3   15.22    1.04
  -3   6   8    2.80    1.10
  -2  -7   6   10.00    1.80
  -2  -6   4   20.60    1.48
  -2   7  11   17.52    1.67
  -1   3   2  441.48    1.76
  -1   5   5    8.91    1.06
   0  -8   8    3.12    2.06
   0   2   1    1.24    0.60
   0   6   7   -1.81    0.94
   1  -8   8    9.99    2.06
   1   6   7  180.45    2.12
   2  -8   8   -0.19    1.67
   2   2   1   26.83    0.80
   2   5   5   28.51    1.38
   2   6   7    5.13    1.12
   3   3   2   68.80    1.00
   3   5   5    2.50    0.98
   3   7  11   49.00    2.26
   4  -7   6   -1.07    1.32
   4   7  11    6.59    1.69
   5  -5   3  155.72    1.39
   5   1   1  600.82    1.91
   5   4   4   51.44    1.45
   5   6   8   -1.66    1.26
   6  -7   7    1.34    1.29
   6  -6   5   -3.10    0.90
   6  -1   1    5.94    0.26
   6   3   3   -1.05    0.72
   6   6   9   83.85    2.34
   7  -5   4    3.49    0.71
   7   1   2   11.66    0.74
   7   4   5   15.21    1.32
   7   5   7    3.84    1.63
   8   5   8    4.58    1.68
   8   6  11    1.29    2.10
   9   2   4   33.67    1.26
   9   3   5   56.14    1.31
   9   5   9    2.14    1.78
  10   2   5   12.16    1.11
  10   3   6   60.23    1.43
  10   5  10    5.24    1.64
  11   2   6    9.30    1.32
  11   4   9    4.28    1.76
  12   0   6   33.74    1.14
  14   0   9    4.02    1.34
 -13  -1  10    1.03    1.24
 -12  -3   9    4.67    1.60
 -12  -1   8    9.20    0.96
 -12   2  10    6.71    0.44
 -10  -4   7   -2.14    1.35
 -10  -3   6   78.62    1.71
  -9  -6   9   -3.29    1.89
  -9  -5   7    3.41    1.78
  -8  -5   6    0.61    1.46
  -8  -3   4    5.15    0.89
  -8   5  10   96.08    1.19
  -7  -5   5    1.60    1.58
  -7  -4   4    0.16    0.94
  -7   1   3  630.46    1.26
  -7   3   5   19.08    0.36
  -7   6  12    1.19    0.82
  -7   6  12    0.05    0.58
  -6  -7   8   -0.06    1.89
  -6  -6   6    0.75    1.25
  -6  -2   2  436.91    2.04
  -6   6  11    0.94    1.19
  -5  -7   7    1.22    1.74
  -5  -6   5   10.29    1.49
  -5   4   5   26.99    0.72
  -5   5   7    2.51    0.84
  -4  -4   2    2.34    0.98
  -4  -2   1    2.92    0.51
  -4   6   9   29.50    1.30
  -3  -7   6   -1.81    1.76
  -3  -6   4   35.07    1.56
  -3  -3   1   16.94    0.92
  -3   7  12   35.72    1.59
  -2  -8   8   -3.16    1.87
  -2   6   8   -0.73    1.25
  -1  -8   8    8.16    1.63
  -1  -1   0    1.91    0.25
  -1   7  11   -0.78    1.30
   0   3   2    0.60    0.67
   0   5   5   55.63    1.20
   0   7  11   -1.94    1.88
   1  -5   2  139.75    1.60
   1  -2   0    1.22    0.45
   1   2   1    4.14    0.53
   1   3   2  419.43    1.94
   1   5   5    7.06    0.95
   1   7  11    1.01    1.99
   2   3   2  116.49    1.14
   2   7  11   14.00    1.84
   4  -6   4   57.80    1.29
   4   6   8   -1.74    1.25
   5   5   6   -0.99    1.05
   7   6  10    4.14    1.61
   8   4   6    6.53    1.05
   9  -6   7   26.83    1.03
   9   0   3   40.44    0.85
   9   4   7   70.88    1.90
  10   4   8   15.52    1.39
  12  -1   6   72.13    1.10
  12   3   9    2.60    1.58
  13   1   8    3.83    1.26
  13   2   9    1.74    1.21
  14  -1   9   43.21    1.25
 -13  -2  10   16.64    1.42
 -13   0  10   20.60    1.03
 -12  -2   8    8.31    1.34
 -12   0   8   12.04    0.86
 -11  -4   8   -2.95    1.65
 -11  -3   7    3.14    1.44
 -10  -5   8    2.82    1.75
 -10  -1   5  288.16    1.88
  -9  -1   4   52.72    1.05
  -9   4   9    3.65    0.46
  -9   5  12    7.19    0.86
  -8   3   6    0.11    0.25
  -7  -3   3  320.37    2.17
  -7   5   9   13.45    0.79
  -6  -5   4    5.93    1.33
  -6  -4   3   15.10    1.03
  -6   5   8    1.97    0.78
  -4  -7   6   -0.90    1.87
  -4  -5   3   20.56    1.11
  -3  -8   8    1.61    2.23
  -3   5   6    1.41    0.67
  -2   7  12   11.20    1.67
  -1  -7   5    0.92    1.57
  -1  -5   2  143.38    1.79
  -1  -4   1    3.41    0.91
  -1   6   8   21.03    1.42
  -1   7  12   -2.88    1.65
   0  -7   5   11.47    1.19
   0  -5   2   -0.67    0.79
   0  -4   1    1.87    0.65
   0   6   8   17.14    1.41
   1  -7   5   -1.51    1.04
   1  -4   1    4.22    0.61
   1   6   8   20.30    1.46
   2  -7   5    1.36    1.42
   2  -5   2   19.78    0.98
   2  -4   1   17.08    0.85
   2  -2   0 2903.55    2.98
   2   6   8    3.79    1.53
   3   6   8    1.29    1.15
   3   7  12   24.07    2.41
   4   4   4  166.06    1.71
   4   5   6   14.62    1.48
   5  -7   6   -2.10    1.15
   5   2   2  191.47    1.48
   5   3   3  569.41    2.68
   5   6   9    2.79    1.31
   6   4   5   -1.21    1.27
   6   5   7   -1.48    1.44
   6   6  10   65.93    2.48
   7   2   3    7.56    1.03
   7   3   4    7.84    0.95
   7   6  11   -0.24    2.26
   8  -6   6    0.99    0.80
   9  -1   3  414.92    1.51
   9   5  10   10.63    2.16
  10  -2   4   52.20    0.59
  10   0   4   70.98    1.05
  11  -2   5    1.29    0.44
  11   0   5    1.89    0.80
  11   3   8    0.37    1.57
  11   4  10   -5.49    1.83
  12   1   7   17.79    1.16
  12   2   8   12.87    1.54
 -11  -5   9   -2.97    2.10
 -11   1   7   13.40    0.59
 -10  -2   5    9.15    1.08
  -9  -6   8    5.03    1.93
  -9  -4   5   66.15    1.70
  -9  -2   4   35.44    1.15
  -8  -6   7    4.00    1.46
  -8  -2   3   15.72    0.95
  -8  -1   3    2.40    0.72
  -7  -7   8   -1.12    1.71
  -7  -6   6    8.50    1.37
  -6  -7   7    3.05    2.12
  -6  -6   5    0.77    1.67
  -6  -3   2   69.34    1.36
  -6   4   6    5.89    0.52
  -5  -5   3  147.01    2.02
  -4  -6   4   48.83    1.50
  -4  -3   1   63.52    1.17
  -3   6   9    3.44    1.15
  -2  -8   7    1.66    1.84
  -2  -7   5    4.98    1.53
  -2  -5   2   18.29    1.25
  -2  -4   1   14.32    0.96
  -2   4   4   78.44    1.15
  -2   5   6   38.40    1.20
  -1  -8   7   37.05    2.14
  -1  -6   3   19.22    1.44
  -1  -2   0    0.23    0.43
   0  -8   7   -1.53    1.44
   0  -6   3    1.12    1.14
   0   7  12    1.12    1.77
   1  -8   7   37.43    1.76
   1  -6   3   15.26    1.16
   1   7  12   -5.24    1.83
   2  -8   7   -1.89    1.59
   2  -6   3    0.34    1.12
   2   7  12    6.20    1.66
   3  -7   5   -0.35    1.23
   3  -5   2   18.79    0.95
   3   4   4  117.45    1.59
   3   5   6   -0.76    1.34
   4   1   1  236.09    1.21
   4   6   9   24.87    1.77
   5  -6   4    4.54    0.91
   7  -7   7    1.78    1.21
   7  -6   5   -0.57    0.86
   7  -3   2    3.08    0.23
   7   4   6   11.09    1.43
   7   5   8    1.66    1.30
   8   1   3    1.32    0.80
   8   3   5   53.77    1.27
   8   5   9    2.49    1.38
   9   3   6  104.90    1.87
  10   3   7    0.03    1.28
  10   4   9    0.15    1.62
  11  -1   5    7.77    0.72
  12   3  10   23.85    2.06
  13   0   8   30.33    1.29
  13   2  10   12.99    1.90
 -13  -2   9    2.08    1.29
 -13  -1   9   -1.60    1.09
 -12  -4   9    8.92    1.50
 -12  -3   8    3.97    1.37
 -11  -2   6   15.58    1.23
 -11  -1   6  136.60    1.51
 -10  -5   7    0.05    1.80
 -10  -4   6    4.71    1.09
 -10   0   5    9.46    0.62
  -9  -5   6   30.64    1.52
  -9   0   4   35.72    0.73
  -8  -5   5   21.62    1.29
  -8  -4   4    4.33    1.05
  -8   4   8    4.31    0.50
  -7  -5   4    3.44    1.37
  -7   4   7    3.58    0.56
  -5  -7   6    0.48    1.44
  -5  -6   4    7.15    1.48
  -5  -4   2   55.06    1.22
  -5  -2   1   34.97    0.90
  -5  -1   1  561.44    1.84
  -5   6  11   10.05    1.25
  -4   6  10   45.10    1.52
  -3  -8   7   -1.41    1.87
  -3  -7   5    1.72    1.29
  -3  -5   2   17.95    1.34
  -2  -6   3    6.00    1.25
  -2  -2   0 2992.69    4.17
  -2  -1   0 1255.73    2.13
  -2   6   9    1.66    1.35
  -1   4   4    3.07    0.91
  -1   5   6   43.88    1.35
   0   5   6    2.93    1.11
   1   5   6   44.05    1.41
   2   4   4   75.77    1.31
   2   5   6   36.07    1.41
   2   6   9    2.01    1.45
   3  -8   7    2.89    1.33
   3  -6   3   10.73    1.13
   3  -4   1   36.70    0.70
   3   6   9    0.25    1.25
   4  -7   5   38.16    1.49
   4   3   3   11.68    0.93
   5  -3   1  200.07    0.85
   5   4   5   23.96    1.37
   5   5   7    3.87    1.12
   5   6  10   -0.35    1.43
   6  -7   6    5.25    1.20
   6  -5   3   -0.57    0.64
   6  -4   2  161.04    1.03
   6   3   4   13.50    1.16
   6   5   8    1.57    1.46
   6   6  11    0.92    1.90
   7   6  12    2.32    1.73
   8   2   4    4.31    0.98
   8   4   7    1.75    1.09
   9   1   4   53.34    1.14
   9   2   5  130.08    1.68
   9   4   8   15.09    1.25
   9   5  11    0.17    1.92
  10  -1   4  169.15    1.15
  10   1   5  313.38    2.13
  10   2   6   22.41    1.31
  11   1   6  127.97    1.67
  11   2   7    2.28    0.99
  11   4  11    1.70    1.59
  13  -2   8   27.85    0.93
  13  -1   8    5.81    1.06
  13   1   9    0.80    1.31
 -12  -2   7    9.61    1.13
 -11  -5   8    3.06    2.09
 -11  -4   7   -0.93    1.20
 -11  -3   6   60.33    1.60
 -11   2   8    3.54    0.28
 -10  -3   5  178.18    1.93
 -10   4  11    1.37    0.54
  -9  -6   7   31.45    2.28
  -9  -3   4   34.89    1.09
  -8  -6   6   -3.96    1.72
  -8  -3   3   -0.82    1.19
  -8   0   3   30.39    0.61
  -8   5  11    2.82    0.90
  -7  -7   7    2.58    1.95
  -7  -6   5    4.29    1.59
  -7  -4   3    4.32    0.96
  -7  -2   2    8.86    0.93
  -7  -1   2   11.02    0.75
  -6  -7   6    1.40    1.84
  -4  -8   7   -0.55    1.98
  -4  -7   5   31.39    1.86
  -3  -6   3   13.93    1.36
  -3  -4   1   36.55    0.95
  -3   1   1   81.59    0.18
  -3   6  10   -1.00    1.20
  -1  -8   6    0.77    1.80
  -1  -7   4    5.06    1.49
  -1  -3   0    0.08    0.67
  -1   6   9   -1.13    0.99
   0  -8   6   -1.56    1.94
   0  -7   4   -0.55    1.46
   0  -3   0    0.09    0.63
   0   4   4  547.87    2.45
   0   6   9   -0.98    1.28
   1  -8   6    0.12    1.85
   1  -7   4    2.75    1.48
   1  -3   0    0.27    0.55
   1   4   4    3.05    0.75
   1   6   9   -1.46    1.33
   4  -8   7   -1.62    1.45
   4  -5   2   22.61    0.89
   4   2   2    1.43    0.76
   4   5   7    2.14    1.44
   4   6  10   44.80    1.71
   5   0   1   28.14    0.49
   5   6  11    5.10    1.85
   6  -6   4    5.81    0.93
   6   1   2  195.24    1.34
   6   4   6    0.05    1.26
   6   6  12    2.04    2.04
   7   0   2   19.25    0.62
   7   5   9   14.46    1.41
   8   5  10  109.09    2.24
   9  -5   5   23.05    0.62
   9  -4   4   18.24    0.36
   9   5  12    2.84    2.05
  10   4  10   -3.47    1.69
  11   3   9    1.05    1.22
  12  -3   7   11.17    0.50
  12   0   7   15.56    1.12
  12   2   9   24.92    1.72
  12   3  11    3.26    2.01
 -13  -3   9   -0.24    1.51
 -13   0   9   -0.62    0.83
 -13   1  10    0.98    0.70
 -12  -4   8    5.35    1.65
 -12  -1   7   19.13    0.97
 -11   0   6   16.01    0.71
  -7  -3   2    3.01    1.04
  -7   5  10    1.43    0.86
  -6  -6   4    5.82    1.68
  -6  -5   3   -1.41    1.05
  -6  -4   2  154.14    1.94
  -6   5   9  113.32    1.39
  -5  -7   5    5.83    1.97
  -5  -3   1  194.64    1.66
  -5   3   4  124.18    0.84
  -4  -6   3   -0.87    1.53
  -4  -5   2   21.93    1.11
  -4   6  11   25.43    1.44
  -3   5   7    0.60    0.96
  -2  -8   6   -0.30    1.77
  -2  -7   4    0.60    1.47
  -2   6  10   32.49    1.53
   2  -8   6   -0.99    1.28
   2  -7   4   -0.54    0.98
   2  -3   0  491.72    1.69
   3  -8   6   -1.61    1.54
   3  -2   0    0.36    0.25
   3   3   3   40.03    0.88
   3   5   7    2.46    1.37
   3   6  10    1.40    1.28
   4  -6   3    4.53    0.95
   4  -4   1    1.83    0.59
   4   4   5  136.85    1.63
   5  -7   5   -1.92    1.18
   5   5   8    8.15    1.63
   6   2   3   78.45    1.08
   7   3   5   18.18    1.04
   7   4   7    5.23    1.45
   8   3   6   -1.63    1.25
   8   4   8    5.34    1.56
   8   5  11   -2.85    2.07
   9   3   7    7.34    1.44
   9   4   9    5.36    1.35
  10  -5   6   44.11    0.60
  10   3   8   13.80    1.20
  12   1   8   10.72    1.26
  13   1  10    3.16    1.37
 -12  -3   7   10.23    1.19
 -11  -5   7    2.87    1.81
 -11  -4   6    6.62    1.53
 -10  -5   6   42.66    1.65
 -10  -4   5   12.63    1.44
  -9  -6   6    7.71    1.86
  -9  -5   5   24.26    1.42
  -9  -4   4   14.95    1.39
  -8  -5   4    0.57    1.39
  -8  -4   3    4.60    1.22
  -7  -7   6   -1.34    2.15
  -5  -5   2   65.94    1.71
  -5   6  12    1.14    1.26
  -4  -4   1    0.14    0.71
  -3  -8   6    1.12    1.60
  -3  -7   4   19.67    1.44
  -3  -2   0    0.54    0.43
  -3  -1   0    0.92    0.51
  -3   4   5   24.21    0.86
  -2  -3   0  489.03    2.06
  -2   3   3   16.14    0.65
  -2   5   7    2.66    1.01
  -1  -6   2   12.35    1.37
  -1  -5   1  109.08    1.64
  -1   6  10   30.46    1.63
   0  -6   2   39.89    1.45
   0  -5   1   41.56    1.04
   0   6  10    4.87    1.51
   1  -6   2    9.25    1.19
   1  -5   1  111.57    1.51
   1   6  10   25.40    1.79
   2   3   3   16.26    0.91
   2   5   7    2.65    1.36
   2   6  10   36.59    1.57
   3  -7   4   24.14    1.15
   3   1   1   78.73    0.70
   3   4   5   23.70    1.17
   4   6  11   33.19    1.73
   5   3   4  121.43    1.37
   5   6  12    3.12    1.56
   6   5   9  117.22    2.07
   6   6  13    9.98    1.83
   7  -7   6   -1.37    1.11
   7   5  10   -1.03    1.34
   8  -7   7   -1.33    1.01
   8  -5   4    1.06    0.53
  10   4  11   -1.55    1.47
  11   0   6   16.53    1.00
  11   2   8    4.24    1.06
  11   3  10   52.23    1.72
  12   2  10    6.41    1.49
  13   0   9    0.46    1.05
 -13  -3   8    8.09    1.49
 -13  -2   8   28.47    1.41
 -13  -1   8    6.42    1.03
 -12  -4   7    0.30    1.58
 -12   0   7   13.32    0.82
 -12   1   8    9.73    0.57
 -11  -2   5    2.26    1.09
 -10  -6   7    1.59    1.60
 -10  -3   4  144.33    1.89
 -10  -2   4   45.42    1.07
 -10  -1   4  166.22    1.48
  -9  -2   3   30.42    1.11
  -8  -6   5    3.21    1.41
  -7  -6   4    1.61    1.69
  -7  -5   3  107.58    1.81
  -7   0   2   18.96    0.58
  -6  -7   5    6.41    1.53
  -6  -2   1   15.32    0.68
  -5  -6   3   18.93    1.34
  -5  -4   1   26.05    1.22
  -5   0   1   26.73    0.43
  -5   4   6  114.02    1.13
  -4  -8   6    2.98    1.66
  -4  -7   4   10.12    1.39
  -4   5   8   14.56    1.03
  -3  -3   0   -0.17    0.83
  -3   2   2    5.93    0.36
  -3   6  11   14.08    1.39
  -2  -8   5    0.98    1.72
  -2  -6   2    8.64    1.06
  -2  -5   1   44.29    1.17
  -1  -8   5    3.33    1.97
  -1   3   3   20.84    0.72
  -1   5   7    0.27    0.82
   0  -8   5    0.92    1.69
   0   5   7   20.36    1.24
   1  -8   5   -0.66    1.76
   1   3   3   21.32    0.87
   1   5   7    1.47    0.91
   2  -6   2   13.05    1.16
   2  -5   1   40.93    1.07
   2   4   5   50.01    1.31
   2   6  11   21.73    1.75
   3   2   2    3.41    0.53
   3   6  11   12.48    1.44
   4  -8   6    2.15    1.42
   4  -7   4    7.94    1.26
   4   5   8   13.57    1.21
   4   6  12   36.34    2.21
   5  -6   3   19.46    1.06
   5  -5   2   70.57    1.00
   5   4   6  118.26    1.65
   5   5   9    2.04    1.45
   5   6  13    4.12    2.33
   6  -7   5   10.42    1.20
   6   4   7    3.96    1.27
   7   1   3  586.08    2.32
   7   2   4    1.46    0.72
   7   5  11    4.23    1.78
   8  -6   5    4.95    0.82
   8   0   3   27.65    0.75
   8   2   5   33.80    1.25
   8   4   9   50.32    1.81
   8   5  12    2.88    1.65
   9  -6   6    9.22    0.79
   9   2   6   49.09    1.33
   9   4  10    3.76    1.34
  10   0   5    9.80    0.74
  10   2   7    0.58    0.89
  10   3   9   -3.71    1.50
  10   4  12    0.53    2.07
  11   1   7   13.13    1.12
  12  -1   7   19.18    0.92
 -12  -2   6   27.49    1.33
 -11  -3   5    5.48    1.24
 -11  -1   5    5.28    0.91
  -9  -3   3  275.52    2.16
  -9  -1   3  398.07    2.00
  -8  -7   6   -0.33    2.26
  -8  -2   2   96.63    1.36
  -8   5  12    5.38    0.94
  -7  -4   2    0.77    0.95
  -6  -6   3   -0.24    1.56
  -6  -5   2    9.61    1.44
  -6  -3   1    6.52    0.77
  -6  -1   1    6.61    0.47
  -5  -7   4   14.37    1.73
  -5   6  13    3.62    1.33
  -4  -2   0   26.18    0.82
  -4   6  12   31.60    1.37
  -3  -8   5    2.74    2.07
  -3  -6   2    0.19    1.05
  -3  -5   1    4.77    0.97
  -2  -7   3    2.46    1.50
  -2  -4   0  800.86    3.08
  -2   4   5   56.74    1.05
  -2   6  11   20.72    1.28
  -1  -7   3    3.00    1.11
  -1  -4   0    3.38    0.65
  -1   6  11    7.41    1.58
   0  -7   3    0.26    1.03
   0  -4   0 9999.00    9.59
   0   3   3    7.78    0.56
   0   6  11    2.27    1.55
   1  -7   3    2.90    1.28
   1  -4   0    1.08    0.81
   1   4   5   74.49    1.39
   1   6  11   11.17    1.56
   2  -8   5    4.04    1.23
   2  -7   3   -1.05    1.21
   3  -6   2    2.17    1.02
   3  -5   1    3.54    0.83
   3  -3   0   -0.01    0.45
   3   5   8    1.73    1.30
   3   6  12   49.22    2.23
   4   3   4   41.79    1.15
   4   4   6   28.78    1.40
   4   6  13   33.07    2.19
   5   1   2  586.23    1.99
   5   2   3  163.05    1.41
   6   3   5  104.10    1.44
   6   5  10  295.61    2.96
   7  -5   3  110.02    1.06
   7   3   6    0.28    1.25
   7   4   8  161.59    2.10
   8  -4   3    3.58    0.33
   8   1   4    7.99    0.90
   8   3   7    2.55    1.25
   8   5  13    2.51    2.30
   9   0   4   38.11    0.91
   9   1   5   97.75    1.34
   9   3   8   17.16    1.46
  10   1   6   95.97    1.50
  11   2   9    2.20    1.46
  11   3  11    9.59    1.45
  12  -2   7   13.98    0.75
  12   0   8   13.22    1.20
  12   1   9    0.70    1.36
  12   2  11   29.13    1.79
  13  -3   9    0.89    0.72
  13  -1   9    2.61    1.02
  13   1  11    0.10    1.45
 -12  -3   6   42.79    1.57
 -12  -1   6   69.48    1.26
 -11  -5   6   18.84    1.88
 -11  -4   5   -0.31    1.35
 -10  -6   6    1.65    2.09
 -10  -5   5   62.04    1.79
 -10  -4   4   20.17    1.59
  -9  -6   5   28.12    1.94
  -9  -5   4   21.56    1.37
  -9  -4   3   14.21    1.38
  -9   4  10    5.42    0.60
  -8  -6   4    2.50    1.83
  -8  -5   3    0.27    1.53
  -8  -3   2    8.26    0.90
  -8  -1   2   16.73    0.74
  -7  -7   5    3.16    1.56
  -7   5  11   -0.15    0.92
  -6  -7   4    1.48    1.77
  -6   4   7    0.54    0.69
  -6   5  10  282.53    2.13
  -4  -8   5    0.11    1.97
  -4  -6   2    1.79    1.09
  -4  -5   1   10.59    1.01
  -4  -3   0    1.99    0.62
  -4   6  13   31.75    1.62
  -3  -7   3    8.00    1.26
  -3  -4   0   -0.37    0.91
  -3   5   8   -0.86    0.75
  -3   6  12   46.87    1.69
  -1   4   5   84.12    1.12
   0   4   5    1.34    0.71
   2  -4   0  828.15    2.64
   2   1   1  631.59    1.60
   2   2   2  101.19    0.94
   2   5   8   12.68    1.29
   2   6  12   18.79    1.82
   3  -8   5    0.11    1.17
   3   6  13   13.85    1.92
   4   5   9   27.36    1.59
   5  -7   4   12.98    1.18
   5  -4   1   28.29    0.67
   5   5  10   44.24    1.78
   6   5  11   39.81    2.00
   7  -6   4   -1.69    0.73
   7  -1   2    9.99    0.43
   7   5  12    4.61    1.90
   9   4  11    0.76    1.44
  10  -6   7    1.42    0.69
  10   3  10   12.17    1.68
  11  -1   6  127.17    1.31
  11   3  12    1.30    2.08
  13  -2   9    1.67    0.85
  13   0  10   23.73    1.37
 -13  -3   7    0.85    1.54
 -13  -2   7   46.83    1.57
 -13   0   8   32.51    0.99
 -12  -4   6   18.87    1.79
  -8  -7   5    5.97    2.04
  -8  -4   2   66.16    1.69
  -8   4   9   48.10    0.84
  -8   5  13    0.40    1.11
  -7  -6   3    4.90    1.71
  -7  -5   2    2.29    1.46
  -7  -2   1    0.05    0.89
  -7   4   8  148.43    1.24
  -6  -4   1    0.77    0.92
  -5  -8   5    3.45    2.05
  -5  -6   2   14.40    1.54
  -5  -5   1   50.37    1.62
  -4  -7   3   15.16    1.40
  -4  -1   0    8.58    0.53
  -4   5   9   28.23    1.13
  -3   6  13    9.43    1.50
  -2  -8   4    6.66    2.00
  -2   5   8   11.43    0.92
  -2   6  12   18.96    1.34
  -1  -8   4    1.91    1.71
  -1  -6   1    6.80    1.25
  -1   5   8    2.97    1.15
  -1   6  12   10.62    1.53
   0  -8   4   14.34    1.77
   0  -6   1    1.49    1.17
   0   5   8   -0.68    1.21
   0   6  12    0.93    1.52
   1  -8   4    0.31    1.72
   1   2   2   48.99    0.84
   1   5   8    1.44    0.94
   1   6  12    5.06    1.38
   2   6  13   11.89    1.81
   3  -7   3    6.82    1.01
   3   3   4  327.40    2.03
   3   4   6   -1.05    1.13
   3   5   9   -0.45    1.45
   4  -8   5    6.37    1.59
   4  -6   2    0.83    0.94
   4   6  14   -1.79    1.62
   5   3   5   37.01    1.20
   5   4   7    3.25    0.95
   6   2   4   74.67    1.29
   6   4   8   -0.92    1.38
   7   4   9  149.42    2.34
   7   5  13    0.80    2.19
   8   4  10    2.18    1.31
   9   3   9   20.36    1.50
   9   4  12    0.99    1.98
  10   2   8   38.52    1.44
  11   1   8    8.51    1.25
  12   2  12    9.33    1.92
 -13  -1   7   -3.03    0.98
 -11  -3   4   46.19    1.47
 -11  -2   4    2.78    0.98
 -10  -6   5    9.51    1.84
 -10  -5   4   80.65    2.08
 -10  -3   3  196.02    2.08
 -10   0   4   65.76    0.88
 -10   1   5  286.68    1.11
 -10   4  12    0.44    0.67
  -7  -7   4   -1.95    2.00
  -7  -3   1   -0.44    0.79
  -6   3   5  104.74    0.78
  -5  -7   3   35.41    1.62
  -5  -3   0    0.34    0.90
  -5  -2   0   -0.79    0.68
  -4  -8   4    9.63    1.94
  -4  -4   0    9.38    0.80
  -4   3   4   45.14    0.65
  -4   6  14    0.95    1.68
  -3  -8   4    6.06    1.54
  -3  -6   1    6.41    1.27
  -2  -7   2    1.02    1.45
  -2  -6   1    6.63    1.08
  -2   6  13    6.22    1.71
  -1  -7   2   51.81    1.79
  -1  -5   0    6.06    1.16
  -1   6  13   13.06    1.65
   0  -7   2   -0.22    1.38
   0  -5   0    0.30    1.10
   0   6  13   -0.74    1.66
   1  -6   1   11.61    1.21
   1   6  13   11.65    1.79
   2  -8   4    1.35    1.46
   2   4   6    5.86    1.12
   2   5   9    7.78    1.36
   3   6  14    4.17    1.58
   4  -7   3   15.47    1.14
   4  -5   1    7.61    0.82
   4   2   3   53.32    1.01
   4   5  10    0.88    1.46
   5   5  11    0.29    1.80
   6  -6   3    3.73    0.83
   6  -5   2   10.57    0.65
   6   0   2  712.72    1.89
   6   3   6   48.65    1.46
   6   5  12   -0.90    1.74
   7  -7   5    1.18    1.00
   7   2   5   34.10    1.24
   7   5  14    6.02    2.36
   8  -7   6   -0.65    0.93
   8   2   6   24.18    1.29
   8   3   8   15.42    1.47
   8   4  11    8.22    1.87
   9   2   7  122.30    1.76
   9   4  13   21.59    2.04
  10  -1   5  285.15    1.60
  10   3  11   -2.91    1.71
  11  -3   6   63.35    0.69
  11   0   7    2.55    0.98
  11   2  10   10.00    1.24
  11   3  13  167.64    2.78
  12  -4   8    4.39    0.43
  12   1  10   39.78    1.39
  13  -1  10    1.76    1.19
  13   0  11   25.26    1.48
 -14  -2   8    1.65    1.25
 -12  -5   6   27.93    2.27
 -12  -3   5   58.08    1.74
 -12  -2   5   -0.19    1.09
 -11  -5   5    2.59    1.43
 -11   0   5   -0.04    0.56
 -10  -2   3   61.49    1.12
  -9  -6   4    7.86    1.47
  -9  -5   3  140.65    2.08
  -9  -3   2  456.15    2.81
  -9  -2   2   40.42    1.15
  -9   0   3   39.96    0.75
  -9   1   4   55.63    0.53
  -8  -6   3    0.10    1.82
  -7  -4   1    0.19    1.19
  -7  -1   1    2.47    0.64
  -7   5  12   -0.01    1.02
  -6  -7   3    1.24    1.94
  -6  -6   2   32.42    1.42
  -6  -5   1   -0.20    1.34
  -5  -8   4    0.10    1.94
  -5  -4   0    0.00    1.05
  -4  -6   1    0.37    1.41
  -3  -7   2    6.69    1.57
  -3  -5   0    1.22    1.22
  -3   4   6    0.84    0.79
  -3   5   9    0.53    0.99
  -3   6  14    4.81    1.59
  -2  -5   0   94.25    1.42
  -2   6  14   33.66    1.86
  -1   2   2   46.90    0.64
   0   2   2  176.26    1.00
   1  -7   2   56.40    1.44
   1  -5   0   -0.70    0.91
   1   4   6   49.90    1.32
   1   5   9    8.08    1.37
   1   6  14   -0.13    2.02
   2  -6   1    7.07    1.11
   2   3   4   58.61    1.10
   2   6  14   40.37    1.84
   2   6  15   13.20    2.04
   3  -8   4   10.43    1.63
   3  -4   0   -1.31    0.46
   3   5  10    2.45    1.45
   4   0   1   -0.85    0.33
   4   4   7    2.01    0.96
   5  -8   5    6.97    1.48
   5   4   8    2.71    1.38
   6  -7   4   -0.48    0.96
   6   1   3   -2.31    0.65
   6   4   9  200.16    2.44
   6   5  13   14.45    2.12
   7  -4   2    1.47    0.41
   7   3   7    0.72    0.94
   7   4  10    2.36    1.61
   8  -1   3    2.86    0.51
   9  -1   4   54.19    0.83
   9   4  14    0.11    1.98
  10   1   7    1.08    0.99
  10   2   9    2.84    1.25
  11  -2   6   12.05    0.64
  12  -1   8   12.15    0.96
  12   0   9   30.73    1.33
 -13  -3   6   25.15    1.68
 -13   1   9    1.26    0.52
 -12  -4   5   -0.25    1.62
 -12   0   6   30.85    0.83
 -11  -4   4    2.00    1.09
 -11  -1   4   64.77    1.11
 -11   1   6  125.89    0.84
 -10  -4   3   35.13    1.31
 -10  -1   3  328.23    1.94
  -9  -4   2   30.75    1.51
  -8  -7   4   -1.99    1.94
  -8  -5   2    0.28    1.08
  -7  -6   2    2.69    1.73
  -6  -3   0    3.39    1.02
  -6   1   2  200.92    0.54
  -5   4   7    1.18    0.69
  -4  -7   2    6.69    1.27
  -4  -5   0    3.39    1.28
  -4   5  10    3.93    1.05
  -3  -8   3    4.80    1.78
  -2  -8   3    3.18    1.73
  -2  -3  -1  130.71    1.30
  -2   0   0 5000.21    2.57
  -2   4   6    4.84    0.92
  -2   5   9    9.47    0.91
  -1  -8   3    3.50    1.38
  -1  -3  -1  414.18    1.88
  -1   4   6   59.82    1.25
  -1   5   9   14.25    1.20
  -1   6  14    1.81    1.42
   0  -8   3    8.76    1.67
   0  -3  -1  167.88    1.26
   0   4   6    8.46    1.08
   0   5   9   64.09    1.37
   0   6  14    3.95    1.48
   1  -8   3    8.50    1.54
   1   1   1  907.93    1.67
   1   3   4   82.39    1.15
   1   6  15    5.79    2.24
   2  -7   2    1.92    1.00
   2  -5   0   96.48    1.35
   3   4   7    8.31    1.24
   4  -3   0    1.77    0.37
   4   1   2  534.63    1.79
   4   3   5  301.42    1.97
   4   5  11   13.47    1.40
   5  -6   2   12.03    0.97
   5   5  12   80.88    2.00
   6   5  14    7.99    2.25
   7   1   4    7.97    0.87
   8   4  12    2.92    1.43
   9   1   6  178.63    1.77
   9   3  10   20.85    1.30
  10   0   6   37.31    1.04
  10   3  12    0.29    1.40
  11   1   9    3.86    1.30
  11   2  11    6.35    1.26
  12   1  11   -1.63    1.41
 -14  -1   8  127.65    1.73
 -13  -4   6   30.94    1.97
 -13  -2   6   57.60    1.47
 -12  -1   5   95.39    1.33
 -11  -5   4   22.47    1.82
 -10  -6   4    8.12    1.84
 -10  -5   3   74.87    1.98
 -10   3   9    1.53    0.36
  -9  -6   3    3.82    1.76
  -9   4  11   -0.83    0.65
  -8  -4   1  127.27    1.88
  -8  -3   1   27.18    1.00
  -8  -2   1  249.26    1.85
  -7  -7   3   28.34    1.72
  -7  -5   1    0.08    1.32
  -7   2   4    4.28    0.17
  -7   5  13    0.76    1.05
  -6  -8   4    0.24    1.74
  -6  -4   0   60.05    1.50
  -6  -2   0   92.41    1.05
  -6   0   1   53.29    0.58
  -5  -7   2   23.30    1.57
  -5  -6   1   11.84    1.22
  -5  -1   0   -0.39    0.42
  -5   5  11   -1.38    0.98
  -4  -8   3   -2.10    2.03
  -3  -3  -1   12.85    0.91
  -2  -4  -1   12.66    0.95
  -2  -2  -1   27.96    0.78
  -2   6  15    7.99    1.50
  -1  -4  -1    4.49    0.92
  -1  -2  -1    3.46    0.44
  -1   6  15    0.32    1.49
   0  -2  -1   -0.91    0.54
   0   3   4   -0.30    0.72
   0   6  15   -0.59    1.53
   1   5  10    0.60    1.22
   2  -8   3    6.63    1.59
   2   5  10   33.78    1.35
   3  -7   2    7.28    1.31
   3  -6   1    4.26    0.75
   3   2   3   93.89    1.10
   3   5  11  157.45    2.50
   4  -8   4   11.16    1.46
   4   4   8    1.35    1.26
   4   5  12    5.59    1.81
   5  -7   3   29.61    1.28
   5   2   4  211.25    1.52
   5   3   6    2.45    1.09
   5   5  13    1.10    1.74
   6  -3   1    6.14    0.27
   6   4  10  165.70    2.34
   6   5  15    8.01    2.40
   7   0   3    5.02    0.62
   7   3   8   11.17    1.28
   7   4  11   15.92    1.40
   8   1   5   93.43    1.17
   8   3   9   -0.03    1.04
   8   4  13    5.60    2.07
   9   0   5  186.11    1.51
   9   2   8   20.80    1.30
   9   3  11    9.19    1.56
  10   3  13    8.51    1.85
  11   2  12   31.48    2.00
  12  -2   8    9.33    0.84
  13  -2  10   13.58    1.07
  13  -1  11    0.05    1.35
 -14   0   9    2.18    0.85
 -12  -5   5   32.17    1.72
 -11  -3   3   33.10    1.32
  -9  -7   4    3.38    1.70
  -9  -5   2  201.83    2.56
  -9  -1   2  780.80    2.66
  -8  -7   3    2.75    1.91
  -8  -6   2   34.70    2.00
  -8   0   2   99.20    0.83
  -7   3   6    1.69    0.39
  -6  -7   2    1.00    1.90
  -6  -6   1    2.28    1.43
  -6   4   8    1.33    0.68
  -5  -8   3    3.54    1.94
  -5  -5   0   -0.31    0.92
  -5   2   3  173.38    0.62
  -3  -7   1    0.34    1.59
  -3  -6   0    1.03    1.29
  -3  -4  -1   34.17    1.16
  -3  -2  -1  111.52    1.05
  -3   5  10   -0.74    0.81
  -2  -7   1   20.09    1.51
  -2  -6   0  185.67    2.17
  -2   3   4   61.66    0.77
  -2   5  10   35.20    1.43
  -1  -7   1   32.68    1.36
  -1  -6   0    1.63    0.96
  -1   3   4   87.80    0.93
  -1   5  10    1.86    1.32
   0  -7   1   10.05    1.43
   0  -6   0 2131.59    5.88
   0  -4  -1    0.85    0.66
   0   5  10    2.30    1.32
   1  -3  -1  419.79    1.64
   2   4   7    3.98    0.89
   2   5  11   28.75    1.59
   3  -5   0   -0.34    0.80
   3   3   5    3.77    0.69
   4  -4   0   10.15    0.62
   4  -2   0   25.55    0.28
   5  -5   1   56.24    0.93
   5  -1   1  608.49    1.03
   5   4   9    3.14    1.02
   5   5  14    5.50    1.89
   6   2   5    1.20    0.94
   6   3   7    1.90    0.93
   7   2   6    9.81    1.19
   7   4  12    0.61    1.81
   8  -6   4    0.47    0.70
   8   0   4    2.22    0.62
   8   2   7    7.03    0.92
   8   4  14    1.89    2.12
  10  -2   5   12.22    0.60
  10   1   8   24.99    1.31
  10   2  10    1.75    1.06
  10   3  14    4.27    2.19
  11  -1   7   13.28    0.86
  11   0   8    7.75    0.99
  11   1  10   87.49    1.80
  12  -3   8    7.01    0.72
  12   0  10    9.34    1.24
  12   1  12   14.32    1.39
 -14  -2   7    8.76    1.22
 -13  -3   5    1.19    1.33
 -13  -1   6   38.80    1.15
 -13   0   7   64.68    1.04
 -12  -4   4   -4.04    1.62
 -12  -3   4    0.53    0.96
 -12  -2   4   -0.49    0.96
 -12   1   7   18.69    0.53
 -11  -4   3    7.65    1.44
 -11  -2   3    9.79    1.08
 -10  -4   2   11.46    1.43
 -10  -3   2   26.61    1.09
  -8  -5   1    9.58    1.55
  -8   4  10    4.57    0.68
  -7  -7   2    0.96    1.75
  -7  -4   0   -1.59    1.19
  -7  -3   0   -2.37    1.07
  -7   4   9  138.90    1.28
  -6  -8   3   -0.05    2.34
  -6  -5   0    2.80    1.38
  -5   3   5   39.09    0.66
  -4  -7   1   -3.60    1.51
  -4  -6   0   -2.84    1.41
  -4  -4  -1   -1.43    1.00
  -4  -3  -1   67.29    1.01
  -4   5  11   15.27    1.30
  -3  -8   2   -1.74    1.92
  -2  -8   2    7.02    1.70
  -1  -8   2    6.00    1.62
   0  -8   2   16.58    1.87
   0   1   1  141.72    0.61
   1  -7   1   30.99    1.23
   1  -6   0    3.36    1.06
   1  -4  -1    5.61    0.61
   1  -2  -1    2.00    0.45
   1   4   7  678.53    3.07
   1   5  11   -0.10    1.47
   3  -8   3    4.04    1.18
   3   4   8   14.84    1.32
   3   5  12  129.71    2.15
   4  -7   2    3.98    1.15
   4  -6   1    4.42    0.95
   4   5  13    0.10    1.37
   5  -8   4   -1.02    1.38
   5   5  15    0.21    1.57
   6   4  11    8.62    1.68
   7  -7   4    1.74    1.06
   7  -6   3    4.31    0.71
   8  -7   5    5.66    0.97
   8   3  10  209.49    2.34
   8   4  15    1.38    1.99
   9  -6   5   22.57    0.72
   9   2   9    6.41    1.23
   9   3  12   13.86    1.71
  11   2  13    5.96    1.51
  12  -1   9    1.24    0.92
  12   1  13    1.79    1.85
 -13  -4   5    2.84    1.62
 -13  -2   5    8.14    1.25
 -12  -5   4    0.16    1.77
 -11  -6   4   -0.60    1.57
 -11  -5   3   22.31    1.97
 -10  -6   3   17.01    1.55
 -10  -2   2    8.48    0.77
  -9  -7   3   46.83    2.36
  -9  -6   2   14.57    1.99
  -9  -4   1   51.54    1.62
  -9  -3   1  166.64    1.74
  -9   3   8   19.92    0.50
  -8  -1   1   66.82    1.00
  -8   1   3    2.32    0.27
  -8   3   7    0.50    0.41
  -7  -6   1   -0.48    1.17
  -7  -2   0    2.51    0.89
  -6  -1   0   10.07    0.66
  -5  -7   1   12.62    1.68
  -5  -6   0    2.33    1.53
  -5  -4  -1   24.54    1.20
  -5  -3  -1  189.41    1.68
  -5   5  12   74.50    1.56
  -4  -8   2    0.47    1.82
  -4  -2  -1    1.22    0.51
  -3  -5  -1   -2.65    1.22
  -3   0   0   -0.30    0.25
  -3   4   7    8.97    0.68
  -3   5  11  165.66    2.04
  -2  -5  -1   40.32    1.13
  -2   4   7    3.97    0.96
  -2   5  11   31.25    1.49
  -1  -5  -1  117.02    1.47
  -1   4   7  665.49    2.96
  -1   5  11    3.56    1.33
   0  -5  -1   41.26    1.29
   0   4   7    4.12    0.81
   0   5  11   30.12    1.48
   1  -8   2    7.37    1.56
   2  -7   1   13.43    1.27
   2  -6   0  187.84    1.90
   2  -3  -1  134.67    0.98
   2   2   3    1.11    0.52
   2   3   5   85.95    1.11
   2   5  12   14.18    1.61
   3   5  13  130.72    2.47
   4   2   4  527.68    2.27
   4   3   6   43.92    1.02
   4   4   9  112.56    1.68
   4   5  14    8.06    1.50
   4   5  15   -0.70    1.87
   5   1   3 1485.09    3.19
   5   3   7   28.65    1.33
   5   4  10    6.24    1.14
   6  -7   3   -0.45    1.04
   6  -6   2   35.60    1.00
   6  -4   1    0.86    0.44
   6   3   8    2.50    1.29
   7   3   9   49.13    1.38
   7   4  13   22.39    1.60
   8  -5   3    0.93    0.47
   9   1   7   14.46    1.07
   9   3  13    7.01    1.93
  10   0   7    0.94    0.91
  10   2  11   -1.35    1.15
  11   2  14   20.48    1.96
  12   0  11   36.89    1.66
 -14  -3   6   21.99    1.72
 -14  -1   7    2.70    1.10
 -11   3  11    8.02    0.51
 -10  -5   2   17.41    1.37
  -9  -5   1   66.72    1.85
  -9  -2   1  100.48    1.42
  -9   4  12    3.56    0.89
  -8  -7   2   -3.35    2.09
  -8  -6   1   47.16    2.04
  -7  -5   0   -1.44    0.94
  -6  -7   1    2.98    1.90
  -6  -6   0   42.14    1.73
  -6   5  14   11.83    1.32
  -5  -8   2    6.98    1.60
  -5   5  13   -1.29    1.19
  -4  -5  -1    9.91    1.02
  -4   5  12   10.45    1.34
  -2   1   1  648.80    0.84
   1  -5  -1  114.24    1.50
   1   5  12    4.63    1.46
   2  -8   2    1.66    1.43
   2  -4  -1   17.38    0.64
   2   4   8    2.85    0.93
   2   5  13    5.57    1.77
   3  -7   1    0.69    1.12
   3   1   2  235.25    1.13
   3   5  14    3.12    1.74
   4  -8   3   -0.16    1.09
   4  -5   0    2.18    0.72
   4   5  16   -1.00    2.35
   5   4  11   21.06    1.60
   6   1   4   23.74    0.88
   6   4  12    0.69    1.25
   7  -5   2    0.87    0.53
   7  -2   2    7.98    0.25
   7   4  14   19.29    1.64
   7   4  15    0.04    1.96
   8   1   6    0.97    0.99
   8   2   8   11.21    0.97
   8   3  11   -0.93    1.08
   9  -5   4   17.68    0.45
   9  -2   4   34.29    0.56
   9   3  14    4.61    2.02
  10  -3   5  185.31    0.88
  10  -1   6  101.58    1.17
  10   1   9    2.45    1.20
  10   2  12    0.31    1.63
  11   0   9    2.70    1.16
  11   1  11   10.61    1.13
 -14  -2   6    0.49    1.14
 -12  -4   3   20.92    1.61
 -12  -3   3   25.43    1.36
 -11  -6   3    5.94    2.17
 -11  -4   2   21.21    1.50
 -11  -3   2   75.71    1.56
 -11  -1   3   56.16    1.05
 -11   0   4    1.80    0.59
  -8  -4   0  189.15    1.99
  -8  -3   0   25.37    0.97
  -8   4  11    6.06    0.94
  -7  -7   1    1.60    1.77
  -6  -8   2   12.59    1.84
  -6  -4  -1   -1.13    1.22
  -6  -3  -1    7.24    1.06
  -6   4   9  209.60    1.62
  -6   5  15    4.75    1.36
  -5  -5  -1   51.90    1.31
  -5  -2  -1   36.78    0.75
  -4  -7   0    3.44    1.73
  -4   3   5  304.30    1.44
  -4   4   8   -0.01    0.77
  -3  -8   1   -0.60    1.88
  -3  -7   0   -1.88    1.14
  -3  -6  -1    5.36    1.31
  -3   5  12  131.51    1.99
  -2  -8   1    3.22    1.86
  -2  -7   0   16.49    1.25
  -2  -6  -1    5.93    1.40
  -2   5  12   17.75    1.45
  -1  -8   1   16.11    1.88
  -1  -7   0    0.82    1.06
  -1  -6  -1    8.43    1.36
  -1   5  12    0.99    1.30
   0  -7   0    1.55    1.36
   0   5  12    1.14    1.09
   1   2   3  215.62    1.29
   1   3   5   23.93    0.75
   1   4   8   48.79    1.42
   1   5  13    4.54    1.67
   2   5  14    0.33    1.82
   3  -8   2    0.30    1.35
   3  -6   0    1.20    1.02
   3   3   6   -0.66    0.91
   3   4   9    4.45    1.00
   3   5  15   54.53    1.93
   3   5  16   19.04    2.14
   4   4  10  138.39    1.93
   5  -7   2   21.62    1.18
   5  -6   1   14.08    0.87
   5   0   2  367.58    1.30
   5   2   5   40.99    0.90
   6  -8   4    1.35    1.15
   6   2   6   13.81    1.08
   6   4  13   23.06    1.51
   7   1   5   65.24    1.01
   7   2   7    2.21    0.88
   7   3  10    0.23    1.07
   7   4  16    9.77    2.17
   8  -2   3   16.31    0.41
   8   3  12   17.28    1.70
   9   0   6   70.27    1.20
   9   2  10   15.05    1.17
   9   3  15   22.41    2.33
  10  -6   6    0.30    0.47
  10   2  13    4.66    1.71
  11  -2   7    1.62    0.63
  11  -1   8    7.20    0.86
  11   1  12   -3.62    1.60
  12  -2   9   27.25    1.05
  12  -1  10   37.04    1.26
  12   0  12   16.72    1.65
 -14   0   8    0.99    0.74
 -13  -4   4    1.67    1.53
 -13  -3   4   11.21    1.51
 -12  -5   3   14.63    2.08
 -12  -1   4   -0.54    0.73
 -12   0   5    3.51    0.61
 -11  -5   2   25.55    1.78
 -10  -6   2    5.58    1.51
 -10  -4   1   22.91    1.45
 -10  -3   1  211.83    2.16
 -10  -1   2   41.34    0.95
 -10   0   3   62.16    0.82
  -9  -7   2   68.65    2.49
  -9  -6   1   20.99    2.03
  -8  -5   0    8.26    1.16
  -8  -2   0  368.53    2.16
  -7  -6   0    1.53    1.59
  -7   0   1    1.73    0.46
  -7   4  10   -0.53    0.77
  -6  -5  -1    1.48    1.38
  -5  -8   1    7.09    2.00
  -5  -7   0   -2.76    1.73
  -5   5  14    0.48    1.46
  -4  -8   1    1.33    1.50
  -4  -6  -1    0.90    1.47
  -4   5  13    2.32    1.06
  -3   4   8   13.68    0.92
  -3   5  13  132.61    2.18
  -2  -1  -1  645.65    1.58
  -2   5  13   -1.26    1.34
  -1  -1  -1  905.82    1.69
  -1   5  13    6.11    1.41
   0  -8   1    0.22    1.24
   0  -6  -1    3.39    1.17
   0   3   5  177.65    1.45
   0   4   8   49.00    1.35
   0   5  13    2.65    1.45
   1  -8   1    8.75    1.56
   1  -7   0    0.67    1.19
   1   5  14    3.55    1.79
   2  -5  -1   44.50    0.93
   2   4   9   -1.44    1.29
   2   5  15    1.27    1.94
   3   2   4  468.30    2.06
   4   3   7   17.66    1.13
   4   4  11   87.78    1.92
   5  -8   3    3.11    1.33
   5   3   8    6.35    1.25
   5   4  12    3.93    1.19
   6  -5   1    1.06    0.63
   6   3   9  279.98    2.37
   6   4  14   20.86    1.61
   8   2   9   96.13    1.80
   8   3  13    2.56    1.79
   9  -1   5   96.56    1.07
   9   1   8   29.33    1.25
   9   2  11    0.77    1.34
  10   1  10   16.14    1.45
  10   2  14   -3.35    1.75
  11   0  10    5.76    1.15
  12   0  13   38.95    1.77
 -14  -3   5    7.88    1.51
 -13  -1   5    2.08    0.86
 -12  -2   3   38.27    1.30
 -11  -2   2   34.61    1.20
 -10  -5   1   60.99    1.94
  -9  -4   0   -3.28    1.30
  -9  -3   0    0.12    1.05
  -9   4  13   18.80    1.03
  -8  -7   1    3.24    1.93
  -7  -4  -1    1.14    1.19
  -7  -3  -1   -3.20    1.09
  -7  -1   0   -0.15    0.68
  -6  -8   1    2.52    2.07
  -6  -7   0   -2.91    1.87
  -6  -2  -1   15.67    0.88
  -6   3   6   48.78    0.68
  -5  -6  -1   12.18    1.50
  -5   5  15    0.10    1.52
  -4   0   0   23.58    0.38
  -4   5  14    8.83    1.39
  -3  -4  -2    5.74    0.71
  -3  -3  -2   67.86    1.16
  -3  -1  -1   79.41    0.69
  -3   5  14    4.50    1.43
  -2  -4  -2   44.69    0.96
  -2  -3  -2  114.50    1.22
  -2   3   5   84.90    1.04
  -2   4   8   -0.68    0.72
  -1  -4  -2   28.19    0.82
  -1  -3  -2  410.92    1.92
  -1   3   5   24.70    0.81
  -1   4   8   53.03    1.11
  -1   5  14    1.30    1.45
   0   5  14    3.26    1.51
   1  -6  -1    8.42    1.09
   1   4   9   -0.39    1.17
   1   5  15   -2.39    1.84
   2  -7   0   19.77    1.40
   2  -2  -1   27.28    0.44
   2   3   6  121.79    1.46
   2   5  16   11.83    1.67
   3  -4  -1   37.83    0.83
   3   0   1  162.58    0.69
   3   4  10    0.27    0.96
   4  -8   2   -2.33    1.27
   4  -7   1    1.20    1.10
   5  -4   0   -1.57    0.50
   5   4  13    4.99    1.77
   6   0   3  136.10    1.01
   6   4  15   13.85    1.68
   6   4  16   56.07    2.59
   7   3  11    1.04    1.12
   8   0   5   54.77    1.00
   8   3  14    7.06    1.91
  10   0   8   53.19    1.24
  10   2  15    9.29    2.17
  11   1  13  225.99    2.67
  12  -3   9   -0.79    0.81
  12  -1  11   -1.58    1.23
 -13  -2   4    1.81    1.00
 -11  -6   2   10.65    1.98
 -10  -6   1    6.28    1.73
 -10  -2   1   52.01    1.23
  -9  -5   0    2.16    1.43
  -9  -1   1  258.57    1.64
  -9   0   2   41.36    0.72
  -8  -6   0   98.19    1.98
  -8   4  12    0.27    0.92
  -7  -7   0    0.89    1.76
  -7  -5  -1    1.30    1.01
  -6  -6  -1    4.45    1.44
  -4  -5  -2   28.10    1.40
  -4  -4  -2    0.42    0.73
  -4  -3  -2  158.65    1.53
  -4  -1  -1  235.61    1.19
  -4   2   3   56.94    0.48
  -4   5  15   -0.22    1.44
  -3  -8   0   -2.16    1.71
  -3  -7  -1    3.67    1.52
  -3  -5  -2   18.01    1.06
  -3   5  15   46.63    1.82
  -2  -8   0   41.90    2.09
  -2  -7  -1   17.15    1.65
  -2  -5  -2   26.12    1.09
  -2   5  14    1.93    1.18
  -2   5  15    0.60    1.54
  -1  -8   0    0.61    1.56
  -1  -7  -1   29.82    1.55
  -1  -5  -2  145.40    1.74
  -1   5  15    6.23    1.85
   0  -4  -2   81.21    1.08
   0  -3  -2   -1.18    0.64
   0   2   3   -1.53    0.40
   0   5  15   -0.19    1.33
   0   5  16    0.88    1.77
   1   5  16   10.78    1.51
   1   5  17   -2.72    2.19
   2  -8   1    3.07    1.17
   2  -6  -1    5.53    1.02
   2   4  10   82.73    1.77
   3  -5  -1    9.76    0.90
   3  -3  -1   15.17    0.49
   3   3   7    5.65    0.98
   3   4  11   36.74    1.70
   4  -6   0    1.81    0.94
   4   1   3   19.56    0.69
   4   2   5  413.67    2.14
   4   4  12   75.85    1.70
   5   4  14    0.78    1.72
   6  -1   2  201.69    0.86
   6   2   7   16.98    1.15
   6   3  10  710.62    3.70
   7  -7   3   30.44    1.10
   7   0   4    5.10    0.65
   7   2   8  211.47    1.95
   7   3  12    5.01    1.49
   8  -1   4   10.56    0.60
   8   1   7    1.99    0.94
   8   2  10    8.15    1.29
   8   3  15   22.22    2.00
   9   2  12    3.91    1.45
  10   1  11   -3.70    1.40
  11  -3   7    5.70    0.59
  11   1  14   19.21    1.81
  12  -4   9   11.01    0.75
  12  -2  10    6.15    1.07
 -14  -2   5    5.50    1.27
 -14  -1   6   27.19    1.08
 -13  -4   3    7.76    1.75
 -13  -3   3    3.00    1.28
 -13   0   6   71.74    1.00
 -13   1   8    3.85    0.40
 -12  -5   2    0.50    1.91
 -12  -4   2   -1.09    1.16
 -12  -3   2    3.48    1.31
 -11  -5   1   10.76    1.68
 -11  -4   1   38.66    1.54
 -11   3  12    0.43    0.66
 -10   3  10    8.88    0.56
  -9  -7   1   20.96    1.81
  -9  -6   0    1.35    1.69
  -9   4  14   -0.95    1.00
  -8  -4  -1  130.64    1.89
  -7  -6  -1   -2.25    1.67
  -7   4  11   17.49    0.95
  -5  -8   0   -1.25    1.92
  -5  -7  -1    9.82    1.66
  -5  -5  -2   64.07    1.66
  -5  -4  -2   50.13    1.17
  -5  -3  -2  201.01    1.73
  -4  -8   0   -4.23    1.48
  -4  -7  -1    3.69    1.26
  -4   4   9  105.06    1.41
  -4   5  16   -0.07    1.31
  -3   5  16   19.46    1.92
  -2   5  16   15.09    1.99
  -1   2   3  215.60    1.13
  -1   4   9    1.70    1.15
  -1   5  16    7.12    1.81
  -1   5  17   -0.78    1.86
   0  -8   0  489.06    3.89
   0  -7  -1    7.85    1.45
   0  -5  -2   -1.12    0.76
   0  -1  -1  149.35    0.65
   0   4   9    3.80    0.88
   0   5  17    2.52    1.88
   1  -4  -2   25.83    0.95
   1   3   6  177.05    1.58
   2   1   2  486.48    1.46
   3  -8   1    2.37    1.36
   3  -7   0    0.35    1.17
   4   3   8   43.29    1.15
   4   4  13   92.41    2.11
   5  -5   0    0.01    0.63
   5  -3   0   -0.16    0.31
   5   2   6  276.28    1.85
   5   3   9   16.16    1.06
   5   4  15   10.32    1.54
   5   4  16   16.50    2.30
   6  -7   2    0.70    0.95
   6   3  11   71.10    1.80
   7  -6   2   -0.99    0.69
   7  -1   3  624.73    1.72
   7   1   6    1.82    0.97
   7   3  13   -3.42    1.71
   8  -7   4   -0.83    0.85
   8   3  16   -2.17    1.54
   9   0   7  157.69    1.57
   9   1   9   29.67    1.07
   9   2  13   46.04    1.93
  10  -2   6   24.29    0.76
  10  -1   7   -0.37    0.77
  11  -1   9    2.52    1.01
  11   0  11    7.95    1.07
  12  -1  12   20.22    1.54
 -14  -3   4   -1.21    1.34
 -11  -3   1   18.34    1.02
 -10  -5   0   15.93    1.69
 -10  -4   0   59.04    1.49
  -9  -2   0   -0.82    0.66
  -8  -7   0   -2.83    1.52
  -8  -5  -1    9.83    1.20
  -8  -3  -1   26.28    1.02
  -8   4  13    0.47    1.02
  -7  -2  -1    0.80    0.63
  -7   3   7    1.31    0.50
  -6  -8   0   12.27    2.37
  -6  -7  -1   -0.61    1.69
  -6  -5  -2   11.95    1.45
  -6  -4  -2  161.27    1.78
  -5  -1  -1  553.19    1.86
  -5   3   6   -0.88    0.52
  -4  -6  -2    0.94    1.50
  -3  -6  -2    1.70    0.99
  -3  -2  -2    2.69    0.71
  -3   2   3   99.96    0.69
  -3   4   9    4.68    0.71
  -2  -6  -2   13.60    1.10
  -2  -2  -2   94.20    1.01
  -2   4   9    1.45    0.82
  -1  -6  -2    8.94    1.23
   1  -8   0    0.12    1.64
   1  -7  -1   34.37    1.52
   1  -5  -2  147.06    1.61
   1   4  10   91.89    1.53
   2   2   4  229.32    1.38
   2   4  11   56.72    1.60
   3   4  12  137.64    2.02
   4   4  14   -1.76    1.57
   5  -8   2    6.86    1.22
   5  -7   1   13.69    1.10
   5   1   4  345.46    1.67
   5   4  17    3.05    1.71
   6  -8   3   -0.95    1.10
   6  -6   1    1.42    0.76
   6   1   5  180.47    1.39
   7   2   9  355.49    2.65
   7   3  14    2.31    1.84
   8  -6   3    0.47    0.59
   8   2  11   10.65    1.49
   9   2  14   -0.11    1.84
  10   0   9    0.15    1.00
  10   1  12    0.17    1.10
  11  -4   7    0.00    0.49
  11  -2   8    0.96    0.82
  11   0  12   44.57    1.73
 -12  -2   2    0.96    0.94
 -12  -1   3   40.03    1.03
 -11  -6   1   14.08    1.72
 -11  -1   2  128.90    1.32
 -10  -6   0   28.94    1.94
 -10  -3   0   18.84    0.99
  -9  -7   0    0.08    1.98
  -9  -5  -1   69.49    1.93
  -9  -4  -1   52.75    1.63
  -9   3   9   12.63    0.60
  -8  -6  -1   46.73    1.65
  -8  -1   0   52.83    0.95
  -8   3   8   13.54    0.58
  -7  -7  -1   -0.07    1.76
  -7  -4  -2    0.92    1.23
  -7   4  12    3.04    1.03
  -6  -3  -2   74.21    1.16
  -5  -6  -2   17.89    1.28
  -5   0   0    0.48    0.32
  -5   4  10    6.16    0.77
  -4  -2  -2    1.14    0.75
  -1  -2  -2   46.01    0.82
   0  -6  -2   46.30    1.21
   0   3   6   -0.02    0.61
   0   4  10   12.78    0.99
   1  -3  -2  443.17    1.71
   1   4  11   47.39    1.60
   2  -8   0   37.77    1.64
   2   3   7    0.81    0.69
   2   4  12   65.89    1.86
   3  -6  -1    3.37    0.94
   3   3   8   33.33    1.27
   3   4  13   22.26    1.36
   4   3   9   55.46    1.54
   4   4  15    6.62    1.45
   4   4  16    4.26    2.10
   4   4  17    2.51    1.99
   5   3  10   75.64    1.49
   6   2   8   -2.53    1.17
   6   3  12    3.66    1.16
   7   3  15   31.91    1.71
   7   3  16  126.27    2.89
   8   1   8   19.36    1.14
   8   2  12    1.19    1.35
   9  -3   4   38.90    0.46
   9   1  10   34.33    1.36
   9   2  15    3.73    1.54
   9   2  16    6.26    2.23
  10   1  13    4.42    1.48
  11  -1  10   77.35    1.59
  12  -2  11   29.41    1.33
  12  -1  13    1.35    1.35
 -14   0   7    4.95    0.74
 -13  -4   2    1.31    1.68
 -13  -2   3   11.24    1.14
 -13  -1   4   13.81    0.92
 -12  -5   1   15.83    2.01
 -12  -4   1    1.01    1.59
 -11  -2   1   62.64    1.35
 -11   2   8    3.68    0.26
  -9  -3  -1  169.68    1.93
  -8  -2  -1  249.71    1.87
  -8   0   1  339.56    1.39
  -8   4  14   -1.03    1.15
  -7  -5  -2    2.95    1.08
  -6  -6  -2   36.66    1.45
  -5  -8  -1    5.15    1.96
  -5  -2  -2  183.18    1.44
  -4  -8  -1    2.11    1.46
  -4  -7  -2    1.98    1.73
  -4   4  10  138.49    1.53
  -3  -8  -1   -2.37    1.42
  -3  -7  -2    2.80    1.55
  -3   4  10    0.41    1.03
  -2  -8  -1    4.72    1.38
  -2  -7  -2    4.41    1.59
  -2   4  10   80.59    1.53
  -1  -8  -1    3.89    1.69
  -1  -7  -2   57.92    1.72
  -1   3   6  186.78    1.48
  -1   4  10   90.48    1.43
   1  -6  -2   12.66    1.13
   2  -7  -1   15.94    1.04
   2  -5  -2   23.18    1.03
   2  -4  -2   45.91    0.96
   2   4  13   10.57    1.51
   3   2   5  106.52    1.12
   3   4  14    2.92    1.22
   3   4  15   16.37    1.78
   4  -8   1    2.84    1.25
   4  -7   0    4.13    1.01
   4  -5  -1    8.26    0.76
   4  -4  -1    1.51    0.55
   4   2   6   61.40    1.19
   5  -6   0   -0.99    0.78
   5   2   7   -1.26    0.99
   5   3  11    2.26    1.42
   6   3  13   50.64    1.64
   7   2  10   -0.85    1.30
   7   3  17    0.93    1.65
   8   0   6   43.54    0.99
   9  -6   4    6.54    0.52
   9  -1   6  189.39    1.41
  10   0  10   -1.23    1.17
  10   1  14   12.02    1.66
  11   0  13   14.66    1.33
  12  -3  10   25.20    1.05
 -14  -2   4    5.18    1.18
 -13  -3   2    1.67    1.41
 -12  -3   1   46.17    1.56
 -11  -5   0   -1.15    1.33
 -11  -4   0   -1.58    1.03
 -11   1   5    8.75    0.33
 -10  -2   0   68.57    1.31
 -10  -1   1  409.96    2.04
 -10   1   4  166.20    0.71
  -9  -6  -1   22.37    1.58
  -8  -7  -1    2.64    1.61
  -8  -5  -2    2.84    1.52
  -8  -4  -2   69.21    1.73
  -8   2   5   32.38    0.33
  -8   4  15    2.03    1.32
  -7  -6  -2    2.01    1.28
  -7  -3  -2    3.39    0.82
  -6  -8  -1   -0.62    2.33
  -6  -1  -1    6.16    0.48
  -5  -7  -2   20.37    1.48
  -5   4  11   27.26    1.22
  -4  -5  -3   23.21    1.34
  -4  -4  -3   14.18    0.84
  -3  -5  -3   15.78    1.02
  -3  -4  -3   39.17    0.99
  -3   3   6    0.91    0.66
  -2  -5  -3    5.13    0.95
  -2  -4  -3    3.89    0.70
  -2   3   6  128.23    1.14
  -1  -5  -3    4.68    1.21
  -1  -4  -3   61.70    1.20
  -1   4  11   46.24    1.41
   0  -8  -1   -2.13    1.21
   0  -7  -2    2.09    1.39
   0  -2  -2  173.38    1.05
   0   4  11    0.09    0.93
   1   2   4   12.26    0.58
   1   3   7   -0.55    0.65
   1   4  12   33.47    1.24
   2   4  14   92.85    2.20
   3  -8   0   -2.50    1.33
   3   1   3   91.65    0.95
   3   4  16    3.37    1.50
   3   4  17   13.15    2.25
   3   4  18   12.65    2.33
   4   3  10   10.81    1.31
   5   3  12  144.55    2.19
   6   3  14   27.40    1.47
   6   3  15   19.86    1.85
   7   1   7    3.63    0.72
   8   1   9    0.16    1.06
   8   2  13    5.76    1.23
   8   2  14    0.78    1.58
   9   0   8   25.09    1.08
   9   1  11   18.27    1.13
  10  -1   8   21.33    1.04
  10   1  15   12.58    1.52
  11   0  14   15.32    1.46
  12  -2  12   11.84    1.40
 -14  -3   3    1.49    1.30
 -14  -1   5    6.88    0.89
 -12   0   4    0.76    0.54
 -11  -6   0    3.17    1.59
 -11  -3   0   -1.54    1.08
 -11   0   3   12.64    0.55
 -10  -6  -1    9.85    1.82
 -10  -5  -1   63.46    1.65
 -10  -4  -1   19.11    1.22
 -10   3  11   -0.62    0.63
  -9  -7  -1   22.19    2.35
  -8  -6  -2   37.12    1.97
  -6  -7  -2    0.75    1.42
  -6  -5  -3   -0.10    1.33
  -6  -2  -2  480.00    2.23
  -6   3   7    0.06    0.55
  -5  -5  -3  149.44    1.88
  -5  -4  -3   55.46    1.26
  -4  -6  -3   -1.44    1.40
  -4  -3  -3   11.50    0.91
  -4   4  11   84.90    1.48
  -3  -6  -3   16.64    1.15
  -3  -3  -3   41.60    1.06
  -3   4  11   37.21    1.33
  -2  -6  -3    4.73    1.23
  -2  -3  -3   14.14    0.87
  -2   4  11   59.07    1.47
  -1  -6  -3   17.28    1.28
   0  -5  -3   -0.25    1.09
   0   3   7  144.14    1.50
   0   4  12    6.42    1.25
   1  -8  -1   10.84    1.29
   1  -7  -2   54.15    1.55
   1   1   2 1436.10    2.28
   1   4  13   25.66    1.29
   2  -6  -2   13.36    1.06
   2  -3  -2  116.53    0.97
   2   3   8   39.95    0.99
   2   4  15   28.89    1.81
   2   4  16   18.22    1.84
   3  -7  -1    0.61    1.09
   3   3   9    0.63    0.88
   4  -6  -1    2.44    0.93
   4   0   2    5.96    0.45
   5   3  13    2.82    1.43
   6   1   6  113.72    1.37
   6   2   9  430.52    2.67
   6   3  16    1.59    1.50
   6   3  17    8.23    2.03
   7  -7   2   -0.49    0.90
   7   0   5   48.58    0.92
   7   2  11   47.31    1.38
   8   2  15    9.58    1.91
   8   2  16   56.67    2.19
   9  -2   5  138.59    1.05
   9   1  12   14.02    1.50
  10   0  11   -2.47    1.29
  11  -3   8    1.31    0.75
  11  -2   9   -2.53    0.86
  11  -1  11   14.43    1.17
  12  -3  11    0.07    1.03
 -13  -4   1    0.90    1.42
 -12  -5   0    7.51    1.73
 -10  -3  -1  205.83    2.16
 -10   0   2   10.80    0.59
  -9  -5  -2  192.62    2.61
  -9  -4  -2   31.02    1.52
  -9  -2  -1  104.28    1.44
  -9  -1   0    1.35    0.72
  -8  -3  -2    5.60    0.91
  -7  -7  -2    2.75    1.52
  -7  -1  -1    4.22    0.66
  -7   1   2   10.70    0.23
  -7   4  15    1.53    1.21
  -6  -6  -3    1.19    1.59
  -6  -4  -3   14.43    1.04
  -6   0   0  158.32    0.86
  -6   2   4   79.48    0.52
  -6   4  13   17.47    1.24
  -5  -8  -2   -0.52    1.96
  -5  -6  -3   16.68    1.29
  -5  -3  -3  539.85    2.63
  -5   4  12    3.40    1.03
  -4  -8  -2   -2.99    1.84
  -4   4  12   71.97    1.49
  -3  -8  -2   -0.78    1.41
  -2  -8  -2   -0.94    1.67
  -2   4  12   70.80    1.56
  -1  -8  -2    4.53    1.70
  -1  -3  -3   18.15    0.85
  -1   4  12   34.15    1.19
   0  -6  -3   -2.55    1.08
   0  -4  -3   -0.40    0.64
   0   2   4 2222.85    3.67
   0   4  13   -0.39    1.42
   1   4  14    1.49    1.18
   1   4  15   -1.77    1.71
   2  -8  -1    5.06    1.56
   2   2   5  228.25    1.52
   2   4  17    3.69    1.52
   2   4  18   15.50    1.79
   3  -5  -2   16.17    0.93
   4  -3  -1   68.69    0.65
   4   1   4   82.41    0.88
   4   3  11   31.87    1.20
   5  -8   1    6.57    1.30
   5  -7   0    1.45    1.04
   5   0   3  311.14    1.33
   5   1   5  106.89    1.18
   5   2   8   20.63    1.12
   5   3  14    8.37    1.72
   6  -7   1    2.05    0.83
   6   0   4   98.43    1.00
   7   2  12    1.36    1.32
   8   1  10  281.16    2.38
   8   2  17    0.29    1.62
   9   0   9    4.81    1.02
   9   1  13    9.91    1.58
  10  -3   6   83.70    0.89
  10  -2   7    2.51    0.68
  10   0  12    7.44    1.31
  11  -1  12    0.96    1.39
 -13  -2   2    7.35    1.10
 -13   0   5    6.70    0.62
 -12  -4   0   20.07    1.34
 -12  -2   1    3.31    1.07
 -12   1   6   70.91    0.51
 -11  -5  -1   10.29    1.70
 -11  -4  -1   30.25    1.62
  -9  -6  -2   16.22    1.53
  -9   3  10   22.60    0.77
  -8  -7  -2    0.36    1.62
  -7  -6  -3    3.23    1.77
  -7  -5  -3  122.37    1.88
  -7  -4  -3    7.38    1.24
  -7  -2  -2    6.75    0.89
  -7   3   8   10.83    0.62
  -7   4  16    9.21    1.55
  -6  -8  -2    6.44    2.15
  -6  -3  -3   -1.94    1.00
  -6   4  14   23.22    1.43
  -5  -7  -3   30.94    2.01
  -5   3   7   27.91    0.76
  -5   4  13   11.49    1.27
  -4  -7  -3   15.30    1.39
  -3  -7  -3    1.41    1.25
  -3   4  12  137.81    1.73
  -2  -7  -3    1.35    1.45
  -2   4  13    7.71    1.27
  -1  -7  -3   -1.75    1.31
  -1   3   7   -0.70    0.63
  -1   4  13   24.22    1.45
   0  -8  -2   23.68    1.81
   0   4  14   15.14    1.20
   0   4  15   -1.77    1.51
   1  -5  -3    8.74    1.05
   1   3   8    7.70    0.75
   1   4  16    2.84    1.41
   1   4  17    0.73    1.74
   1   4  18   15.91    2.02
   2  -7  -2    2.96    1.31
   2   3   9   14.41    1.17
   3  -6  -2    0.96    0.90
   3  -4  -2    3.39    0.68
   3  -2  -1  134.70    0.62
   3   2   6   -0.10    0.61
   3   3  10    4.14    0.97
   4  -8   0    0.22    1.36
   4   2   7    6.39    0.71
   4   3  12   17.65    1.40
   5   3  15    2.95    1.39
   5   3  16   12.99    2.01
   5   3  17    2.53    2.13
   5   3  18   -1.76    2.05
   6  -5   0    1.09    0.59
   6   2  10  317.34    2.43
   7  -5   1    1.05    0.46
   7   1   8   18.71    0.89
   7   2  13   57.93    1.77
   8  -7   3    0.63    0.77
   8  -1   5   88.32    0.98
   8   0   7    7.96    0.68
   9   1  14    4.58    1.52
   9   1  15   34.22    1.94
  10  -1   9    2.55    1.01
  10   0  13   -1.86    1.35
  11  -2  10    7.36    1.07
  11  -1  13  231.33    2.60
 -14  -3   2   -1.16    1.29
 -14  -2   3   16.15    1.21
 -13  -3   1   -1.66    1.34
 -13  -1   3    1.30    0.81
 -12  -3   0    7.13    1.31
 -12  -1   2    0.30    0.75
 -12   2  10    5.90    0.42
 -11  -6  -1    8.89    1.63
 -11  -2   0   -1.47    0.98
 -11  -1   1   17.36    0.90
 -10  -5  -2   16.41    1.79
 -10   3  12    2.11    0.80
  -9  -7  -2   70.35    2.72
  -9  -3  -2  476.29    2.85
  -8  -5  -3    0.48    1.52
  -8   3   9    2.22    0.56
  -6  -7  -3   -0.61    1.41
  -6   4  15   16.34    1.40
  -6   4  16   54.29    1.88
  -5   4  14    2.36    1.34
  -4  -5  -4   23.13    1.34
  -4   4  13   97.69    1.60
  -4   4  14    5.10    1.28
  -3  -5  -4   87.41    1.65
  -3   3   7    5.41    0.80
  -3   4  13   26.55    1.13
  -2   3   7   -1.67    0.60
  -2   4  14   86.28    1.94
  -1   4  14    0.07    1.07
  -1   4  15    0.80    1.60
   0  -7  -3   -0.28    1.26
   0  -3  -3    9.62    0.73
   0   3   8    0.25    0.93
   0   4  16    4.92    1.38
   0   4  17   -0.53    1.75
   0   4  18    7.17    1.89
   1  -8  -2   -0.75    1.44
   1  -6  -3   19.89    1.17
   1  -4  -3   61.45    0.95
   1  -2  -2   45.11    0.62
   1  -1  -1  925.32    1.27
   3  -8  -1    2.96    1.31
   3   3  11  389.18    2.87
   4  -7  -1    2.67    1.09
   4   3  13    0.57    1.14
   5  -5  -1   58.90    0.94
   5   2   9    1.67    1.16
   6  -4   0   62.54    0.65
   6   2  11    8.76    1.41
   7   2  14   35.01    1.54
   7   2  15    4.18    1.87
   7   2  16   33.80    2.00
   8   1  11   -0.43    1.21
   9  -1   7   12.52    0.83
   9   0  10   17.13    1.14
   9   1  16   -0.37    1.83
  10   0  14    1.55    1.63
  11  -1  14   20.80    1.62
 -12  -5  -1   17.97    1.84
 -11  -3  -1   16.48    1.31
 -10  -6  -2    5.88    1.46
 -10  -4  -2    8.87    1.10
 -10  -2  -1   50.49    1.20
 -10   2   7    2.03    0.27
  -9   0   1  122.20    0.97
  -9   1   3  411.68    0.94
  -9   2   6   53.91    0.44
  -8  -6  -3    1.83    1.34
  -8  -4  -3    2.33    1.01
  -8  -2  -2   88.55    1.36
  -8  -1  -1   73.09    1.00
  -7  -7  -3   29.14    1.70
  -7  -3  -3  324.74    2.19
  -5  -8  -3    6.61    1.95
  -5  -6  -4    4.13    1.46
  -5  -5  -4   33.62    1.25
  -5   4  15    8.85    1.13
  -5   4  16   29.83    1.78
  -5   4  17    1.89    1.76
  -4  -8  -3    5.55    2.05
  -4  -6  -4   56.29    1.76
  -4  -4  -4  153.22    1.82
  -4   4  15   14.88    1.58
  -4   4  16   -1.52    1.42
  -4   4  17    0.55    1.56
  -3  -8  -3    3.96    1.95
  -3  -6  -4   29.44    1.51
  -3  -4  -4  123.59    1.61
  -3   4  14    5.46    1.06
  -3   4  15   15.75    1.61
  -3   4  16    7.24    1.53
  -3   4  18    9.61    1.80
  -2  -8  -3    0.14    1.69
  -2  -6  -4   15.26    1.45
  -2  -5  -4    8.60    0.99
  -2   4  15   32.66    1.64
  -2   4  16    9.10    1.81
  -2   4  17    1.85    1.86
  -2   4  18   13.22    2.21
  -1   2   4    9.70    0.43
  -1   4  16   10.81    1.36
  -1   4  17    1.09    1.39
  -1   4  18   11.12    1.63
   1   2   5  325.76    1.71
   1   3   9   34.63    1.21
   2  -5  -3    2.73    0.85
   2   3  10   51.29    1.26
   3   3  12  323.46    2.80
   4   2   8   11.88    0.99
   4   3  14   20.55    1.31
   4   3  15    9.38    1.80
   4   3  16    7.71    1.78
   4   3  17    0.96    1.79
   4   3  18   11.31    2.07
   5  -6  -1   11.98    0.92
   6  -6   0   42.38    0.92
   6   1   7   -0.51    0.70
   6   2  12    1.57    1.41
   7  -6   1   -0.89    0.54
   7  -4   1    0.46    0.27
   7   0   6   13.19    0.86
   7   1   9   85.47    1.53
   7   2  17  130.62    2.54
   8  -5   2    2.10    0.35
   8   1  12   19.24    1.44
  10  -1  10   13.61    1.16
  10   0  15    8.51    1.66
  10   0  16    6.11    2.06
  11  -4   8    1.18    0.69
  11  -3   9   -0.20    0.91
  11  -2  11    3.87    1.20
 -14  -1   4    3.41    0.85
 -14   0   6   -0.19    0.63
 -13  -4   0   -2.41    1.17
 -12  -4  -1   -1.54    1.58
 -11  -5  -2   22.20    1.94
 -10  -3  -2   28.47    1.32
 -10  -1   0   23.78    0.88
 -10   3  13    0.12    0.84
  -9  -6  -3    7.26    1.92
  -9  -5  -3  140.90    2.12
  -9  -4  -3   14.25    1.34
  -9   3  11    7.23    0.83
  -8  -7  -3    3.64    2.00
  -7   0   0    1.02    0.41
  -6  -8  -3    0.52    2.04
  -6  -6  -4    5.53    1.52
  -6  -5  -4    4.10    1.10
  -6  -4  -4   30.41    1.41
  -6   3   8    3.41    0.61
  -5  -4  -4   47.99    1.21
  -5  -2  -3  171.13    1.45
  -4  -7  -4    6.68    1.61
  -4  -2  -3   52.83    0.84
  -4  -1  -2  566.92    1.83
  -3  -7  -4   21.01    1.68
  -3  -2  -3   96.41    0.98
  -3  -1  -2  235.65    1.19
  -3   4  17   23.61    1.55
  -2  -4  -4   77.89    1.16
  -1  -8  -3    3.95    1.71
  -1  -6  -4    1.84    1.28
  -1  -5  -4   20.88    1.03
  -1  -4  -4    2.64    0.90
  -1   3   8    7.50    0.74
   1  -7  -3    4.17    1.22
   2  -8  -2    2.51    1.52
   2  -6  -3    0.56    1.06
   2   1   3    7.66    0.46
   2   2   6   21.54    0.94
   2   3  11   44.72    1.52
   3  -7  -2    5.33    1.11
   3   2   7   16.27    1.00
   3   3  13  251.74    2.67
   4  -5  -2   28.65    0.94
   5  -8   0    1.53    1.27
   5  -4  -1   25.60    0.62
   5   1   6    6.15    0.83
   5   2  10    8.85    1.23
   6  -8   1    0.93    1.11
   6   2  13   37.66    1.74
   7  -1   4    7.27    0.55
   8  -2   4    2.43    0.47
   8   0   8   21.83    0.88
   8   1  13    0.85    1.43
   9   0  11    1.26    1.24
  10  -2   8   42.94    1.03
 -13  -2   1    7.22    1.01
 -11  -6  -2   14.35    1.66
 -11  -4  -2   20.13    1.58
  -9  -7  -3   52.94    2.67
  -8  -3  -3   -0.18    0.85
  -8   3  10  205.57    1.51
  -7  -6  -4   -1.70    1.57
  -7  -5  -4    0.11    1.11
  -7  -4  -4    0.26    1.19
  -7   3   9   47.41    0.90
  -6  -7  -4    1.26    1.90
  -6  -2  -3   75.89    1.18
  -5  -7  -4   12.72    1.43
  -5  -1  -2  604.30    1.96
  -5   2   4  209.84    0.86
  -2  -7  -4    0.18    1.06
  -2  -2  -3   -0.30    0.49
  -2  -1  -2  444.77    1.45
  -2   2   4  235.89    1.12
  -2   3   8   37.59    1.11
  -1  -7  -4    5.04    1.34
   0  -8  -3    0.03    1.50
   0  -6  -4  100.64    1.77
   0  -5  -4   -2.07    0.78
   0   1   2    0.56    0.27
   0   3   9  130.28    1.48
   1  -3  -3   23.01    0.75
   1   3  10   -0.78    0.90
   2  -4  -3    4.38    0.57
   2   0   1   29.92    0.32
   2   3  12   12.15    1.42
   3  -3  -2   65.05    0.72
   3   1   4 1062.50    2.62
   3   3  14   20.34    1.32
   3   3  15  115.86    2.33
   3   3  16   52.56    1.99
   3   3  17    9.44    1.88
   3   3  18   -1.54    2.13
   3   3  19    1.88    2.12
   4  -8  -1    0.77    1.20
   4  -6  -2    0.58    0.91
   4   1   5  774.64    2.52
   5   2  11   49.28    1.52
   6  -7   0   -1.18    0.93
   6   1   8    4.07    1.10
   6   2  14   33.57    1.44
   6   2  15   31.59    1.95
   6   2  16  108.21    2.41
   6   2  17   18.93    1.96
   6   2  18    3.89    2.23
   7   1  10    0.81    0.90
   8  -6   2   30.42    0.66
   8  -3   3    0.15    0.27
   8   1  14    1.91    1.21
   8   1  15   35.30    2.04
   8   1  16   -0.90    1.68
   8   1  17   24.06    2.02
   9  -7   4    7.57    0.61
   9  -2   6   58.17    0.93
   9  -1   8   30.01    1.05
   9   0  12    6.98    1.43
  10  -1  11    1.02    1.06
  11  -2  12   38.62    1.54
 -15  -1   5    1.40    0.84
 -14  -3   1   -0.06    1.50
 -14  -2   2   78.96    1.59
 -13  -3   0    3.39    1.26
 -12  -3  -1   47.80    1.65
 -12  -2   0   44.18    1.24
 -10  -6  -3   12.33    1.58
 -10  -5  -3   81.87    1.90
 -10  -4  -3   39.09    1.56
  -9  -2  -2   39.69    1.01
  -9   3  12    9.77    0.89
  -8  -6  -4    2.68    1.67
  -8  -5  -4    2.06    1.16
  -7  -7  -4    0.99    1.84
  -6  -1  -2  194.46    1.32
  -5  -3  -4  130.85    1.52
  -4  -8  -4   17.52    2.02
  -4  -3  -4   43.03    0.94
  -4   2   4  563.60    1.50
  -4   3   8   42.22    0.81
  -3  -8  -4    9.35    1.81
  -3  -3  -4  349.34    1.97
  -3   3   8   34.52    0.81
  -2  -3  -4   58.90    1.12
  -1  -2  -3  212.25    1.29
  -1   3   9   29.71    1.20
   0  -4  -4  530.02    2.49
   0   2   5   -0.62    0.69
   1  -8  -3    6.00    1.50
   1   3  11    2.45    1.35
   2  -7  -3   -0.60    1.17
   2   3  13    1.83    1.37
   4  -4  -2    2.61    0.63
   4   2   9  258.35    2.02
   5  -7  -1   15.90    1.08
   5   2  12    6.04    1.25
   6   0   5    1.55    0.64
   7  -7   1    2.96    0.87
   7   1  11    4.65    1.30
   8  -1   6   -1.04    0.71
   8   0   9  127.53    1.65
   9   0  13   58.71    1.82
  10  -1  12   -2.00    1.28
  11  -5   8    0.62    0.56
  11  -3  10   53.14    1.29
  11  -2  13    8.62    1.47
 -15  -2   3   -0.75    1.25
 -14  -4   0   80.17    2.35
 -13  -4  -1    2.31    1.70
 -13  -1   2    3.64    0.84
 -12  -5  -2   -1.75    1.37
 -12  -1   1   83.35    1.23
 -12   0   3   53.78    0.79
 -11  -3  -2   77.08    1.68
 -11  -2  -1   59.29    1.29
 -11   0   2   37.43    0.73
  -9  -6  -4    5.03    1.74
  -9  -5  -4   18.92    1.64
  -9  -3  -3  277.23    2.22
  -9  -1  -1  262.60    1.65
  -9   3  13    5.35    1.01
  -8  -7  -4   -2.88    1.92
  -8  -4  -4    3.12    0.96
  -8   3  11   -0.47    0.80
  -7  -2  -3    8.18    0.99
  -6  -3  -4   17.86    0.87
  -6   3   9  273.36    1.74
  -5  -8  -4   -1.43    1.57
  -5  -6  -5   23.82    1.78
  -5  -5  -5    6.36    1.42
  -4  -6  -5   35.15    1.65
  -4  -5  -5  109.96    1.82
  -3  -6  -5    3.32    1.52
  -3  -5  -5    2.08    1.31
  -2  -8  -4    0.02    1.72
  -2   3   9   16.62    1.08
   0  -7  -4   -0.35    1.01
   0   3  10    1.70    0.89
   1  -6  -4    1.45    1.07
   1  -5  -4   20.95    1.07
   1   2   6  261.00    1.64
   1   3  12   18.61    1.44
   2   3  14    1.60    1.14
   2   3  15    7.06    1.72
   2   3  16   42.31    2.03
   2   3  17   11.17    1.97
   2   3  18   19.03    1.98
   2   3  19   23.62    1.86
   3  -8  -2    1.92    1.08
   3  -6  -3   18.13    1.08
   3  -5  -3   15.22    0.89
   3   2   8   39.32    0.95
   4  -7  -2    2.83    1.10
   4   2  10  294.96    2.38
   5   1   7   83.62    1.28
   5   2  13   13.25    1.57
   5   2  19   22.56    2.21
   6  -1   3   -0.10    0.40
   6   1   9  424.32    2.58
   7   0   7   -0.37    0.82
   7   1  12    7.52    1.35
   9  -1   9   27.39    1.06
   9   0  14    0.78    1.17
   9   0  15    6.06    1.71
   9   0  16    4.17    1.97
   9   0  17   15.52    2.20
  10  -4   6    5.20    0.49
  10  -3   7    0.35    0.56
  10  -2   9   -0.83    0.91
  10  -1  13   -0.06    1.42
  10  -1  14   14.10    1.50
  11  -2  14   16.89    1.48
 -13   0   4   -0.10    0.53
 -12  -4  -2    1.96    1.20
 -12   2  11   26.33    0.73
 -11  -6  -3    3.89    1.60
 -11  -5  -3   19.95    1.46
 -11  -1   0   -0.98    0.69
 -10  -2  -2    8.39    0.97
  -9  -7  -4    5.34    2.29
  -9  -4  -4   17.17    1.34
  -9   3  14   -0.68    1.10
  -8   0   0  544.30    1.71
  -7  -6  -5    5.07    1.59
  -7  -3  -4    4.30    0.90
  -7  -1  -2   11.04    0.79
  -7   3  10   -0.18    0.78
  -6  -6  -5    0.91    1.19
  -6  -5  -5   32.02    1.34
  -5  -7  -5    1.48    1.89
  -5  -4  -5   27.62    1.38
  -4  -7  -5   37.23    1.87
  -4  -4  -5  138.89    1.80
  -4   3   9   62.00    1.19
  -3  -7  -5   -0.78    1.69
  -3  -4  -5   23.91    1.17
  -3   3   9    0.11    0.92
  -2  -6  -5    8.61    1.09
  -2  -5  -5   27.91    1.15
  -1  -8  -4    0.41    1.36
  -1  -6  -5    9.20    1.27
  -1  -3  -4   86.44    1.02
  -1  -1  -2 1427.80    2.28
  -1   3  10   -1.09    1.11
   0   3  11  124.42    1.77
   1  -7  -4   -0.41    1.38
   1   3  13    2.60    1.27
   1   3  14    5.55    1.41
   1   3  18    2.96    1.76
   1   3  19   -2.87    2.13
   2  -8  -3    2.50    1.50
   2   2   7   14.49    0.73
   3  -7  -3    5.55    1.11
   5   0   4  365.47    1.56
   5   2  14    5.26    1.17
   5   2  15   25.12    1.69
   5   2  16   59.53    2.13
   5   2  17    1.58    1.82
   5   2  18    1.41    1.60
   7   1  13    0.84    1.32
   7   1  14   -3.37    1.35
   7   1  18   25.27    2.11
   8  -7   2    0.52    0.75
   8   0  10    9.39    0.91
   9  -4   4   17.75    0.35
   9  -3   5   57.41    0.72
  10  -1  15    9.78    1.60
  11  -4   9    0.28    0.73
  11  -3  11   11.38    1.12
 -14  -3   0   -1.67    1.31
 -14  -1   3   -0.22    0.80
 -13  -3  -1    1.16    1.27
 -11  -4  -3    7.03    1.12
 -11   2   9    2.30    0.42
 -10  -6  -4    8.38    1.91
 -10  -5  -4   88.85    2.28
 -10  -3  -3  210.33    2.17
 -10   0   1   72.63    0.80
  -9   3  15   22.21    1.40
  -8  -6  -5    0.63    1.69
  -8  -3  -4    4.62    1.20
  -8  -2  -3   16.17    0.99
  -8   3  12   12.59    0.95
  -7  -7  -5    0.60    2.11
  -7  -5  -5    4.56    1.13
  -7   2   5   33.01    0.44
  -6  -7  -5    8.54    1.55
  -6  -4  -5   -0.65    1.19
  -2  -7  -5    5.04    1.26
  -2  -4  -5   52.29    1.29
  -2   3  10   53.62    1.34
  -1  -7  -5   -1.87    1.39
  -1  -5  -5    7.19    0.93
  -1   2   5  353.51    1.55
  -1   3  11    3.16    1.19
   0  -8  -4   15.91    1.44
   0  -2  -3    0.84    0.59
   0   3  12    0.57    1.15
   0   3  19   11.57    2.16
   1  -4  -4    3.26    0.65
   1   3  15    4.06    1.17
   1   3  16   21.12    1.41
   1   3  17   10.07    1.46
   2  -6  -4   14.66    1.17
   2  -3  -3   16.78    0.62
   2  -2  -2  100.09    0.70
   3  -4  -3   39.06    0.85
   3   0   2    0.85    0.39
   3   2   9    5.29    0.75
   4   0   3   81.12    0.75
   4   1   6  125.64    1.28
   4   2  11  195.27    1.97
   4   2  12  135.00    1.94
   5  -8  -1    6.99    1.27
   5  -1   2  619.00    1.35
   6  -8   0   14.72    1.18
   6   1  10 1113.10    4.16
   7   0   8  206.64    1.76
   7   1  15   42.84    1.61
   7   1  16  180.99    2.53
   7   1  17    0.11    1.44
   8  -1   7   -0.78    0.73
   8   0  11   15.72    1.31
   9  -1  10   33.17    1.18
  10  -2  10   -0.92    1.02
  11  -3  12    0.41    1.30
 -14  -2   1    2.95    1.12
 -13  -4  -2    2.40    1.51
 -13  -2   0   -0.55    1.06
 -12  -5  -3    8.38    1.82
 -12  -3  -2    7.37    1.35
 -12  -2  -1    3.49    1.07
 -10  -4  -4   27.13    1.60
 -10  -1  -1  413.70    2.12
  -8  -7  -5    5.66    2.24
  -8  -5  -5   21.46    1.33
  -8  -1  -2   16.97    0.76
  -8   3  13    0.25    1.01
  -7  -4  -5   11.09    1.04
  -7   3  11    4.29    0.86
  -5  -8  -5    5.95    1.74
  -5   3  10   67.08    1.23
  -4  -8  -5   10.25    1.64
  -4   3  10    7.42    0.98
  -3  -8  -5    0.39    1.44
  -3   3  10    4.38    1.03
  -2  -8  -5    4.21    2.02
  -2   3  11   51.22    1.34
  -1  -4  -5   93.76    1.44
  -1   3  12   25.19    1.36
  -1   3  19    0.26    2.11
   0  -6  -5   -1.74    1.13
   0  -5  -5   47.88    1.38
   0  -3  -4   -2.15    0.70
   0   2   6   81.89    1.08
   0   3  13    2.64    0.95
   0   3  14    2.52    1.42
   0   3  15   -0.46    1.48
   0   3  16    2.22    1.64
   0   3  17    4.00    1.85
   0   3  18   -2.11    1.35
   1  -8  -4   -1.61    1.64
   1   1   3   73.61    0.68
   2  -7  -4   -0.64    1.33
   2  -5  -4    7.28    0.72
   2   2   8   11.26    0.94
   3   1   5   -1.59    0.67
   3   2  10    0.45    1.15
   4  -8  -2   -0.61    1.20
   4   2  13  181.46    2.31
   4   2  14    3.03    1.41
   4   2  17    2.73    1.71
   4   2  18   16.40    2.15
   4   2  19    1.71    1.66
   5  -6  -2   16.10    0.92
   5   1   8   10.93    0.80
   6  -6  -1    0.29    0.66
   6   0   6   15.40    0.87
   6   1  11  111.30    1.83
   7  -2   3    6.95    0.38
   7  -1   5   66.01    0.90
   8   0  12    4.48    1.30
   9  -2   7  137.44    1.30
  10  -3   8   16.72    0.87
  10  -2  11   -0.31    1.00
  11  -4  10    1.72    0.90
  11  -3  13  154.10    2.16
 -15  -2   2   -1.04    1.19
 -15  -1   4    2.32    0.92
 -14   0   5    4.87    0.57
 -12  -4  -3   20.67    1.71
 -11  -6  -4    0.35    1.64
 -11  -5  -4   24.01    1.81
 -11  -3  -3   42.02    1.51
 -11  -2  -2   35.62    1.17
  -9  -6  -5   25.38    1.65
  -9  -5  -5   20.40    1.69
  -9  -3  -4   36.07    1.41
  -9  -2  -3   30.86    1.15
  -8  -4  -5    8.59    1.29
  -8   3  16   -1.20    1.40
  -6  -6  -6    1.12    1.75
  -5  -6  -6   38.77    1.79
  -5  -5  -6   -1.16    1.36
  -5  -3  -5   39.53    1.20
  -5  -2  -4  199.92    1.59
  -5   0  -1   29.67    0.48
  -4  -6  -6    5.62    1.51
  -4  -5  -6   10.73    1.43
  -4  -3  -5  291.14    2.05
  -4  -2  -4  556.82    2.24
  -4   0  -1    0.20    0.23
  -3  -6  -6   -1.69    1.48
  -3  -2  -4  467.91    2.05
  -3   3  11  402.79    2.56
  -2   2   5  230.53    1.27
  -2   3  12   13.03    1.18
  -2   3  19   27.62    2.25
  -1  -8  -5    1.71    1.84
  -1   3  13    6.38    1.20
  -1   3  14    6.48    1.41
  -1   3  15    7.73    1.39
  -1   3  16   20.13    1.62
  -1   3  17    7.28    1.84
  -1   3  18    2.06    1.41
   0  -7  -5   16.03    1.20
   1   2   7 2095.99    4.42
   2   1   4  309.55    1.40
   3  -8  -3    3.64    1.36
   3   2  11   86.36    1.63
   4  -6  -3    1.93    0.94
   4  -1   1  260.31    0.64
   4   2  15   13.31    1.31
   4   2  16    0.05    1.26
   5  -7  -2   20.91    1.05
   5  -5  -2   76.65    0.97
   6  -7  -1    1.19    0.93
   6  -5  -1    1.20    0.49
   6   1  12    6.22    1.35
   6   1  18   39.04    2.15
   6   1  19    1.83    1.98
   7  -6   0    0.38    0.59
   7   0   9  515.59    2.71
   8  -2   5   35.35    0.73
   8   0  13    1.08    1.03
   8   0  14    4.93    1.48
   8   0  15    6.69    1.64
   8   0  16   76.60    2.31
   8   0  17   -3.80    1.78
   9  -1  11   13.64    0.97
  10  -2  12    2.80    1.17
  11  -5   9    1.87    0.74
 -11  -4  -4    4.99    1.39
 -10  -6  -5    4.64    2.16
 -10  -5  -5   69.20    2.10
 -10   2   8   40.07    0.61
  -9  -4  -5   64.13    1.71
  -9   0   0   -0.72    0.50
  -7  -7  -6    1.63    1.92
  -7  -6  -6    7.06    1.72
  -7  -5  -6    0.67    1.40
  -7   3  14    0.12    1.19
  -7   3  15   30.73    1.52
  -7   3  16  107.93    2.07
  -7   3  17    0.06    1.41
  -6  -7  -6    2.74    1.50
  -6  -5  -6   16.94    1.23
  -6  -3  -5  100.96    1.41
  -6  -2  -4   80.07    1.13
  -6   0  -1   55.62    0.63
  -6   2   5    0.90    0.38
  -6   3  12    0.95    1.03
  -5  -7  -6   -1.79    1.40
  -5   3  11    0.80    0.71
  -5   3  18    0.48    1.58
  -4  -7  -6   -1.00    1.33
  -4   3  11   26.72    0.95
  -4   3  18    3.31    1.65
  -3  -7  -6   -0.34    1.27
  -3  -5  -6   -1.30    0.94
  -3  -3  -5    0.83    0.63
  -3   0  -1  160.02    0.69
  -3   3  12  329.68    2.48
  -3   3  18    2.10    1.86
  -3   3  19    5.96    1.60
  -2  -7  -6    6.57    1.56
  -2  -6  -6    4.71    1.08
  -2  -5  -6   32.28    1.45
  -2   3  13   -0.60    1.25
  -2   3  14    3.60    1.37
  -2   3  15    4.94    1.33
  -2   3  16   36.99    1.79
  -2   3  17   11.35    1.77
  -2   3  18   22.17    1.59
   0  -8  -5    2.35    1.62
   0  -4  -5   -1.21    0.94
   1  -7  -5    1.39    1.31
   1  -6  -5    7.07    0.96
   1  -5  -5    5.43    1.07
   2  -8  -4    2.54    1.56
   2  -4  -4   78.80    1.14
   2   2   9    3.39    0.71
   3  -6  -4   25.44    1.11
   3   2  12  240.56    2.36
   3   2  18   11.44    2.08
   3   2  19   30.38    1.88
   4  -7  -3   16.30    1.22
   4  -5  -3   24.67    0.82
   4   1   7   67.59    1.17
   5   1   9   40.45    1.05
   6   1  13   81.03    1.61
   6   1  14   57.26    1.75
   6   1  15   29.80    1.73
   6   1  16   -0.33    1.58
   6   1  17   12.15    1.49
   8  -1   8   19.50    0.94
   9  -1  12   19.51    1.11
   9  -1  13   11.46    1.47
   9  -1  14    2.09    1.43
   9  -1  16   -0.49    1.63
  10  -2  13   -2.19    1.40
  10  -2  14   -1.11    1.37
  11  -4  11    2.58    1.14
 -14  -3  -1    6.13    1.57
 -14  -1   2   -0.77    0.88
 -13  -3  -2    6.40    1.49
 -13  -1   1    1.22    0.77
 -12  -5  -4   -2.39    2.04
 -12  -1   0    7.48    0.82
 -11   2  10    5.83    0.64
 -10  -3  -4  137.15    1.96
 -10  -2  -3   58.55    1.34
  -9  -1  -2  776.07    2.76
  -8  -7  -6    4.65    2.33
  -8  -6  -6    2.27    1.44
  -8  -5  -6    3.37    1.67
  -8   1   2   17.78    0.25
  -8   2   6   21.79    0.44
  -7  -3  -5   22.78    1.03
  -7  -2  -4    6.53    0.74
  -6  -4  -6   12.59    1.40
  -6   3  13   50.86    1.32
  -6   3  14   25.46    1.37
  -6   3  15   17.66    1.48
  -6   3  16    2.80    1.45
  -6   3  17    5.29    1.28
  -5  -8  -6   16.70    1.82
  -5  -4  -6  116.87    1.78
  -5  -1  -3 1499.40    3.22
  -5   3  12  150.94    1.64
  -5   3  13   -1.22    1.15
  -5   3  14    9.18    1.22
  -5   3  15    4.15    1.28
  -5   3  16    4.16    1.38
  -5   3  17   -0.16    1.59
  -4  -8  -6    0.67    1.92
  -4  -4  -6   28.28    1.33
  -4  -1  -3   19.03    0.67
  -4   3  12   14.00    0.92
  -4   3  13   -0.30    1.22
  -4   3  14   19.29    1.29
  -4   3  15    4.69    1.33
  -4   3  16    2.11    1.40
  -4   3  17    5.83    1.67
  -3  -8  -6    0.34    2.01
  -3  -4  -6    0.70    1.10
  -3   3  13  264.64    2.25
  -3   3  14   20.97    1.44
  -3   3  15  128.49    2.13
  -3   3  16   49.72    1.75
  -3   3  17   10.94    1.34
  -2  -3  -5   89.95    1.12
  -2  -2  -4  227.60    1.37
  -1  -7  -6    8.83    1.56
  -1  -6  -6    8.50    1.00
  -1   2   6  257.34    1.51
   1  -3  -4   82.33    1.02
   1   2   8   90.74    1.30
   2   2  10  140.92    1.72
   2   2  20   15.52    2.18
   3  -7  -4   21.17    1.37
   3  -5  -4   87.51    1.25
   3   2  13   47.54    1.33
   3   2  14   11.57    1.43
   3   2  15   36.08    1.76
   3   2  16   10.10    1.53
   3   2  17   35.74    1.63
   5   0   5   47.18    0.85
   5   1  10   88.15    1.62
   5   1  19   23.46    2.13
   6   0   7   28.81    1.01
   7  -7   0   -0.25    0.73
   7  -5   0    1.22    0.42
   7   0  10   -0.35    1.02
   9  -2   8   24.93    0.97
   9  -1  15   38.41    1.53
  10  -5   6   45.01    0.66
  10  -4   7    1.10    0.61
  10  -3   9    0.56    0.83
  10  -2  15    7.57    1.34
 -14  -2   0  130.08    1.83
 -13  -4  -3    3.71    1.59
 -13  -2  -1    4.18    1.11
 -12  -3  -3   21.87    1.53
 -12   0   2   -0.29    0.49
 -11  -5  -5   -0.56    1.85
 -11  -1  -1   18.70    0.91
 -10  -4  -5   14.40    1.51
  -9  -6  -6   -1.33    1.83
  -9  -5  -6   29.26    1.78
  -9   2   7  132.25    0.85
  -8  -3  -5   49.19    1.44
  -8  -2  -4    1.74    1.03
  -7  -4  -6   10.15    1.40
  -7   0  -1   -0.09    0.49
  -6  -1  -3    0.61    0.69
  -5   2   5   45.45    0.59
  -4   2   5  435.51    1.51
  -3  -1  -3   95.50    0.93
  -2  -8  -6    2.12    1.46
  -2  -4  -6    4.60    1.11
  -1  -5  -6   38.97    1.17
  -1  -3  -5   22.79    0.88
   0  -6  -6   -0.08    1.31
   0  -1  -2   -0.28    0.37
   0   2   7    1.51    0.55
   1  -8  -5   -0.56    1.64
   1  -2  -3  210.56    1.10
   1   2  20    5.28    2.05
   2  -6  -5   10.15    1.15
   2   2  11   79.50    1.59
   2   2  18   35.08    2.15
   2   2  19   14.77    1.73
   3   1   6   20.08    0.86
   4  -8  -3    0.81    1.40
   4  -3  -2  169.01    0.91
   4   1   8   77.18    1.27
   5  -8  -2    6.63    1.15
   5  -3  -1  209.86    0.78
   5   1  11    2.14    1.25
   5   1  18    6.92    2.03
   6  -8  -1    1.57    1.08
   6  -1   4   27.18    0.60
   7  -1   6    2.95    0.70
   7   0  11   66.32    1.48
   7   0  17  158.07    2.70
   7   0  18   10.85    1.96
   8  -1   9    2.55    0.95
 -15  -2   1    3.04    1.26
 -15  -1   3   12.91    0.95
 -13   0   3   17.58    0.62
 -12  -4  -4    2.89    1.20
 -12  -2  -2   -0.56    1.00
 -11  -3  -4   39.82    1.55
 -11   0   1   83.26    0.90
 -11   2  11    4.56    0.72
 -10  -6  -6   -1.12    2.15
  -9  -3  -5   49.69    1.44
  -8  -4  -6    2.71    1.31
  -7  -6  -7    7.11    1.75
  -7  -1  -3  598.83    2.33
  -6  -7  -7   -0.76    2.04
  -6  -6  -7   10.21    1.64
  -5  -7  -7   -3.39    1.76
  -5  -6  -7   -1.84    1.24
  -5  -5  -7    1.19    1.37
  -4  -7  -7    0.06    1.70
  -4  -6  -7    0.75    1.18
  -3  -7  -7    0.94    1.66
  -3  -6  -7    2.99    1.52
  -2   2   6   18.20    0.69
  -1  -8  -6    0.13    1.41
  -1  -2  -4   10.57    0.72
   0  -7  -6    0.12    1.08
   0  -5  -6    0.87    1.17
   1  -4  -5   87.38    1.31
   1   2   9    3.53    0.68
   1   2  19   -1.90    2.05
   2  -7  -5    8.61    1.06
   2  -5  -5   30.48    1.11
   2   2  12  142.92    1.76
   2   2  13    5.53    1.33
   2   2  14  155.86    2.17
   2   2  15   61.40    1.90
   2   2  16   26.74    1.82
   2   2  17    3.53    1.32
   3  -8  -4    6.65    1.39
   4  -4  -3   17.74    0.70
   5  -4  -2   54.62    0.73
   5   1  12  215.77    2.09
   5   1  13    0.89    1.38
   5   1  14   16.62    1.58
   5   1  15    9.71    1.66
   5   1  16    2.84    1.58
   5   1  17    0.28    1.38
   6   0   8    1.93    0.97
   7   0  12    1.14    0.91
   7   0  13   86.81    1.77
   7   0  14   37.28    1.66
   7   0  15    9.91    1.67
   7   0  16   44.48    1.93
   8  -6   1   51.33    0.67
   8  -1  10  287.48    2.20
   9  -7   3   50.83    0.62
   9  -3   6  106.89    1.00
   9  -2   9    7.19    0.99
  10  -3  10    8.03    1.01
 -12  -5  -5   36.51    2.34
 -11  -4  -5   -0.03    1.43
 -11  -2  -3   11.47    1.11
 -10  -5  -6   47.83    1.99
 -10  -1  -2   41.45    1.01
  -9  -4  -6   21.60    1.61
  -9  -2  -4   31.20    1.17
  -8  -7  -7    2.06    2.31
  -8  -6  -7    3.75    2.03
  -7  -7  -7    0.21    1.65
  -7  -5  -7   -1.13    1.66
  -6  -5  -7   -3.65    1.11
  -5  -3  -6   -0.60    0.95
  -4  -8  -7    0.32    2.13
  -4  -5  -7    0.42    1.02
  -3  -8  -7    1.18    1.87
  -3  -5  -7    0.95    1.20
  -2  -7  -7    6.21    1.74
  -2  -6  -7    3.23    1.34
  -1  -4  -6   50.81    1.08
  -1   2   7 1975.57    4.08
   0  -8  -6    5.54    1.65
   0   1   3   21.61    0.56
   0   2   8  134.29    1.30
   0   2  20   17.62    2.07
   1  -6  -6    7.58    1.15
   1   2  10  198.08    1.84
   1   2  18   24.79    1.89
   2  -8  -5    0.14    1.60
   2   1   5  131.09    1.04
   3  -3  -3   39.81    0.66
   4   0   4 1168.81    2.55
   4   1   9  121.95    1.49
   4   1  19    0.98    1.94
   5  -7  -3   32.25    1.24
   5  -6  -3   24.29    0.96
   6   0  19   22.56    2.07
   8  -7   1    0.86    0.66
   8  -2   6   19.19    0.72
   8  -1  11   -3.22    1.12
   8  -1  17   35.58    2.23
   9  -2  10   12.52    1.11
  10  -3  11    0.08    1.10
 -14  -3  -2    2.56    1.13
 -13  -4  -4    3.04    1.75
 -13  -3  -3   -1.30    1.28
 -11   2  12   36.75    0.98
 -11   2  13    6.41    0.96
 -11   2  14   14.11    1.08
 -10  -3  -5  184.04    2.19
 -10   0   0   73.46    0.81
 -10   2   9    1.31    0.53
  -9  -6  -7   39.03    2.33
  -8  -5  -7   -0.02    1.49
  -8  -1  -3    2.85    0.71
  -8   0  -1  346.58    1.44
  -7  -3  -6    0.88    1.20
  -7   2   6   15.19    0.49
  -6  -3  -6   53.20    1.22
  -6  -2  -5    1.45    0.96
  -5  -4  -7   -4.60    1.16
  -5  -2  -5   45.76    1.08
  -4  -3  -6   43.87    1.01
  -4  -2  -5  413.58    2.13
  -3  -3  -6    1.56    0.92
  -3   2   6    0.62    0.59
  -2  -8  -7   -1.93    2.02
  -2  -5  -7    5.81    0.95
  -2  -1  -3    5.82    0.44
  -1  -7  -7   -1.26    1.58
  -1  -6  -7  188.40    2.35
  -1   2  20    0.76    2.14
   0  -3  -5  192.20    1.47
   0   2   9    1.47    0.90
   0   2  19    1.23    1.46
   1  -7  -6    9.20    1.14
   1   1   4  323.78    1.35
   1   2  11  122.79    1.56
   1   2  12   84.77    1.67
   1   2  15    2.89    1.37
   1   2  16   19.58    1.70
   1   2  17    2.71    1.26
   3  -4  -4  133.16    1.24
   3   1   7   10.00    0.64
   3   1  20    5.18    2.06
   4  -7  -4    6.08    1.03
   4  -6  -4   55.55    1.19
   4   1  10   22.67    1.24
   4   1  17    8.08    1.82
   4   1  18    7.13    1.59
   5   0   6  406.80    1.86
   6  -7  -2    2.15    0.89
   6  -6  -2   37.69    0.89
   6  -4  -1   -0.98    0.35
   6   0   9  567.75    2.68
   6   0  18    9.34    2.04
   7  -1   7    1.24    0.77
   8  -1  12   25.46    1.26
   8  -1  13   -0.05    1.35
   8  -1  14    6.15    1.50
   8  -1  15   36.01    1.86
   8  -1  16   -1.55    1.27
   9  -2  11    2.56    1.15
   9  -2  16    4.82    1.65
  10  -4   8   19.24    0.79
  10  -3  12    0.05    1.11
  10  -3  13    0.31    1.38
  10  -3  14    8.32    1.59
 -15   0   6   52.41    0.64
 -14  -2  -1    1.99    1.16
 -14  -1   1    5.92    0.87
 -14   0   4   10.77    0.54
 -13  -2  -2    5.71    1.14
 -13  -1   0   -0.60    0.76
 -12  -4  -5    1.64    1.66
 -12  -3  -4    1.29    1.28
 -12  -1  -1   80.97    1.25
 -11  -5  -6   20.00    1.62
 -10  -6  -7   -5.08    1.94
 -10  -4  -6    8.73    1.18
 -10  -2  -4   45.92    1.32
  -9  -5  -7    2.57    1.62
  -9   2   8   21.97    0.61
  -8  -3  -6   -0.62    1.20
  -7  -4  -7    3.39    1.41
  -7  -2  -5   34.93    1.20
  -6  -7  -8    3.18    1.92
  -6  -6  -8    2.46    1.65
  -6  -4  -7    3.69    0.97
  -5  -7  -8    5.31    2.02
  -5  -6  -8    0.09    1.71
  -4  -7  -8    6.44    1.80
  -4  -6  -8   -3.18    1.51
  -4  -4  -7    2.63    0.91
  -3  -4  -7    4.81    1.21
  -3  -2  -5  101.01    1.22
  -2   0  -1   31.06    0.28
  -2   2   7   15.91    0.76
  -2   2  20   17.35    2.04
  -1  -8  -7   40.57    2.29
  -1  -5  -7    3.39    1.23
  -1   2   8   94.08    1.22
  -1   2  19    1.29    1.73
   0  -4  -6    9.57    0.98
   0   2  10   22.47    1.07
   0   2  17   -1.41    1.71
   0   2  18   14.67    1.50
   1  -8  -6    0.40    1.28
   1  -5  -6   45.26    1.10
   1   2  13   52.15    1.33
   1   2  14    7.40    1.01
   2  -3  -4   61.63    0.88
   3  -7  -5   -1.80    1.10
   3  -6  -5    7.81    0.81
   3   1  19   16.16    2.18
   4  -8  -4   14.16    1.46
   4  -5  -4   21.10    0.87
   4   1  11   29.48    1.11
   4   1  12   15.49    1.38
   4   1  13    0.62    1.22
   4   1  14   29.37    1.51
   4   1  15    7.00    1.63
   4   1  16    9.43    1.33
   5  -8  -3    6.18    1.30
   5  -5  -3  161.68    1.28
   6  -2   2  507.63    1.10
   6   0  10  379.54    2.48
   6   0  16  144.20    2.40
   6   0  17   24.55    1.83
   7  -2   4    5.13    0.49
   8  -3   4    4.76    0.43
   9  -3   7    4.76    0.71
   9  -2  12    4.27    1.12
   9  -2  13   49.80    1.66
   9  -2  14   -3.19    1.46
   9  -2  15    5.44    1.50
  10  -6   6    0.31    0.45
 -15  -2   0   -2.60    1.22
 -12  -5  -6   18.91    2.04
 -12  -2  -3   43.28    1.38
 -11  -4  -6    9.16    1.50
 -11  -3  -5    5.79    1.36
 -11  -1  -2  123.78    1.42
 -10  -5  -7   -7.48    1.83
 -10   1   3  332.70    0.64
 -10   2  10   -0.94    0.67
  -9  -1  -3  400.89    2.11
  -8  -6  -8   -1.29    1.80
  -8  -4  -7    0.31    1.30
  -8  -2  -5   30.33    1.21
  -8   2   7    6.21    0.44
  -7  -7  -8    2.74    1.69
  -7  -6  -8   81.35    2.05
  -6  -5  -8    3.42    1.44
  -6   2   6   16.44    0.49
  -5  -5  -8    5.48    1.58
  -5   2   6  287.35    1.34
  -3  -7  -8    1.15    1.66
  -3  -6  -8    5.48    1.48
  -2  -4  -7    5.17    1.14
  -2  -3  -6  127.66    1.32
  -2   2  19   18.46    1.83
  -1   2  18   24.98    1.88
   0  -7  -7    4.04    1.09
   0  -6  -7    0.94    0.97
   0  -2  -4 2331.37    3.74
   0   2  11   -2.00    1.09
   0   2  15   -2.05    1.47
   0   2  16   12.29    1.22
   2  -7  -6   12.13    1.46
   2  -6  -6    4.48    1.18
   2  -4  -5   54.65    0.91
   2   1   6  251.32    1.54
   2   1  20   69.14    2.52
   3  -8  -5    1.94    1.50
   3  -5  -5    2.05    0.87
   3   0   3  154.43    0.91
   3   1   8   91.91    1.14
   3   1  18   -5.16    1.88
   5   0   7    0.16    0.83
   5   0  19   33.42    2.18
   6  -8  -2    8.20    1.13
   6  -1   5  192.80    1.27
   6   0  11   11.21    0.94
   6   0  12    3.22    1.16
   6   0  13   47.15    1.59
   6   0  14   38.79    1.72
   6   0  15   38.59    1.48
   7  -7  -1    2.09    0.75
   7  -6  -1    0.92    0.57
   7  -1   8   14.01    0.94
   7  -1  18   24.17    2.25
   8  -2   7    4.24    0.72
   9  -4   5   69.97    0.75
  10  -5   7    1.26    0.67
  10  -4   9   -0.24    0.81
 -15  -1   2   63.32    1.24
 -14  -3  -3    2.17    1.55
 -13  -4  -5    6.16    1.66
 -13  -3  -4    9.92    1.39
 -11  -2  -4   -0.89    0.98
 -10   2  11    1.03    0.72
 -10   2  12    0.58    0.94
 -10   2  14    0.09    1.10
 -10   2  15    4.67    1.30
  -9  -6  -8    1.97    1.89
  -9  -4  -7   81.30    1.94
  -9  -3  -6  111.46    1.67
  -9   0  -1  129.88    1.04
  -8  -5  -8    8.00    1.66
  -7  -5  -8    5.20    1.30
  -4  -5  -8   14.72    1.18
  -4   2  19    1.06    1.77
  -3  -5  -8    3.12    1.36
  -3   2   7   14.56    0.74
  -3   2  19   29.45    1.74
  -2  -8  -8   -0.55    1.85
  -2  -7  -8    2.98    1.28
  -2  -6  -8    2.09    1.36
  -2  -2  -5  234.70    1.46
  -2   2   8   14.04    0.83
  -2   2  18   33.19    1.86
  -1   2   9   -0.99    0.69
  -1   2  16   17.82    1.66
  -1   2  17    4.98    1.25
   0  -8  -7   -0.65    1.36
   0  -5  -7   27.85    1.31
   0   2  12   22.40    1.08
   0   2  13   -0.15    0.91
   0   2  14   22.09    1.18
   2  -8  -6    1.17    1.64
   2   1  19   43.74    2.14
   3   1   9    3.49    0.94
   3   1  16   91.90    2.07
   3   1  17   15.09    1.39
   4   0   5  728.88    2.24
   5  -1   3 1556.13    2.48
   5   0  18    2.76    1.95
   6  -5  -2   11.50    0.55
   7  -1   9   86.66    1.32
   7  -1  17   -1.18    1.89
  10  -4  10    0.13    0.94
 -12  -4  -6   15.67    1.71
 -12  -3  -5   72.07    1.76
 -12   0   1    1.47    0.52
 -11  -5  -7    0.48    1.45
 -10  -4  -7    1.42    1.46
 -10  -3  -6   72.70    1.72
 -10  -1  -3  321.64    1.98
 -10   2  13    0.12    0.84
  -9  -5  -8    6.13    1.74
  -9  -2  -5  140.87    1.58
  -9   2   9    5.17    0.58
  -9   2  16   11.18    1.50
  -8   2  17   -0.85    1.40
  -7  -1  -4    7.60    0.83
  -7   2   7    3.92    0.57
  -7   2  18    2.67    1.81
  -6  -3  -7    2.17    1.19
  -6  -1  -4   27.23    0.69
  -5  -3  -7   29.14    1.31
  -5  -1  -4  361.71    1.70
  -5   2  19   24.31    1.62
  -4  -1  -4   82.64    0.99
  -4   2  18   15.69    1.72
  -3   2  18   13.11    1.46
  -2  -5  -8   12.69    1.39
  -2   2  17    4.85    1.22
  -1  -7  -8   -2.20    1.41
  -1  -6  -8   23.54    1.54
  -1  -4  -7  702.10    3.20
  -1  -3  -6  184.02    1.48
  -1  -1  -3   75.69    0.68
  -1   2  10  212.18    1.73
  -1   2  11  137.56    1.71
  -1   2  12   82.81    1.57
  -1   2  13   54.64    1.48
  -1   2  14    3.28    1.32
  -1   2  15    0.26    1.03
   1  -8  -7   36.69    1.85
   1  -7  -7   -0.61    1.07
   1  -6  -7  192.73    2.15
   1  -4  -6   53.26    1.01
   1  -3  -5   21.65    0.65
   1   1   5   81.43    0.97
   1   1  20   16.56    2.26
   2  -5  -6   36.96    0.96
   2   1   7   -0.29    0.76
   2   1  18   30.49    2.09
   3  -2  -2    4.95    0.29
   3   1  10   22.15    0.87
   3   1  11  695.55    3.29
   3   1  14   42.11    1.53
   3   1  15  195.76    2.42
   4  -7  -5   36.12    1.26
   4   0  20   -1.44    1.98
   5   0   8   39.93    1.06
   5   0  17    5.22    1.66
   7  -3   2    3.46    0.24
   7  -1  10   -1.59    1.03
   7  -1  15   46.32    1.82
   7  -1  16  181.57    2.42
   8  -2   8   13.55    0.87
   8  -2  17   -2.83    1.94
   9  -3   8   20.58    0.81
  10  -4  11    1.37    1.05
  10  -4  12   -1.76    1.23
 -15  -2  -1    0.34    1.27
 -14  -2  -2   75.24    1.66
 -13  -2  -3   14.78    1.21
 -13  -1  -1    2.33    0.85
 -13   0   2    7.35    0.51
 -13   1   8    4.11    0.38
 -11   0   0    0.71    0.56
 -10  -2  -5   12.63    1.08
  -9   2  10   15.76    0.78
  -8  -3  -7   -0.71    1.18
  -8   2   8   11.33    0.58
  -8   2  16   56.48    1.69
  -7  -6  -9   45.98    2.37
  -7  -4  -8  160.60    2.31
  -7  -3  -7   -0.73    0.89
  -7   2  17  128.64    2.33
  -6  -7  -9   35.22    1.97
  -6  -6  -9   72.58    2.25
  -6  -4  -8   -1.42    1.03
  -6   0  -2  724.48    1.90
  -6   2   7   13.16    0.61
  -6   2  18    8.11    1.37
  -5  -7  -9   -0.42    1.53
  -5  -6  -9    0.21    1.67
  -5  -4  -8   -1.67    0.93
  -5   0  -2  387.70    1.33
  -5   2  18    1.53    1.36
  -4  -7  -9    9.07    1.87
  -4  -6  -9   32.20    1.91
  -4  -4  -8   -1.62    1.15
  -4  -3  -7   21.45    0.93
  -4   2  17    2.69    1.65
  -3  -7  -9   -2.93    1.69
  -3   2   8   35.55    0.97
  -3   2  16    5.55    1.40
  -3   2  17   32.54    1.46
  -2   2   9    7.50    0.70
  -2   2  15   62.38    1.75
  -2   2  16   29.46    1.31
  -1  -8  -8    9.82    1.61
   0  -7  -8    0.78    1.41
   0   1   4   -0.36    0.60
   1   1  19    2.11    1.98
   2  -2  -3   -0.10    0.42
   2   0   2   59.51    0.52
   2   1  17   11.28    1.79
   3  -7  -6    2.98    1.28
   3   1  12  588.89    3.12
   3   1  13  340.81    2.55
   4  -8  -5    6.00    1.29
   4  -6  -5   30.75    1.17
   4   0  19    2.29    1.90
   5  -7  -4    8.43    1.00
   5  -6  -4    6.42    0.89
   5   0   9    3.44    1.03
   5   0  15   19.25    1.65
   5   0  16   74.11    1.79
   6  -1   6  116.73    1.13
   6  -1  19    3.55    1.66
   7  -1  11    4.80    0.85
   7  -1  12    5.27    1.27
   7  -1  13    1.52    1.16
   7  -1  14    1.06    1.04
   8  -2   9  101.70    1.40
   8  -2  15   10.70    1.54
   8  -2  16   66.07    2.03
   9  -3   9   15.27    0.98
   9  -3  15   24.64    1.67
  10  -5   8    7.23    0.78
 -14  -3  -4   -1.38    1.37
 -14  -1   0    2.44    0.84
 -12  -2  -4    2.07    1.14
 -12  -1  -2    1.03    0.87
 -11  -4  -7    3.28    1.55
 -11  -3  -6   64.10    1.71
 -10  -5  -8   10.26    1.48
  -9   2  11    3.04    0.78
  -9   2  12    3.06    0.87
  -9   2  13   41.88    1.26
  -8  -6  -9   17.65    1.74
  -8  -4  -8    4.05    1.13
  -8  -1  -4    9.88    0.64
  -8   2   9   97.41    1.10
  -8   2  15   10.06    1.40
  -7  -5  -9   19.92    1.68
  -7  -2  -6   14.31    1.07
  -7   0  -2   18.14    0.59
  -7   2  16   29.60    1.65
  -6  -5  -9  130.60    2.38
  -6  -2  -6   19.81    0.85
  -6   2  17   21.47    1.35
  -5  -5  -9   -1.79    1.61
  -5  -2  -6  277.82    1.84
  -5   2  17    5.43    1.27
  -4  -2  -6   61.00    1.16
  -4   2   8   10.52    0.73
  -4   2  16    1.35    1.46
  -3  -6  -9    2.17    1.25
  -3  -4  -8   15.46    1.04
  -3  -3  -7    3.96    0.71
  -3  -1  -4 1127.78    2.66
  -3   2   9    3.05    0.81
  -3   2  15   33.54    1.52
  -2  -7  -9   -1.04    1.80
  -2   2  10  152.95    1.49
  -2   2  11   79.48    1.43
  -2   2  12  145.75    1.83
  -2   2  13    6.91    1.17
  -2   2  14  150.07    1.84
  -1  -5  -8   -0.42    0.91
  -1  -2  -5  341.40    1.65
  -1   1   3   74.71    0.57
   0  -8  -8    5.22    1.95
   0  -6  -8   21.19    1.42
   0  -4  -7    2.48    1.09
   0  -3  -6   -0.03    0.81
   0   1  20   -0.57    1.58
   1  -5  -7    0.25    0.80
   1   1  18    3.54    1.83
   2  -7  -7    5.62    1.43
   2  -1  -1  661.92    0.85
   2   1   8   85.50    1.21
   2   1  16   62.81    1.82
   3  -8  -6    3.50    1.53
   3  -6  -6    1.45    0.78
   3   0  20   30.34    2.54
   4  -4  -4  168.00    1.23
   4  -2  -1    2.03    0.19
   4   0   6   89.10    1.07
   4   0  18   21.65    1.89
   5  -8  -4    0.88    1.16
   5   0  10   12.08    0.87
   5   0  11   62.09    1.50
   5   0  12    5.25    1.30
   5   0  13   18.63    1.41
   5   0  14    3.72    0.98
   6  -7  -3    0.99    0.89
   6  -6  -3    1.68    0.76
   6  -1  18   32.94    1.74
   7  -2   5   34.70    0.72
   8  -2  10    8.50    1.08
   8  -2  11   13.81    1.09
   8  -2  12    4.96    1.14
   8  -2  13    3.89    1.25
   8  -2  14    2.06    1.45
   9  -3  10   24.35    1.13
   9  -3  11    8.19    1.14
   9  -3  12   16.82    1.19
   9  -3  13    6.57    1.45
   9  -3  14    2.44    1.37
 -15  -1   1    0.50    0.89
 -13  -4  -6   36.44    1.71
 -13  -3  -5    5.92    1.51
 -11  -5  -8    0.01    1.86
 -11  -1  -3   60.00    1.20
 -10   0  -1   72.14    0.89
  -9  -6  -9    1.54    1.57
  -9  -4  -8   15.14    1.20
  -9  -3  -7    6.01    1.04
  -9  -1  -4   54.21    1.11
  -8  -5  -9    0.75    1.64
  -8  -2  -6   24.33    0.99
  -8   2  10    8.10    0.83
  -8   2  14    1.96    1.13
  -7   2   8  204.32    1.34
  -7   2  15   18.06    1.52
  -6   2   8    1.72    0.64
  -6   2  15   25.80    1.41
  -6   2  16  110.90    1.83
  -5   2  15   19.35    1.38
  -5   2  16   59.11    1.54
  -4  -5  -9   27.52    1.30
  -4   0  -2    5.31    0.40
  -4   2  15   12.43    1.31
  -3  -5  -9    1.35    1.49
  -3  -2  -6    1.51    0.84
  -3   2  10   -2.43    0.94
  -3   2  11   86.64    1.42
  -3   2  12  255.48    2.14
  -3   2  13   44.83    1.45
  -3   2  14    9.49    0.95
  -2  -6  -9   -0.80    1.07
  -2  -4  -8    3.01    1.13
  -2  -3  -7    1.62    0.65
  -1   1  20   16.46    2.21
   0   1  19   23.11    1.94
   1  -2  -4   11.28    0.43
   1   1   6  620.96    2.20
   1   1  17   20.65    1.84
   2  -8  -7   -1.99    1.52
   2  -6  -7    0.43    0.86
   2   1   9    9.97    0.91
   2   1  14    9.85    1.46
   2   1  15   13.63    1.21
   3  -4  -5   25.59    0.69
   3   0  19   38.60    2.11
   4  -5  -5  117.76    1.29
   4   0  17    3.50    1.59
   6  -8  -3   -0.83    1.06
   6  -1  16    0.13    1.46
   6  -1  17   12.97    1.44
   7  -5  -1    0.70    0.42
   7  -2  18    5.55    2.18
   8  -7   0   -0.04    0.58
   8  -3   5   53.35    0.77
   9  -5   4   16.71    0.43
   9  -4   6   26.09    0.70
  10  -6   7    0.61    0.71
  10  -5   9    1.36    0.85
  10  -5  10    4.83    1.10
 -14   0   3   21.84    0.55
 -12  -4  -7    6.05    1.43
 -12  -3  -6   48.61    1.84
 -11  -2  -5    0.71    0.81
 -10  -4  -8   17.96    1.61
 -10  -3  -7    0.21    1.23
  -9  -5  -9    6.61    1.47
  -9  -2  -6   58.33    1.40
  -8   0  -2  106.68    0.94
  -8   2  11   11.40    0.91
  -7  -6 -10    5.48    1.88
  -7   2   9  364.03    1.87
  -7   2  13   62.40    1.44
  -7   2  14   35.36    1.30
  -6  -6 -10   72.10    2.46
  -6   2  14   33.42    1.41
  -5  -7 -10   22.18    2.11
  -5  -6 -10    0.16    1.74
  -5   2   9    2.11    0.77
  -5   2  14    4.07    1.22
  -4  -7 -10   -1.31    2.03
  -4   2   9  260.17    1.66
  -4   2  10  300.04    2.01
  -4   2  11  198.47    1.79
  -4   2  12  139.15    1.73
  -4   2  13  178.43    2.00
  -4   2  14    0.57    0.90
  -2  -5  -9    8.06    1.44
  -2  -1  -4  314.91    1.47
  -2   1  20   74.84    2.56
  -1  -7  -9    3.15    1.34
  -1  -6  -9    2.30    1.44
  -1   1  19    2.93    1.76
   0  -5  -8    0.36    0.86
   0   1  18    0.54    1.79
   1  -8  -8   16.13    1.92
   1  -7  -8    1.16    1.13
   1  -6  -8   26.02    1.43
   1  -1  -2 1564.11    1.94
   1   1  16   25.11    1.69
   2  -4  -6    6.35    0.66
   2   0  20   25.32    2.17
   2   1  10   59.27    1.08
   2   1  11   67.36    1.24
   2   1  12    8.82    0.98
   2   1  13    3.46    0.92
   3  -5  -6    1.97    0.81
   3  -3  -4  352.24    1.52
   3   0   4  900.60    2.14
   4   0   7    9.66    0.80
   4   0  16    1.98    1.28
   5  -5  -4   39.84    0.85
   5  -4  -3   59.13    0.71
   5  -1  19   20.09    1.78
   6  -1   7    1.30    0.57
   6  -1  15   32.76    1.70
   7  -7  -2   -1.08    0.78
   7  -2  17  123.09    2.71
 -15  -2  -2    2.74    1.27
 -15   0   5   14.96    0.38
 -14  -2  -3   14.32    1.21
 -13  -2  -4   -2.14    1.17
 -13   1   9    1.54    0.51
 -11  -4  -8    4.06    1.82
 -10  -5  -9    0.58    1.44
 -10  -1  -4  172.11    1.61
  -9   1   2  775.46    0.89
  -8  -6 -10    4.08    2.05
  -8  -4  -9   46.85    1.74
  -8  -3  -8   11.94    1.27
  -7  -4  -9  153.70    2.10
  -7  -3  -8    9.67    0.99
  -7   2  12   -0.20    0.90
  -6  -4  -9  215.82    2.32
  -6  -3  -8    7.44    0.97
  -6   2  11    6.50    0.93
  -6   2  12    4.39    1.02
  -6   2  13   41.96    1.11
  -5  -4  -9    2.41    1.05
  -5  -3  -8    9.06    0.95
  -5   2  10    9.92    0.91
  -5   2  11   49.98    1.22
  -5   2  12    5.67    1.03
  -5   2  13   16.34    0.97
  -4  -6 -10   50.73    1.75
  -4  -4  -9  104.64    1.89
  -4  -3  -8   43.51    1.36
  -3  -7 -10    3.30    1.78
  -3  -6 -10    2.25    1.55
  -3   1  20    0.56    2.14
  -2  -2  -6   18.06    0.90
  -1  -4  -8   55.72    1.24
  -1  -3  -7    0.62    0.83
   0  -7  -9   26.54    1.84
   0  -2  -5   -0.39    0.66
   0   1   5  710.17    2.08
   0   1  17    3.32    1.71
   1  -4  -7  674.91    2.95
   1   1   7    0.60    0.55
   1   1  15    3.74    1.33
   2  -5  -7    4.30    0.73
   2  -3  -5   94.34    0.94
   3  -7  -7   -0.58    1.18
   3   0  18   18.85    1.52
   4  -8  -6    1.68    1.49
   4  -7  -6    1.72    1.15
   4  -3  -3   13.99    0.47
   4   0   8   29.28    0.97
   4   0  14    6.97    1.40
   4   0  15   13.33    1.20
   5  -7  -5    1.56    1.10
   5  -1   4  361.61    1.38
   5  -1  18    7.83    1.76
   6  -1   8    1.19    0.81
   6  -1  13   80.73    1.68
   6  -1  14   53.66    1.63
   7  -2   6   14.53    0.69
   7  -2  16   34.07    1.96
   8  -3  16   -3.07    1.58
   9  -4   7   83.47    1.10
 -14  -3  -5    2.74    1.48
 -14  -1  -1    4.83    0.96
 -13  -3  -6   26.03    1.57
 -13  -1  -2    2.93    0.87
 -13   1  11    1.41    0.69
 -12  -2  -5   -0.32    1.17
 -12  -1  -3   41.78    1.08
 -11  -3  -7    5.72    1.10
 -10  -2  -6   24.74    1.02
  -9  -4  -9    9.89    1.67
  -9  -3  -8   20.83    1.39
  -9   0  -2   40.43    0.79
  -8  -5 -10  115.63    2.46
  -7  -5 -10    0.82    1.33
  -7  -1  -5   62.94    1.07
  -6  -5 -10  308.26    2.99
  -6  -2  -7   12.13    1.09
  -6  -1  -5  181.83    1.38
  -5  -5 -10   47.59    1.59
  -5  -2  -7    1.34    0.87
  -5  -1  -5  107.15    1.06
  -4  -5 -10   -1.12    1.51
  -3  -4  -9    4.20    1.17
  -3  -3  -8   31.94    1.23
  -3   0  -2    0.19    0.37
  -3   1   2  250.57    0.66
  -2  -7 -10   13.24    1.53
  -2  -6 -10   37.83    1.73
  -2   1  19   44.95    1.79
  -1  -5  -9    6.04    0.96
  -1   1  18   -0.65    1.31
   0  -6  -9   -0.18    1.26
   0  -1  -3   22.11    0.54
   0   1  16    0.82    1.54
   1  -5  -8    4.10    1.12
   1  -3  -6  192.97    1.50
   1   0  20    1.83    1.98
   1   1   8   30.49    0.99
   1   1  13   13.52    1.30
   1   1  14   14.75    1.06
   2  -8  -8    0.38    1.58
   2  -7  -8    3.18    1.49
   2   0  19   24.52    1.71
   3  -8  -7   -3.42    1.40
   3  -6  -7    1.58    1.13
   3   0  17   41.02    1.59
   4  -6  -6    9.66    1.08
   4  -1   2  604.55    1.28
   4   0   9  357.55    2.18
   4   0  10  453.18    2.54
   4   0  11  270.65    2.22
   4   0  12  170.56    2.04
   4   0  13  234.76    2.17
   5  -8  -5    3.03    1.32
   5  -1  17    2.19    1.76
   6  -1   9  439.10    2.31
   6  -1  10 1149.49    3.96
   6  -1  11  111.58    1.68
   6  -1  12    5.97    1.12
   7  -6  -2    0.29    0.56
   7  -2  15    2.38    1.57
   8  -6   0   94.75    0.69
   8  -3   6   -0.37    0.54
   8  -3  15   27.76    1.62
   9  -4  14    0.08    1.53
 -13   0   1    8.71    0.56
 -12  -4  -8    4.98    1.98
 -12  -3  -7   12.58    1.50
 -12   0   0   59.61    0.77
 -12   1   6   75.05    0.51
 -11  -2  -6   12.64    1.19
 -11   0  -1   88.68    0.96
 -10  -4  -9    0.35    1.74
  -9  -5 -10    9.81    2.06
  -8  -2  -7    9.89    1.19
  -8  -1  -5   88.71    1.23
  -7  -2  -7    2.82    0.85
  -4  -7 -11    6.61    2.01
  -4  -2  -7    8.72    0.94
  -4  -1  -5  809.91    2.52
  -4   1  19    5.67    2.03
  -3  -5 -10    1.55    1.49
  -3   1  19   10.46    1.52
  -2  -4  -9   -1.08    1.26
  -2   1  18   31.36    1.86
  -1  -7 -10    1.91    1.85
  -1   1   4  314.09    1.25
  -1   1  17   20.72    1.39
   0  -4  -8   49.61    1.39
   0   1  15    5.38    1.43
   1  -7  -9    3.13    1.49
   1   1   9   58.90    1.00
   1   1  10    1.44    0.87
   1   1  11    9.18    0.87
   1   1  12   46.54    1.17
   2  -6  -8   -2.31    1.19
   2   0  18   36.37    1.96
   3   0   5  223.77    1.28
   3   0  16    9.56    1.24
   4  -1  19    5.48    1.59
   5  -6  -5   13.66    0.86
   5  -1  16    7.92    1.68
   6  -7  -4    3.82    0.90
   6  -5  -3    0.95    0.50
   6  -2   3   85.92    0.68
   6  -2  18    3.91    1.58
   7  -2   7    1.51    0.71
   7  -2  13   60.30    1.57
   7  -2  14   34.55    1.50
   8  -3  14    5.34    1.50
   9  -4   8   13.34    0.81
   9  -4  12    3.70    1.15
   9  -4  13   24.87    1.51
 -15  -1   0   -0.33    0.81
 -14  -2  -4    3.36    1.20
 -11  -1  -4   70.92    1.28
 -10  -5 -10    9.28    1.95
 -10  -3  -8   18.06    1.21
  -9  -2  -7  132.13    1.82
  -9  -1  -5   96.84    1.33
  -7  -6 -11    4.07    1.67
  -7  -4 -10    8.99    1.49
  -6  -6 -11    5.40    1.55
  -6  -4 -10  172.41    2.43
  -6   1  19    2.06    1.72
  -5  -6 -11   14.37    1.65
  -5   1  19   21.90    1.63
  -4  -6 -11   34.22    2.13
  -3  -7 -11   52.34    2.46
  -3   1  18   -1.46    1.58
  -2  -5 -10   30.31    1.66
  -2  -3  -8   38.97    0.96
  -2   1  17   15.37    1.70
  -1  -6 -10   31.58    1.68
  -1  -2  -6  266.58    1.57
  -1   1  16   21.75    1.54
   0  -5  -9   61.79    1.35
   0  -3  -7  139.03    1.35
   0   0  20   19.11    2.29
   0   1   6   -0.45    0.48
   0   1  14   -1.81    1.17
   1  -6  -9   -3.80    1.34
   1   0  19    0.84    1.49
   2   0  17   11.53    1.68
   3  -1  20    1.90    1.68
   3   0  15   52.22    1.49
   4  -1  18   12.07    1.77
   5  -1   5  112.27    1.00
   5  -1  15   12.06    1.53
   6  -6  -4    4.31    0.80
   6  -4  -2  174.07    0.88
   6  -2  17   17.47    1.82
   7  -2   8  210.91    1.66
   7  -2   9  375.89    2.24
   7  -2  11   49.76    1.30
   7  -2  12    1.62    1.19
   8  -4   3    3.50    0.33
   8  -3   7   -0.75    0.65
   8  -3  13    1.03    1.35
   9  -4   9    5.11    0.81
   9  -4  10    5.19    1.00
   9  -4  11   -1.52    0.97
 -15  -2  -3    2.05    1.18
 -14  -3  -6   15.13    1.86
 -13  -2  -5    7.72    1.20
 -12   1  13    0.91    1.00
 -11  -4  -9   -1.29    1.38
 -11  -3  -8    2.52    1.57
 -10  -2  -7    2.17    1.07
 -10   0  -2   12.87    0.63
  -8  -4 -10    5.18    1.53
  -8  -3  -9    1.66    1.35
  -7  -5 -11    0.83    1.88
  -7  -3  -9   47.66    1.31
  -7   0  -3    5.89    0.53
  -7   1  18   21.26    1.73
  -6  -5 -11   49.08    2.09
  -6  -3  -9  285.78    2.37
  -6   0  -3  130.63    0.98
  -6   1  18   40.73    1.88
  -5  -5 -11   -1.04    1.52
  -5  -4 -10    4.53    1.10
  -5  -3  -9   16.86    1.03
  -5   1  18    4.15    1.79
  -4  -4 -10  138.18    2.14
  -4   1  18    9.69    1.35
  -3  -6 -11   10.45    1.71
  -3  -2  -7   15.94    0.72
  -3  -1  -5    1.27    0.49
  -3   1  17   14.39    1.71
  -2  -7 -11   20.22    2.07
  -2   1  16   61.62    1.74
  -1  -4  -9    1.96    1.20
  -1  -1  -4  318.47    1.33
  -1   1  15    6.00    1.30
   0  -7 -10   -0.04    1.57
   0   1   7  604.61    2.28
   0   1  12   -0.13    1.14
   0   1  13    1.05    0.93
   1   0  18   29.92    2.03
   2  -5  -8    9.25    1.08
   2  -4  -7    2.64    0.92
   2   0   3   17.13    0.40
   2   0  16   40.82    1.68
   3  -8  -8    0.67    1.44
   3  -7  -8   -0.21    1.24
   3  -5  -7    1.11    0.89
   3  -4  -6    0.61    0.54
   3  -1  19   21.60    2.18
   3   0   6    4.18    0.70
   3   0  13   59.64    1.65
   3   0  14   13.07    1.05
   4  -8  -7   -0.15    1.32
   4  -7  -7   -0.74    1.12
   4  -5  -6   11.17    0.87
   4  -4  -5  141.17    1.23
   4  -1  17    1.26    1.78
   5  -3  -2  215.54    0.83
   5  -2  19   29.28    1.89
   5  -1  14   11.23    1.32
   6  -2  16  111.57    2.34
   7  -3  17    2.60    1.42
   7  -2  10   -0.37    0.72
   8  -3   8   17.23    0.86
   8  -3   9   -0.18    0.90
   8  -3  10  215.60    1.96
   8  -3  11    1.37    1.10
   8  -3  12   14.07    1.01
   9  -5   5   23.70    0.63
 -14  -1  -2    0.81    0.93
 -14   0   2   96.52    0.86
 -13  -3  -7    0.16    1.20
 -13  -1  -3   -0.65    0.86
 -12  -4  -9    7.07    2.08
 -12  -2  -6   29.20    1.17
 -12   1  12   16.31    1.02
 -10  -1  -5  296.35    2.07
  -9  -5 -11   -2.32    2.08
  -9  -4 -10    3.81    1.31
  -9  -3  -9   19.25    1.52
  -8  -5 -11   -0.06    1.38
  -8   0  -3   30.85    0.68
  -8   1  17   16.73    1.59
  -6   1   1    6.23    0.10
  -5   0  -3  313.49    1.32
  -4  -5 -11   15.79    1.37
  -4  -3  -9   60.36    1.30
  -4   1  17    7.12    1.60
  -3  -4 -10    1.06    1.34
  -2  -6 -11   30.10    1.91
  -2  -2  -7   16.57    0.89
  -1  -5 -10    0.51    0.96
  -1  -3  -8    8.26    0.73
  -1   0  20    4.10    1.55
  -1   1  14   13.30    1.27
   0  -6 -10    9.54    1.14
   0   0  19   -2.24    1.38
   0   1   8    0.37    0.55
   0   1   9  176.33    1.58
   0   1  10   -0.31    0.90
   0   1  11  285.78    2.04
   1  -5  -9   10.97    1.19
   1  -4  -8   53.87    1.35
   1  -2  -5  333.80    1.55
   2  -7  -9    6.48    1.57
   2  -2  -4  230.72    1.14
   2  -1  20   77.22    2.52
   3   0   7   22.59    0.85
   3   0  12  294.23    2.36
   4  -1  16    6.05    1.46
   5  -7  -6    1.36    1.06
   5  -5  -5    8.80    0.73
   5  -2  18    1.94    1.93
   5  -1   6    2.82    0.61
   5  -1  12  217.39    2.12
   5  -1  13   -0.33    0.95
   6  -2  15   27.80    1.63
   7  -7  -3   31.37    0.97
   7  -3  16  121.09    2.43
 -15  -1  -1   -0.66    0.95
 -12  -3  -8   10.34    1.52
 -12  -1  -4    0.56    0.84
 -12   1   7   18.22    0.47
 -12   1  11   -1.00    0.78
 -11  -2  -7    1.61    1.24
 -11   1  14   20.12    1.36
 -10  -4 -10   -2.22    1.32
 -10  -3  -9    0.27    1.48
  -9   1  16   -1.92    1.45
  -8  -2  -8   11.96    1.26
  -8  -1  -6   -0.06    0.85
  -7  -6 -12    4.26    2.05
  -7  -2  -8  207.28    1.92
  -7  -1  -6    0.92    0.83
  -7   1   1    2.85    0.14
  -7   1  17    3.32    1.42
  -6  -6 -12    2.05    1.58
  -6  -2  -8    4.36    0.88
  -6  -1  -6  114.81    1.22
  -6   1  17   11.40    1.67
  -5  -6 -12    0.28    1.85
  -5  -2  -8   14.12    1.05
  -5  -1  -6    3.93    0.78
  -5   1  17   -0.48    1.19
  -3  -7 -12   29.65    2.21
  -3  -5 -11  175.53    2.26
  -3  -3  -9    1.47    0.85
  -3   1  16   83.21    1.67
  -2  -4 -10   78.49    1.65
  -2  -1  -5  132.37    1.12
  -2   0  20   19.89    2.05
  -2   1  15   13.42    1.12
  -1  -7 -11    6.08    1.49
  -1  -6 -11    8.52    1.52
  -1   0  19   -2.40    1.92
  -1   1   5   81.96    0.76
  -1   1  13    9.64    0.98
   0  -4  -9   -1.47    1.07
   0   0  18   25.23    1.93
   1  -7 -10    2.42    1.70
   1  -3  -7   -0.94    0.77
   1   0  17    0.16    1.22
   2  -6  -9   -1.11    1.29
   2  -3  -6  125.18    1.21
   2   0  15   79.09    1.62
   3  -6  -8    3.13    0.89
   3  -3  -5    2.89    0.63
   3  -1  18    5.14    1.43
   3   0   8   51.75    0.89
   3   0   9    2.38    0.82
   3   0  10   -1.11    0.63
   3   0  11  115.03    1.47
   4  -6  -7    0.86    0.93
   5  -4  -4   53.35    0.80
   5  -1   7   90.72    1.16
   5  -1   8   12.56    0.85
   5  -1  10   89.93    1.42
   5  -1  11   -1.96    1.11
   6  -2  14   31.92    1.49
   7  -3   3  346.54    1.16
   7  -3  15   27.32    1.76
   8  -7  -1    3.90    0.56
   8  -4  15    6.27    1.59
   9  -5   6   34.78    0.86
   9  -5  12    9.36    1.40
 -14  -2  -5    4.87    1.26
 -13  -2  -6   58.58    1.69
 -12   0  -1    1.73    0.57
 -12   1   8   10.46    0.57
 -12   1   9    0.05    0.59
 -12   1  10   36.98    0.93
 -11  -4 -10    0.83    1.51
 -11  -3  -9    1.59    1.48
 -11  -1  -5    5.96    1.00
 -11   1  13  231.77    2.11
  -9  -2  -8   26.71    1.37
  -9  -1  -6  191.08    1.74
  -9   0  -3   41.87    0.82
  -8  -4 -11    5.94    1.82
  -8   1  16   -0.23    1.47
  -7  -4 -11   22.54    1.70
  -7  -3 -10   -1.96    1.26
  -7   1  16  187.03    2.39
  -6  -4 -11    3.51    1.48
  -6  -3 -10  751.08    3.88
  -6   1  16    0.95    1.32
  -5  -4 -11   25.55    1.71
  -5   1  16    6.88    1.53
  -4  -6 -12   39.63    1.82
  -4  -2  -8    9.27    0.72
  -4  -1  -6  132.39    1.28
  -4   0  -3   91.02    0.78
  -4   1  16    4.22    1.07
  -3  -6 -12   52.36    2.09
  -3   0  20   25.00    2.06
  -3   1  15  197.67    2.24
  -2  -5 -11   37.82    1.65
  -2  -3  -9   15.20    1.19
  -2   1  14    7.54    0.95
  -1   1   6  610.85    2.05
  -1   1  11   10.71    1.01
  -1   1  12   45.61    1.16
   0  -7 -11    2.20    1.69
   0  -5 -10    1.57    1.23
   0  -2  -6   85.19    0.95
   1  -6 -10   30.75    1.58
   1  -1  20   23.26    2.33
   1   0  16   21.55    1.30
   2  -1  19   48.24    1.93
   2   0  14  179.49    2.04
   3  -2  -3  102.61    0.67
   3  -1  17   16.99    1.80
   4  -2  19    6.30    1.59
   4  -1  15   11.61    1.17
   5  -6  -6   42.02    1.07
   5  -2  17    3.06    1.34
   5  -1   9   40.73    0.95
   6  -7  -5   10.14    0.99
   6  -2   4   77.30    0.75
   6  -2  13   40.09    1.50
   7  -3  14    3.59    1.34
   8  -4  14   -0.20    1.38
   9  -5  11    0.56    1.20
 -13  -3  -8    4.50    1.60
 -13   0   0    0.49    0.50
 -12  -2  -7   10.56    1.40
 -11   0  -2   33.49    0.72
 -11   1  12   -0.49    0.95
 -10  -2  -8   42.53    1.51
  -9  -5 -12    7.96    2.02
  -9  -4 -11    1.86    1.64
  -9  -3 -10   22.36    1.47
  -9   1  15   35.91    1.46
  -8  -5 -12    4.53    1.62
  -8  -3 -10  205.62    2.29
  -7  -5 -12   -0.12    1.50
  -6  -5 -12   -1.86    1.40
  -5  -5 -12   82.49    2.01
  -5  -3 -10   71.45    1.44
  -4  -5 -12   11.09    1.61
  -4  -4 -11   89.45    1.71
  -4   0  20   -0.88    1.59
  -4   1  15   10.16    1.29
  -3  -2  -8   36.33    1.10
  -3   1  14   40.06    1.47
  -2  -7 -12    7.08    1.66
  -2  -6 -12   24.07    1.84
  -2   0  -2   62.85    0.47
  -2   0  19   21.01    1.63
  -2   1   4  290.40    1.14
  -2   1  13    3.81    0.89
  -1  -4 -10   84.74    1.68
  -1  -2  -7 1987.58    4.34
  -1   0  18   35.53    1.59
  -1   1   7   -1.13    0.70
  -1   1   8   33.35    0.90
  -1   1   9   50.60    1.09
  -1   1  10    2.67    0.84
   0  -6 -11    2.73    1.39
   0  -3  -8   -0.53    0.68
   0   0  17    0.36    1.22
   1   0  15   -0.77    1.42
   2  -1  18   33.38    2.04
   2   0   4  260.43    1.15
   2   0  13    6.75    0.95
   3  -7  -9   -1.69    1.44
   3  -5  -8    1.88    0.94
   4  -7  -8    0.85    1.21
   4  -3  -4   45.85    0.66
   4  -2  18   22.09    2.07
   4  -1   3   20.16    0.45
   4  -1  14   30.64    1.20
   5  -2  16   49.85    1.79
   6  -3  17    5.42    1.49
   6  -2  12    2.71    1.21
   7  -6  -3    3.23    0.58
   7  -3  13   -2.97    1.23
   8  -4   4    2.93    0.44
   8  -4  13    1.55    1.43
   9  -5   7    1.39    0.70
   9  -5   8    9.10    0.95
   9  -5   9    6.15    0.98
   9  -5  10   10.65    1.09
 -14  -1  -3   -0.73    0.92
 -13  -1  -4   17.45    1.07
 -12  -3  -9    3.71    1.71
 -12  -1  -5  100.16    1.46
 -10  -4 -11    3.65    1.46
 -10  -3 -10   12.25    1.48
 -10  -1  -6  103.35    1.48
 -10   0  -3   63.92    0.94
  -9   1  14    1.32    1.24
  -8   1  15   35.91    1.29
  -7   1  15   46.98    1.63
  -6  -6 -13    3.31    2.07
  -6   1  15   24.21    1.52
  -5  -6 -13    3.14    2.26
  -5   1  15    8.83    1.04
  -4  -3 -10    7.89    0.95
  -4   1  14   32.69    1.42
  -3  -5 -12  133.43    2.46
  -3  -4 -11   37.72    1.34
  -3  -1  -6   20.25    0.83
  -3   0  19   38.99    1.72
  -3   1  13  359.77    2.60
  -2   0  18   37.44    2.02
  -2   1  12   11.91    0.92
  -1  -7 -12   -0.52    1.80
  -1  -5 -11    2.93    1.05
  -1  -3  -9   34.56    1.22
  -1   0  17    2.86    1.50
   0  -1  20   -1.51    1.98
   0   0  16   13.85    1.59
   1  -5 -10    2.56    1.17
   1  -4  -9    0.31    1.04
   1  -1  19   -1.18    1.40
   1   0  14   13.16    1.30
   2  -7 -10   11.62    1.27
   2  -5  -9    7.56    0.86
   2  -4  -8    1.11    0.69
   2   0  11   78.31    1.45
   2   0  12  222.11    1.97
   3  -4  -7   10.42    0.82
   3  -2  19   30.36    2.12
   3  -1  16   94.68    1.82
   4  -5  -7    1.45    0.86
   4  -1  13    2.17    0.91
   5  -7  -7   -0.43    0.97
   5  -2  15   22.74    1.60
   6  -6  -5   -2.39    0.70
   6  -5  -4    5.36    0.57
   6  -3  16    3.38    1.78
   6  -2   5   -0.83    0.54
   6  -2  11    9.11    1.08
   7  -5  -2    0.55    0.38
   7  -4  16   16.96    2.01
   7  -3  12    5.90    1.17
   8  -4  12    2.23    1.27
   9  -6   4    5.42    0.49
 -15  -1  -2   69.18    1.33
 -14  -2  -6    1.67    1.43
 -13  -2  -7   52.02    1.66
 -11  -4 -11    1.34    1.90
 -11  -2  -8    4.50    0.97
 -11   1  11    9.75    0.86
  -8  -2  -9   94.95    1.66
  -8   1  14    4.67    1.19
  -7  -4 -12    1.00    1.76
  -7  -2  -9  363.49    2.53
  -7  -1  -7   -2.37    0.93
  -7   0  -4    6.45    0.66
  -6  -4 -12    3.77    1.67
  -6  -2  -9  444.32    2.68
  -6  -1  -7   -0.08    0.95
  -6   0  -4  106.64    0.99
  -6   0  19   19.34    1.94
  -6   1  14   60.31    1.47
  -5  -2  -9    2.27    1.12
  -5   0  19   39.03    2.24
  -5   1  14   12.94    1.29
  -4  -6 -13   36.67    1.88
  -4   0  19    3.63    1.42
  -3  -3 -10    1.84    0.92
  -3   0  18   21.12    1.77
  -3   1   3   98.63    0.59
  -3   1  12  618.77    3.07
  -2  -4 -11   56.71    1.65
  -2  -2  -8   16.45    0.97
  -2   1   5  130.81    0.94
  -2   1  10   62.01    1.20
  -2   1  11   66.22    1.17
  -1  -6 -12    5.34    1.62
  -1  -1  -5   87.67    0.96
   0  -1  -4    0.09    0.39
   1  -7 -11    0.72    1.28
   2  -6 -10   32.02    1.61
   2  -2  20   18.98    2.14
   2  -1  17   15.71    1.36
   2   0   5  428.01    1.61
   2   0  10  163.25    1.64
   3  -6  -9    0.94    0.88
   3  -1  15  199.34    2.40
   4  -6  -8    0.16    1.07
   4  -4  -6   29.87    0.88
   4  -2  17    0.45    1.33
   4  -1  12   16.17    1.00
   5  -3  18    2.65    1.56
   5  -2   1   37.67    0.30
   6  -2   6   17.71    0.72
   6  -2   7   11.24    0.73
   6  -2   8    0.41    0.76
   6  -2   9  438.37    2.40
   6  -2  10  313.07    2.12
   7  -3   4    5.46    0.44
   7  -3  11    5.74    1.02
   8  -4   5    9.84    0.60
   8  -4  11    7.39    1.15
 -14   0   1    1.09    0.46
 -13  -3  -9    0.17    1.85
 -11  -3 -10   53.19    1.72
 -11  -1  -6  131.63    1.64
 -11   1   5    8.57    0.35
 -11   1  10   81.72    1.15
 -10   1  12   -2.77    0.96
  -9  -4 -12    2.13    1.94
  -9  -2  -9    7.26    1.01
  -9  -1  -7   19.11    1.05
  -8  -5 -13    4.36    2.04
  -8  -4 -12    1.69    1.38
  -8  -3 -11   -0.31    1.51
  -8  -1  -7    0.31    0.69
  -8   0  -4    2.48    0.63
  -8   1   1   73.62    0.31
  -7  -5 -13   -0.65    1.57
  -7  -3 -11    3.56    1.38
  -7   1  14    2.12    0.89
  -6  -5 -13   19.14    1.61
  -6  -3 -11   76.80    1.89
  -5  -5 -13    1.92    1.86
  -5  -4 -12    0.33    1.19
  -5  -3 -11   -0.32    1.28
  -5  -1  -7   93.45    1.28
  -5   0  -4  358.34    1.53
  -5   1  13   -0.46    1.03
  -4  -4 -12   80.82    1.91
  -4  -2  -9  260.00    2.14
  -4   0  18   22.71    1.72
  -4   1   2  601.44    0.90
  -4   1  13    1.68    0.82
  -3  -6 -13   10.38    1.55
  -3   0  -3  161.14    0.86
  -2  -5 -12   14.61    1.31
  -2  -3 -10   56.77    1.48
  -2   0  17   10.59    1.54
  -2   1   6  267.84    1.39
  -2   1   8   87.93    1.10
  -2   1   9    9.05    0.87
  -1  -1  20   16.66    1.77
  -1   0  16   25.36    1.54
   0  -7 -12   -0.69    1.44
   0  -5 -11   30.61    1.25
   0  -4 -10   10.54    0.95
   0  -1  19   21.50    1.64
   0   0  15   -2.25    1.00
   1  -6 -11    6.14    1.18
   1  -3  -8    9.04    0.96
   1  -2  -6  267.02    1.53
   1  -1  -3   76.58    0.58
   1  -1  18   -1.82    1.35
   1   0   2   37.03    0.40
   1   0  13   73.69    1.39
   2  -3  -7    0.96    0.80
   2  -1  16   66.52    1.88
   2   0   6   58.37    0.79
   2   0   7   37.84    0.89
   2   0   8   45.60    0.97
   2   0   9    6.49    0.67
   3  -2  18   20.14    1.98
   3  -1  14   42.16    1.56
   4  -2  16    1.18    1.51
   4  -1   4   86.78    0.78
   4  -1  11   31.36    1.06
   5  -6  -7   -0.31    0.92
   5  -5  -6    1.42    0.67
   5  -3  17   -0.98    1.68
   5  -2  14    7.20    1.08
   6  -7  -6    5.96    1.02
   6  -3  15   19.39    1.34
   7  -7  -4    1.97    0.82
   7  -4  15   -1.52    1.21
   7  -3  10    0.94    0.97
   8  -4   6    7.18    0.73
   8  -4   9   48.99    1.16
   8  -4  10    5.60    0.95
 -14  -1  -4    1.14    1.02
 -13  -1  -5    4.96    1.09
 -13   0  -1    8.96    0.64
 -12  -3 -10   28.43    2.02
 -12  -2  -8    9.33    1.10
 -12   0  -2    0.41    0.54
 -11   0  -3   13.81    0.72
 -11   1   9    3.38    0.69
 -10  -4 -12    0.81    1.80
 -10  -2  -9    1.71    0.98
 -10   1  11    0.26    0.83
  -9  -3 -11    8.94    1.46
  -9   0  -4   37.96    0.86
  -8   1  13   -1.03    0.99
  -7   1  13    0.13    1.10
  -6   0  18   12.88    1.73
  -6   1  13   76.30    1.54
  -5   0  18    2.36    1.86
  -4  -5 -13   -2.14    1.34
  -4  -3 -11   28.87    1.50
  -4  -1  -7   71.10    1.15
  -4   1  12   15.49    1.10
  -3  -4 -12  146.04    2.19
  -3  -2  -9    5.01    0.93
  -3   0  17   41.46    1.93
[truncated: 733,781 more chars]
