# Supplementary material for: Synthesis and crystal structures of three Schiff bases derived from 3-formyl­acetyl­acetone and o-, m- and p-amino­benzoic acid
Source: Acta Crystallogr E Crystallogr Commun. 2022 Jan 1;78(Pt 1):54–9. doi: 10.1107/S2056989021013050 (PMC8739200; doi:10.1107/S2056989021013050)
Supplement: Supplementary file 2 [file e-78-00054-1sup5.hkl]

data_1                                                                          
_shelx_title ' i2t2025_a.res in C2/c'                                           
_shelx_refln_list_code          4                                               
_shelx_F_calc_maximum      194.09                                               
_exptl_crystal_F_000      1040.00                                               
_reflns_d_resolution_high  0.8107                                               
                                                                                
loop_                                                                           
 _space_group_symop_operation_xyz                                               
 'x, y, z'                                                                      
 '-x, y, -z+1/2'                                                                
 'x+1/2, y+1/2, z'                                                              
 '-x+1/2, y+1/2, -z+1/2'                                                        
 '-x, -y, -z'                                                                   
 'x, -y, z-1/2'                                                                 
 '-x+1/2, -y+1/2, -z'                                                           
 'x+1/2, -y+1/2, z-1/2'                                                         
                                                                                
_cell_length_a    10.6287                                                       
_cell_length_b    12.3740                                                       
_cell_length_c    17.5419                                                       
_cell_angle_alpha  90.000                                                       
_cell_angle_beta   92.836                                                       
_cell_angle_gamma  90.000                                                       
                                                                                
_shelx_F_squared_multiplier     1.000                                           
                                                                                
loop_                                                                           
 _refln_index_h                                                                 
 _refln_index_k                                                                 
 _refln_index_l                                                                 
 _refln_F_squared_calc                                                          
 _refln_F_squared_meas                                                          
 _refln_F_squared_sigma                                                         
 _refln_observed_status                                                         
   6   0   0        400.62        433.79         3.58 o                         
   8   0   0         36.80         55.06         2.76 o                         
  10   0   0       2044.52       2326.01         8.78 o                         
  12   0   0        173.84        186.25         5.04 o                         
   1   1   0      15004.26      15110.03         4.66 o                         
   7   1   0        602.36        650.15         4.53 o                         
   9   1   0          7.66         13.52         3.03 o                         
  11   1   0         13.60         26.35         3.61 o                         
  13   1   0         18.30         18.63         8.36 o                         
   0   2   0        907.31        742.39         2.04 o                         
   2   2   0       6401.06       5869.41       171.76 o                         
   4   2   0       1652.62       1740.22         3.61 o                         
   6   2   0       2708.39       3143.61         6.30 o                         
   8   2   0        403.77        446.51         2.75 o                         
  10   2   0          1.35         -0.98         2.23 o                         
  12   2   0         57.13         52.01         4.11 o                         
   1   3   0       2169.34       2038.05         3.34 o                         
   3   3   0        398.04        359.30         7.22 o                         
   5   3   0        516.93        633.46         2.52 o                         
   7   3   0       2545.25       2861.58         6.16 o                         
   9   3   0        189.93        235.83         2.34 o                         
  11   3   0         87.44         99.70         5.99 o                         
   0   4   0       9516.76       7233.81         8.41 o                         
   2   4   0        157.75        146.35         8.68 o                         
   4   4   0         48.26         72.13         4.94 o                         
   6   4   0         54.41         63.67         1.50 o                         
   8   4   0         15.87         17.77         1.94 o                         
  10   4   0         52.59         47.16         4.73 o                         
  12   4   0         69.12         64.01         4.90 o                         
   1   5   0        149.80        120.93         6.71 o                         
   3   5   0       1078.13       1136.58        82.13 o                         
   5   5   0          4.48          9.10         5.31 o                         
   7   5   0         24.72         25.81         1.40 o                         
   9   5   0         99.69        116.65         1.97 o                         
  11   5   0         14.35          9.90         1.57 o                         
   0   6   0       9173.97       7972.89        10.96 o                         
   2   6   0        536.56        511.29        44.38 o                         
   4   6   0         29.68         17.80         0.85 o                         
   6   6   0         85.44         97.65         1.23 o                         
   8   6   0        668.38        712.36         2.32 o                         
  10   6   0          6.21          3.51         2.49 o                         
  12   6   0          1.98         15.81         6.23 o                         
   1   7   0       2001.53       1819.39        13.57 o                         
   3   7   0       1238.95       1378.12       118.78 o                         
   5   7   0        217.40        285.48        37.05 o                         
   7   7   0        277.62        229.29         5.07 o                         
   9   7   0        121.09        102.90         5.24 o                         
  11   7   0         11.16         -1.67         4.32 o                         
   0   8   0       1303.73       1183.77         5.48 o                         
   2   8   0       2748.23       2874.37       131.98 o                         
   4   8   0        432.60        455.10        39.57 o                         
   6   8   0        142.44        168.80        23.83 o                         
   8   8   0        241.48        195.85         4.43 o                         
  10   8   0        124.05         71.50         5.86 o                         
   1   9   0        284.77        231.20         3.98 o                         
   3   9   0       2483.63       2457.57        70.91 o                         
   5   9   0        239.88        270.20        27.72 o                         
   7   9   0        552.04        493.45         6.88 o                         
   9   9   0         64.12         74.30         5.65 o                         
   0  10   0       6126.19       5977.64        13.14 o                         
   2  10   0       1487.97       1451.10        55.62 o                         
   4  10   0       1203.50       1308.33       112.38 o                         
   6  10   0          0.60          3.35         1.65 o                         
   8  10   0         12.62          8.58         5.28 o                         
   1  11   0          0.56          5.30         4.55 o                         
   3  11   0       1301.19       1216.90        47.79 o                         
   5  11   0         78.01         87.65        14.91 o                         
   7  11   0        384.41        370.05         7.22 o                         
   9  11   0         54.03         54.45         6.67 o                         
   0  12   0        593.93        622.87         5.89 o                         
   2  12   0          6.61          8.80         2.36 o                         
   4  12   0         14.62          7.63         2.40 o                         
   6  12   0         88.42        132.44        27.85 o                         
   8  12   0        578.56        535.19         9.02 o                         
   1  13   0        465.49        389.56        39.50 o                         
   3  13   0        165.43        155.09         2.97 o                         
   5  13   0         55.24         58.05         2.42 o                         
   0  14   0         77.88         50.26         4.73 o                         
   2  14   0        121.41        115.70         8.29 o                         
   4  14   0        136.80        110.89         8.78 o                         
   1  15   0         67.45         67.88         8.99 o                         
 -13   1   1        505.93        484.93        44.91 o                         
 -11   1   1         21.60         27.86         5.76 o                         
  -9   1   1        231.79        269.03         3.98 o                         
  -1   1   1       4844.71       4341.42       270.81 o                         
   1   1   1       5315.26       4576.83         4.05 o                         
   3   1   1         24.12         57.20         1.33 o                         
   5   1   1         16.34         14.06         2.21 o                         
   7   1   1        721.07        758.94         4.87 o                         
   9   1   1          1.51          7.49         3.10 o                         
  11   1   1         34.18         34.39         4.56 o                         
  13   1   1        113.02         96.29         5.55 o                         
 -12   2   1        837.91        868.38        79.38 o                         
 -10   2   1         12.49         15.83         2.15 o                         
  -8   2   1         42.48         67.42         2.38 o                         
  -6   2   1       9197.46      10643.04        10.66 o                         
  -4   2   1       2975.33       3000.02         4.09 o                         
  -2   2   1        928.72        654.71         2.72 o                         
   0   2   1       5681.44       4728.53         3.98 o                         
   2   2   1      15914.79      16038.64         8.96 o                         
   4   2   1      19144.56      21606.63        13.52 o                         
   8   2   1        763.18        776.13         5.62 o                         
  10   2   1         12.32         10.79         3.68 o                         
  12   2   1        226.80        248.59         3.57 o                         
 -11   3   1          0.08         -4.15         1.49 o                         
  -9   3   1        208.70        228.07         2.72 o                         
  -7   3   1       1192.81       1287.49         3.95 o                         
  -5   3   1        216.16        228.95         1.50 o                         
  -3   3   1         17.06         13.76         0.44 o                         
  -1   3   1       3009.95       2534.46         5.24 o                         
   1   3   1       2413.40       2008.39         3.78 o                         
   3   3   1      11461.89      12338.37       516.30 o                         
   5   3   1        232.97        309.13         9.45 o                         
   7   3   1         51.17         48.45         2.18 o                         
   9   3   1         87.03         97.09         2.55 o                         
  11   3   1        215.07        260.78         3.83 o                         
 -12   4   1        117.66        108.76         7.63 o                         
 -10   4   1         38.04         41.01         3.73 o                         
  -8   4   1        508.19        513.98         2.69 o                         
  -6   4   1       3707.14       3921.48         4.73 o                         
  -4   4   1       2078.31       1885.23         1.94 o                         
  -2   4   1        320.09        369.30        19.58 o                         
   0   4   1       1660.05       1270.78        49.68 o                         
   2   4   1          4.78         10.69         1.36 o                         
   4   4   1       7276.19       8081.38       232.97 o                         
   6   4   1        252.82        294.22         2.32 o                         
   8   4   1        832.34        892.92         4.05 o                         
  10   4   1          2.21          7.02         3.20 o                         
  12   4   1         52.19         53.87         2.57 o                         
 -11   5   1        361.66        342.86        22.34 o                         
  -9   5   1        711.19        691.03        49.34 o                         
  -7   5   1        151.62        164.93        17.26 o                         
  -5   5   1        949.93        886.21         5.52 o                         
  -3   5   1       4996.63       4882.19       396.56 o                         
  -1   5   1          8.86          4.87         1.04 o                         
   1   5   1       1055.28        902.25         3.61 o                         
   3   5   1        281.40        305.12        14.56 o                         
   5   5   1          7.39          8.95         1.03 o                         
   7   5   1        630.63        643.27         3.13 o                         
   9   5   1         65.58         76.57         2.02 o                         
  11   5   1        480.03        478.05         9.55 o                         
 -12   6   1         33.97         27.48         6.13 o                         
 -10   6   1        745.16        627.16         7.22 o                         
  -8   6   1        223.60        219.86         4.94 o                         
  -6   6   1         19.01         20.84         3.61 o                         
  -4   6   1         49.50         56.20        10.18 o                         
  -2   6   1          1.45         12.32         6.08 o                         
   0   6   1       4918.34       4524.07       100.70 o                         
   2   6   1        278.09        258.17         2.52 o                         
   4   6   1         41.33         48.72         2.55 o                         
   6   6   1         72.75         85.06         8.89 o                         
   8   6   1          0.13         -0.14         1.57 o                         
  10   6   1        149.68        171.75         5.38 o                         
 -11   7   1          1.18          0.03         5.04 o                         
  -9   7   1         77.82         73.92         5.07 o                         
  -7   7   1        734.58        692.78         6.57 o                         
  -5   7   1         26.59         28.40         2.66 o                         
  -3   7   1        427.35        418.17        25.71 o                         
  -1   7   1       1174.51       1206.60         3.59 o                         
   1   7   1        195.48        187.03         2.14 o                         
   3   7   1       3090.51       3174.75       217.66 o                         
   5   7   1        634.97        560.59        63.98 o                         
   7   7   1         16.81         13.08         1.36 o                         
   9   7   1         10.72          8.07         1.23 o                         
  11   7   1         30.53         31.45         3.83 o                         
 -10   8   1         61.11         52.81         5.38 o                         
  -8   8   1        262.47        242.74         5.52 o                         
  -6   8   1       2385.18       2202.48        10.11 o                         
  -4   8   1        329.10        345.46        22.39 o                         
  -2   8   1        438.72        477.14        22.01 o                         
   0   8   1         70.56         90.77         3.15 o                         
   2   8   1        179.98        230.39        12.31 o                         
   4   8   1          2.42          7.39         1.80 o                         
   6   8   1        654.79        743.90       101.91 o                         
  10   8   1         25.16         17.26         6.28 o                         
  -9   9   1          9.73         10.35         5.35 o                         
  -7   9   1        118.42         97.65         5.11 o                         
  -5   9   1        624.49        800.75       116.33 o                         
  -3   9   1       4539.49       4714.80       189.61 o                         
  -1   9   1          8.87         11.89         4.95 o                         
   1   9   1        810.35        809.90        23.99 o                         
   3   9   1       2088.51       2141.07       157.00 o                         
   5   9   1        600.12        689.71        76.88 o                         
   7   9   1        487.62        465.70         6.54 o                         
   9   9   1          1.25          8.85         3.95 o                         
  -8  10   1         57.11         46.41         5.48 o                         
  -6  10   1         51.93         51.01         3.75 o                         
  -4  10   1        333.51        412.68        31.33 o                         
  -2  10   1        301.89        299.81        13.02 o                         
   0  10   1         92.88         74.86         2.36 o                         
   2  10   1        521.92        542.41        26.12 o                         
   4  10   1       2313.16       2516.49       180.67 o                         
   6  10   1          2.58          3.48         3.15 o                         
   8  10   1        287.63        252.07         5.62 o                         
  -9  11   1        627.90        490.21         8.92 o                         
  -7  11   1        683.82        610.75         7.93 o                         
  -5  11   1         34.87         43.40         8.48 o                         
  -3  11   1         28.05         25.87        11.99 o                         
  -1  11   1          4.19          0.48         2.22 o                         
   1  11   1       3679.09       3694.90         7.93 o                         
   3  11   1          1.13          5.75         2.29 o                         
   5  11   1       1048.07       1147.71        90.66 o                         
   7  11   1         66.29         55.74         5.65 o                         
   9  11   1        118.73        111.27         6.61 o                         
  -8  12   1        256.51        242.88         7.66 o                         
  -6  12   1        195.89        162.96         4.97 o                         
  -4  12   1        114.23        119.79        12.80 o                         
  -2  12   1        628.32        564.84        17.72 o                         
   0  12   1         29.44         34.21         3.59 o                         
   2  12   1         60.46         46.94         2.51 o                         
   4  12   1         10.76         15.26         2.47 o                         
   6  12   1          2.79          7.74         1.83 o                         
   8  12   1          3.43          3.51         5.96 o                         
  -5  13   1         23.65         17.27         5.12 o                         
  -3  13   1         95.87         89.08         4.15 o                         
  -1  13   1        126.59        122.75        10.67 o                         
   1  13   1         34.27         35.37         2.81 o                         
   3  13   1        173.97        181.84        14.22 o                         
   5  13   1          3.19         10.09         2.34 o                         
  -4  14   1        283.80        230.25        23.07 o                         
  -2  14   1        203.30        178.47         6.69 o                         
   0  14   1          0.25         -0.99         3.14 o                         
   2  14   1         13.48         20.88         3.17 o                         
   4  14   1         98.67        103.05         3.14 o                         
  -1  15   1         95.77         78.71         3.45 o                         
   1  15   1         68.73         57.96         3.54 o                         
 -12   0   2        281.79        263.95         4.60 o                         
 -10   0   2         26.40         32.35         3.30 o                         
  -8   0   2        911.72        830.98         4.80 o                         
  -4   0   2       1210.61        891.93         3.20 o                         
  -2   0   2      15163.61      12796.79        60.97 o                         
   2   0   2       1148.16        912.30        16.12 o                         
   4   0   2       2685.81       2630.07         5.96 o                         
   6   0   2       1860.59       1875.84         6.27 o                         
   8   0   2        440.92        488.95         4.43 o                         
  10   0   2       4659.18       5294.16        13.38 o                         
  12   0   2        247.55        248.05         5.52 o                         
 -13   1   2        258.55        243.90        24.03 o                         
 -11   1   2        320.14        334.43        26.23 o                         
  -9   1   2        280.39        276.02         5.92 o                         
  -7   1   2         68.12         62.92         2.72 o                         
  -5   1   2        134.89        126.29         2.32 o                         
  -3   1   2      15478.17      13238.46       331.19 o                         
  -1   1   2       1621.11       1470.20        52.80 o                         
   1   1   2       5000.85       4569.45        59.61 o                         
   3   1   2       2214.44       2349.05        23.40 o                         
   5   1   2       5985.52       6581.16        27.60 o                         
   7   1   2          1.33          1.08         1.74 o                         
   9   1   2        214.81        228.31         2.75 o                         
  11   1   2       2273.70       2531.92        29.15 o                         
 -12   2   2        524.65        534.70        40.57 o                         
 -10   2   2          2.82          3.98         3.27 o                         
  -8   2   2        105.84        123.93        14.11 o                         
  -6   2   2       2660.12       2612.57       232.70 o                         
  -4   2   2       1381.80       1261.28       116.74 o                         
  -2   2   2      30229.54      26202.78       317.87 o                         
   0   2   2       2549.03       2275.93       110.00 o                         
   2   2   2       3835.28       3496.69        81.45 o                         
   4   2   2       3575.64       3823.80        25.72 o                         
   6   2   2        565.03        577.89         4.46 o                         
   8   2   2        270.24        294.73         4.36 o                         
  10   2   2        975.42       1097.42         7.46 o                         
  12   2   2          8.34          8.85         4.66 o                         
 -11   3   2         80.98         82.80         4.47 o                         
  -9   3   2        526.92        530.59        39.12 o                         
  -7   3   2       1982.31       1992.87       157.39 o                         
  -5   3   2       1890.80       1922.62       142.53 o                         
  -3   3   2       4795.99       3862.91         7.80 o                         
  -1   3   2         33.93         62.93         1.60 o                         
   1   3   2        158.73        144.07         1.22 o                         
   3   3   2      19919.61      21736.08        13.69 o                         
   5   3   2         20.12         14.91         1.77 o                         
   7   3   2       1240.78       1300.43         6.78 o                         
   9   3   2        135.69        142.66         3.01 o                         
  11   3   2         25.57         20.01         2.64 o                         
 -12   4   2         16.91         21.01         3.52 o                         
 -10   4   2          2.21          3.32         1.30 o                         
  -8   4   2         47.63         60.28         5.01 o                         
  -6   4   2         95.87         82.23         3.20 o                         
  -4   4   2       1312.82       1249.69         5.58 o                         
  -2   4   2        189.80        148.74         1.03 o                         
   0   4   2       1572.04       1270.47        29.54 o                         
   2   4   2        778.72        832.79         3.06 o                         
   4   4   2       4368.30       5230.63       132.13 o                         
   6   4   2        858.20       1015.61        39.21 o                         
   8   4   2        393.77        418.63         7.92 o                         
  10   4   2        115.34        117.46         2.52 o                         
  12   4   2          9.69         11.10         4.82 o                         
 -11   5   2          1.90          0.72         4.70 o                         
  -9   5   2          0.02          3.88         4.09 o                         
  -7   5   2         21.11         34.63         2.83 o                         
  -5   5   2        352.13        311.25         4.09 o                         
  -3   5   2        579.75        579.72        42.72 o                         
  -1   5   2        329.66        291.17         6.27 o                         
   1   5   2        340.97        292.88        10.96 o                         
   3   5   2       1135.33       1166.41         3.81 o                         
   5   5   2         29.16         37.61         1.25 o                         
   7   5   2        425.29        463.66         3.13 o                         
   9   5   2          3.17         -5.18         3.54 o                         
  11   5   2          4.35          1.78         3.37 o                         
 -12   6   2          5.82         -0.43         4.02 o                         
 -10   6   2        170.70        169.06         5.58 o                         
  -8   6   2        336.61        327.87         5.41 o                         
  -6   6   2        228.32        219.48         4.49 o                         
  -4   6   2        733.16        613.10         4.97 o                         
  -2   6   2        828.17        786.08        12.67 o                         
   0   6   2       5095.09       4985.77        45.17 o                         
   2   6   2       3382.59       3398.44         7.08 o                         
   4   6   2        808.25        876.45        46.56 o                         
   6   6   2        180.83        135.09        10.25 o                         
   8   6   2        750.17        703.69        18.78 o                         
  10   6   2         12.28         16.85         1.99 o                         
 -11   7   2          0.85         -2.42         5.04 o                         
  -9   7   2         41.33         46.89         4.94 o                         
  -7   7   2         31.13         44.30         4.22 o                         
  -5   7   2        252.57        239.64         3.85 o                         
  -3   7   2       3357.60       3220.39       156.46 o                         
  -1   7   2        107.34         99.90         1.74 o                         
   1   7   2        301.22        342.33        14.57 o                         
   3   7   2        874.84        908.21         4.19 o                         
   5   7   2         45.38         48.80         5.91 o                         
   7   7   2         19.43         23.90         4.56 o                         
   9   7   2        358.48        356.95         5.09 o                         
  11   7   2          9.38         12.11         2.67 o                         
 -10   8   2         51.49         47.53         5.24 o                         
  -8   8   2          0.03          0.10         4.66 o                         
  -6   8   2        425.44        396.54         5.75 o                         
  -4   8   2       1421.58       1497.72       112.55 o                         
  -2   8   2        484.08        466.96        19.17 o                         
   0   8   2        913.60        877.48        25.86 o                         
   2   8   2          2.64          9.33         2.25 o                         
   4   8   2        284.36        287.79        26.05 o                         
   6   8   2          9.88         -0.88         2.89 o                         
   8   8   2        176.43        163.88         2.11 o                         
  10   8   2        150.95        169.70         6.40 o                         
  -9   9   2         76.88         73.00         5.69 o                         
  -7   9   2         56.18         48.79         4.77 o                         
  -5   9   2          0.99          9.74         4.43 o                         
  -3   9   2       3147.34       3170.88       160.37 o                         
  -1   9   2         14.33         21.64         6.64 o                         
   1   9   2        324.20        307.11        18.80 o                         
   3   9   2        300.39        281.07        17.60 o                         
   5   9   2       1954.68       2055.30       200.49 o                         
   7   9   2        425.03        544.25        81.91 o                         
   9   9   2          0.20          0.89         4.65 o                         
  -8  10   2        498.80        456.34         7.46 o                         
  -6  10   2         22.31         11.58         4.53 o                         
  -4  10   2        271.33        344.26        33.10 o                         
  -2  10   2        800.93        772.54        10.49 o                         
   0  10   2        314.99        347.14         4.02 o                         
   2  10   2          2.31          3.49         2.35 o                         
   4  10   2        278.48        302.32        22.34 o                         
   6  10   2        695.41        756.77       102.68 o                         
   8  10   2        374.84        335.70         7.12 o                         
  -9  11   2         43.47         23.29         4.84 o                         
  -7  11   2        177.03        154.21         5.92 o                         
  -5  11   2         89.25        121.92         9.67 o                         
  -3  11   2          2.05          3.08         2.13 o                         
  -1  11   2        327.76        327.27         3.13 o                         
   1  11   2        602.26        672.74        38.68 o                         
   3  11   2        124.22        129.89         8.39 o                         
   5  11   2         45.62         67.38         2.37 o                         
   7  11   2        881.93       1041.61       134.89 o                         
  -8  12   2         46.24         44.43         6.47 o                         
  -6  12   2        138.61        127.45         5.79 o                         
  -4  12   2        524.95        552.39        21.20 o                         
  -2  12   2        888.52        881.40         4.59 o                         
   0  12   2        305.89        264.64         5.41 o                         
   2  12   2        628.49        555.54        16.46 o                         
   4  12   2          4.53          7.90         3.37 o                         
   6  12   2          1.19          4.22         2.21 o                         
  -5  13   2         35.78         33.81         5.66 o                         
  -3  13   2        740.92        685.30        11.20 o                         
  -1  13   2        484.69        442.26         9.23 o                         
   1  13   2         65.96         39.98         3.06 o                         
   3  13   2         38.18         20.92         6.50 o                         
   5  13   2        212.87        229.48         7.34 o                         
  -4  14   2          0.46         -3.96         3.61 o                         
  -2  14   2         67.83         55.13         3.23 o                         
   0  14   2         18.63         12.93         3.20 o                         
   2  14   2         70.66         56.16         5.28 o                         
   4  14   2        125.04        116.18        10.66 o                         
  -1  15   2         15.87         18.19         3.25 o                         
   1  15   2          0.01          3.16         3.69 o                         
 -13   1   3         80.36         80.46         3.48 o                         
 -11   1   3        178.25        191.85        11.00 o                         
  -9   1   3       2047.20       1913.89         5.10 o                         
  -7   1   3        216.96        251.80         2.04 o                         
  -5   1   3         42.48         31.42         1.48 o                         
  -1   1   3       4991.38       4285.44        92.14 o                         
   1   1   3        903.60        790.44        13.63 o                         
   3   1   3       1709.52       1497.40        13.75 o                         
   5   1   3        374.88        396.40         6.15 o                         
   7   1   3       1650.09       1640.69        12.43 o                         
   9   1   3        532.48        562.72         6.30 o                         
  11   1   3       3499.84       3760.09        58.45 o                         
 -12   2   3         32.20         25.25         4.01 o                         
 -10   2   3          4.81          5.90         3.03 o                         
  -8   2   3         13.81         15.74         2.44 o                         
  -6   2   3         93.87         83.33         1.47 o                         
  -4   2   3       1056.27        949.72        48.06 o                         
   0   2   3         14.80         40.78         6.44 o                         
   2   2   3        111.10        154.17         1.17 o                         
   4   2   3          4.49          3.04         2.47 o                         
   6   2   3       1211.14       1237.24        16.18 o                         
   8   2   3        529.17        564.90         4.51 o                         
  10   2   3        359.11        406.55         5.45 o                         
  12   2   3        173.27        163.51         5.48 o                         
 -11   3   3          1.58          2.91         2.03 o                         
  -9   3   3         48.60         52.56         2.90 o                         
  -7   3   3        139.29        172.94        11.30 o                         
  -5   3   3        949.67       1013.64        69.54 o                         
  -3   3   3       1158.28        897.31         4.26 o                         
  -1   3   3       3491.13       3384.82       223.89 o                         
   1   3   3       8522.03       8016.79       310.63 o                         
   3   3   3       6842.20       7586.75       150.07 o                         
   5   3   3       3012.69       3426.70        33.88 o                         
   7   3   3       1071.61       1254.36         6.81 o                         
   9   3   3        325.51        337.13         5.18 o                         
  11   3   3          2.94         -0.99         4.60 o                         
 -12   4   3          9.40          9.99         2.27 o                         
 -10   4   3          3.64          2.49         1.83 o                         
  -8   4   3          7.21         12.01         0.85 o                         
  -6   4   3         10.29          6.03         2.96 o                         
  -4   4   3       6743.93       5969.71        11.27 o                         
  -2   4   3       1055.97       1051.56        82.54 o                         
   0   4   3        134.12        126.40         6.77 o                         
   2   4   3      12249.05      12020.79       428.60 o                         
   4   4   3       2624.96       3163.37        45.00 o                         
   6   4   3        724.20        926.19         3.54 o                         
   8   4   3        115.20        134.14         3.42 o                         
  10   4   3        140.80        133.38        10.13 o                         
  12   4   3        102.02        107.33         3.12 o                         
 -11   5   3        297.25        243.80         5.92 o                         
  -9   5   3       1549.43       1434.07         8.68 o                         
  -7   5   3        518.66        501.42         4.84 o                         
  -5   5   3       1589.14       1384.67         6.67 o                         
  -3   5   3        181.99        167.47        13.10 o                         
  -1   5   3        107.73        100.61        10.47 o                         
   1   5   3       3427.53       3646.03       147.11 o                         
   3   5   3        872.13       1060.65         4.22 o                         
   5   5   3       1066.77       1079.17        30.01 o                         
   7   5   3       1182.62       1337.81        45.00 o                         
   9   5   3          1.18          4.30         4.68 o                         
  11   5   3         64.30         83.49         3.25 o                         
 -10   6   3        350.02        346.73         6.27 o                         
  -8   6   3         11.45          9.23         4.05 o                         
  -6   6   3         67.74         68.95         3.95 o                         
  -4   6   3        799.37        640.65         5.14 o                         
  -2   6   3        911.27        765.93         4.38 o                         
   0   6   3       4442.87       4750.67       148.27 o                         
   2   6   3       1578.38       1558.34        70.59 o                         
   4   6   3         92.13         95.92         2.35 o                         
   6   6   3        127.28        143.29         6.11 o                         
   8   6   3        106.35         71.53         5.94 o                         
  10   6   3        366.79        386.85         3.18 o                         
 -11   7   3        155.44         86.69         4.70 o                         
  -9   7   3        134.99        106.98         5.01 o                         
  -7   7   3         23.88         23.77         4.15 o                         
  -5   7   3        243.45        227.72         4.53 o                         
  -3   7   3        260.92        248.05        14.61 o                         
  -1   7   3        434.24        476.61        19.54 o                         
   1   7   3        455.78        407.89        19.29 o                         
   3   7   3        162.51        165.28         2.59 o                         
   5   7   3        103.88         98.09         1.63 o                         
   7   7   3          2.92          2.84         2.23 o                         
   9   7   3        183.49        151.07         2.46 o                         
  11   7   3        137.49        153.87         7.66 o                         
 -10   8   3        118.66         94.90         5.55 o                         
  -8   8   3         25.91         35.41         4.87 o                         
  -6   8   3       4492.90       4322.86        13.79 o                         
  -4   8   3       3385.70       3961.64       234.57 o                         
  -2   8   3       2618.04       2397.12         7.30 o                         
   0   8   3        127.06        112.30         7.05 o                         
   2   8   3        395.16        432.94         7.56 o                         
   4   8   3        224.14        269.03         3.27 o                         
   6   8   3        315.65        342.12        31.85 o                         
   8   8   3         32.97         40.70         5.69 o                         
  10   8   3         11.46          7.80         1.75 o                         
  -9   9   3         26.67         24.07         5.41 o                         
  -7   9   3          2.41         -2.35         4.63 o                         
  -5   9   3       3050.76       2952.01        11.34 o                         
  -3   9   3        193.72        176.52         7.54 o                         
  -1   9   3       1140.16       1033.60        10.67 o                         
   1   9   3          0.58          2.92         2.83 o                         
   3   9   3        438.26        482.55         4.36 o                         
   5   9   3        767.34        778.03        58.75 o                         
   7   9   3        341.61        364.88        46.29 o                         
   9   9   3         37.66         33.04        10.66 o                         
  -8  10   3         59.84         52.50         5.62 o                         
  -6  10   3         22.28         17.71         4.77 o                         
  -4  10   3        446.04        594.38        54.78 o                         
  -2  10   3         93.16        102.98         3.23 o                         
   0  10   3         16.48         16.52         2.11 o                         
   2  10   3         73.27         85.42         5.01 o                         
   4  10   3         37.49         28.34         5.33 o                         
   6  10   3        107.33         95.37        10.56 o                         
   8  10   3        503.15        537.12        52.17 o                         
  -7  11   3         83.61         69.22         4.53 o                         
  -5  11   3          4.16          6.30         4.77 o                         
  -3  11   3         94.04        118.06        11.25 o                         
  -1  11   3       1117.04       1109.54        15.44 o                         
   1  11   3       3195.66       3336.40        29.93 o                         
   3  11   3        103.00        103.27         2.84 o                         
   5  11   3          0.01          0.49         2.12 o                         
   7  11   3        327.55        440.55        83.81 o                         
  -6  12   3        187.33        166.64         6.30 o                         
  -4  12   3        232.93        304.56        36.64 o                         
  -2  12   3        413.70        456.48         9.59 o                         
   0  12   3        532.32        539.49        24.23 o                         
   2  12   3        709.03        615.82         4.38 o                         
   4  12   3          1.24          3.78         3.08 o                         
   6  12   3        162.42        155.03        22.98 o                         
  -5  13   3         89.25        115.37        15.34 o                         
  -3  13   3        170.82        210.99        39.32 o                         
  -1  13   3        298.45        280.53        18.37 o                         
   1  13   3        662.22        566.24         9.59 o                         
   3  13   3        221.23        191.45         6.45 o                         
   5  13   3        535.66        474.38         4.26 o                         
  -4  14   3        316.07        384.92        67.44 o                         
  -2  14   3          4.65         12.46         3.66 o                         
   0  14   3         10.74         16.50         3.11 o                         
   2  14   3        289.74        232.26        13.40 o                         
   4  14   3         93.87        100.36         7.61 o                         
  -1  15   3          0.83          2.58         8.42 o                         
   1  15   3         97.54         87.88         3.59 o                         
 -12   0   4         31.92         18.86         4.05 o                         
 -10   0   4       1325.93       1281.33         6.64 o                         
  -8   0   4       5971.83       5590.97        11.10 o                         
  -6   0   4        181.10        159.56         2.42 o                         
  -4   0   4        518.64        510.85         2.72 o                         
  -2   0   4      37669.57      34046.37        16.62 o                         
   0   0   4       4274.36       3784.54        49.53 o                         
   2   0   4      30851.51      30737.50       116.28 o                         
   4   0   4        198.05        268.22         8.43 o                         
   6   0   4       3184.34       3070.23         8.44 o                         
   8   0   4       1324.50       1420.86         6.98 o                         
  10   0   4        829.20        883.97         6.74 o                         
  12   0   4       1503.53       1525.91         9.26 o                         
 -11   1   4         10.36         14.67         2.08 o                         
  -9   1   4          0.25         -0.31         1.45 o                         
  -7   1   4       2749.42       2489.35        13.18 o                         
  -5   1   4        448.97        471.28         6.66 o                         
  -3   1   4       4928.86       4398.43       102.77 o                         
  -1   1   4      23279.08      22503.98       386.30 o                         
   1   1   4        310.18        231.11         3.30 o                         
   3   1   4        565.53        570.18         8.45 o                         
   5   1   4        965.70        940.46         9.44 o                         
   7   1   4         66.39         57.72         2.32 o                         
   9   1   4        800.96        855.45        22.44 o                         
  11   1   4        530.38        565.88        12.05 o                         
 -12   2   4         42.94         48.40         4.25 o                         
 -10   2   4          1.63          5.57         4.37 o                         
  -8   2   4         53.34         51.26         4.98 o                         
  -6   2   4       2142.22       2065.68        54.17 o                         
  -4   2   4         97.61        142.48        15.94 o                         
  -2   2   4      31203.56      28135.60       628.59 o                         
   0   2   4        377.24        325.48         8.88 o                         
   2   2   4       1645.48       1705.24        33.76 o                         
   4   2   4        280.97        290.57         1.64 o                         
   6   2   4        562.33        632.99        13.28 o                         
   8   2   4       1008.22       1030.11         4.43 o                         
  10   2   4        309.40        314.95         5.60 o                         
  12   2   4        398.79        402.58         4.16 o                         
 -11   3   4        319.54        355.21        41.61 o                         
  -9   3   4        183.63        199.78        12.06 o                         
  -7   3   4         13.83         16.44         1.56 o                         
  -5   3   4      12994.50      13716.04       981.09 o                         
  -3   3   4         71.40         62.91         4.43 o                         
  -1   3   4       3147.90       3118.37       130.46 o                         
   1   3   4       8219.36       8327.94       234.95 o                         
   3   3   4          4.63          4.39         1.08 o                         
   5   3   4       7093.25       7493.71        86.77 o                         
   7   3   4        389.60        356.74        11.99 o                         
   9   3   4        100.45         92.00         4.29 o                         
  11   3   4         30.24         36.88         4.87 o                         
 -12   4   4        192.54        222.89        20.51 o                         
 -10   4   4         84.61        105.24         7.00 o                         
  -8   4   4        113.53        106.68         4.05 o                         
  -6   4   4        268.01        209.07         3.92 o                         
  -4   4   4          8.30         -3.30         2.59 o                         
  -2   4   4       3452.04       3555.24       223.47 o                         
   0   4   4       3042.29       3207.91       171.31 o                         
   2   4   4       3399.25       3644.68       126.98 o                         
   4   4   4        830.54        970.96         9.82 o                         
   6   4   4         15.24          8.84         2.03 o                         
   8   4   4        113.52        137.60         4.60 o                         
  10   4   4         68.69         78.51         9.18 o                         
  12   4   4          1.79          8.19         3.22 o                         
 -11   5   4         84.23         61.87         5.04 o                         
  -9   5   4        368.46        308.42         5.31 o                         
  -7   5   4         22.73         22.64         3.68 o                         
  -5   5   4        124.18        103.99         3.47 o                         
  -3   5   4       1248.60       1437.41       109.52 o                         
  -1   5   4        173.30        223.90        15.97 o                         
   1   5   4       2043.21       2111.34        99.50 o                         
   3   5   4        781.42        767.16        17.60 o                         
   5   5   4        685.36        641.07         6.57 o                         
   7   5   4         99.31        109.99         2.25 o                         
   9   5   4          0.18         16.76        18.05 o                         
  11   5   4          2.69         -1.66         2.66 o                         
 -10   6   4         67.67         77.77         4.94 o                         
  -8   6   4        201.65        203.45         5.07 o                         
  -6   6   4         57.26         66.77         3.98 o                         
  -4   6   4        178.88        186.59         3.88 o                         
  -2   6   4       1193.63       1204.64       100.49 o                         
   0   6   4       9343.15      10295.32       664.16 o                         
   2   6   4       2689.91       3074.98       147.48 o                         
   4   6   4        347.85        356.55         2.72 o                         
   6   6   4         41.13         36.07         2.35 o                         
   8   6   4          0.71          2.81         2.01 o                         
  10   6   4        107.24        125.61         4.65 o                         
 -11   7   4        187.72        146.48         6.03 o                         
  -9   7   4        354.17        290.92         6.16 o                         
  -7   7   4         46.41         38.34         4.43 o                         
  -5   7   4       4970.80       4728.87        13.14 o                         
  -3   7   4         60.51         69.09         3.26 o                         
  -1   7   4          0.56          4.67         4.93 o                         
   1   7   4        218.23        237.78         8.51 o                         
   3   7   4        150.63        138.64         7.17 o                         
   5   7   4         46.89         66.29         4.94 o                         
   7   7   4        155.65        197.90        10.55 o                         
   9   7   4        425.39        423.54        14.79 o                         
  11   7   4        156.74        165.56         6.16 o                         
 -10   8   4         51.68         51.24         5.65 o                         
  -8   8   4         86.82         72.39         4.87 o                         
  -6   8   4       1954.02       1994.36         9.94 o                         
  -4   8   4        226.00        317.00        19.21 o                         
  -2   8   4       1350.18       1450.69       123.82 o                         
   0   8   4        177.73        173.19        11.88 o                         
   2   8   4        462.90        525.65        21.54 o                         
   4   8   4         19.06         14.40         2.35 o                         
   6   8   4         16.97         23.80         2.34 o                         
   8   8   4        110.94        113.63         5.86 o                         
  10   8   4         98.09        105.32         2.59 o                         
  -9   9   4          7.99         19.51         5.45 o                         
  -7   9   4        149.59        136.34         4.32 o                         
  -5   9   4         45.55         38.37         4.49 o                         
  -3   9   4         25.08         44.51         5.17 o                         
  -1   9   4        182.26        199.41        17.42 o                         
   1   9   4        214.93        198.09         8.72 o                         
   3   9   4       2321.86       2344.95       146.70 o                         
   5   9   4        846.79        948.98        44.45 o                         
   7   9   4          7.73         12.82         1.61 o                         
   9   9   4         61.64         59.70         3.80 o                         
  -8  10   4        350.01        348.94         7.05 o                         
  -6  10   4         25.39         17.74         4.90 o                         
  -4  10   4        727.99        857.74        71.84 o                         
  -2  10   4         92.80         98.02         8.58 o                         
   0  10   4        968.45        910.40        31.70 o                         
   2  10   4        857.73        852.51         4.89 o                         
   4  10   4        189.54        182.00         3.71 o                         
   6  10   4        178.05        210.06        13.82 o                         
   8  10   4        233.24        256.15        24.11 o                         
  -7  11   4         81.26         69.90         4.60 o                         
  -5  11   4         52.86         53.29         5.14 o                         
  -3  11   4        216.35        231.93        29.55 o                         
  -1  11   4        344.42        390.16        39.25 o                         
   1  11   4       2058.69       1969.87         9.18 o                         
   3  11   4         43.80         39.36         7.10 o                         
   5  11   4          7.73          5.73         2.42 o                         
   7  11   4          2.50          7.71         1.90 o                         
  -6  12   4         21.87         24.04         5.72 o                         
  -4  12   4        146.71        181.35        36.80 o                         
  -2  12   4       1002.37       1179.90       162.81 o                         
   0  12   4         48.29         39.96         2.96 o                         
   2  12   4        319.09        296.73        12.72 o                         
   4  12   4        279.51        241.62        10.32 o                         
   6  12   4         11.69         13.83         3.53 o                         
  -5  13   4         13.92          0.27         5.65 o                         
  -3  13   4          3.53          9.21         1.84 o                         
  -1  13   4        402.66        470.18        84.40 o                         
   1  13   4        155.56        159.06         7.17 o                         
   3  13   4        553.79        503.64        19.68 o                         
   5  13   4         34.50         40.68         3.74 o                         
  -4  14   4         14.78         18.71         3.63 o                         
  -2  14   4         71.27         97.24        18.16 o                         
   0  14   4          9.82          9.18         2.45 o                         
   2  14   4         30.49         34.37         4.96 o                         
   4  14   4        138.54        159.25        21.86 o                         
 -11   1   5        267.87        281.67        24.25 o                         
  -9   1   5        384.39        399.04         9.06 o                         
  -7   1   5       1076.30       1012.35         3.44 o                         
  -5   1   5        354.99        356.48        12.39 o                         
  -3   1   5       1259.81       1259.78        26.47 o                         
  -1   1   5       1174.88       1056.35        13.77 o                         
   1   1   5      10733.66      10145.44       104.28 o                         
   3   1   5       1773.32       1949.60        20.13 o                         
   5   1   5       3588.22       3688.38        30.44 o                         
   7   1   5         20.91         15.48         5.77 o                         
   9   1   5       2935.31       3109.13        57.36 o                         
  11   1   5          0.67          5.93         3.06 o                         
 -12   2   5          3.51         -1.44         3.33 o                         
 -10   2   5         91.00        106.21         9.95 o                         
  -8   2   5          8.11          5.70         3.69 o                         
  -6   2   5       1376.69       1393.09        34.39 o                         
  -4   2   5        116.12         88.87         3.01 o                         
  -2   2   5       1026.69        924.46        23.00 o                         
   0   2   5        814.35        712.48        15.04 o                         
   2   2   5        643.58        618.36         9.43 o                         
   4   2   5       3142.37       3300.76        52.34 o                         
   6   2   5         59.92         72.74         1.71 o                         
   8   2   5        866.77        898.39         7.85 o                         
  10   2   5         58.24         71.00         2.86 o                         
  12   2   5         18.56         23.55         7.75 o                         
 -11   3   5          1.30         -0.44         2.73 o                         
  -9   3   5        159.78        168.08        12.96 o                         
  -7   3   5        330.61        385.55        25.21 o                         
  -5   3   5       4047.84       4509.46       284.18 o                         
  -3   3   5        736.51        814.59        33.98 o                         
  -1   3   5         48.00         24.86         3.14 o                         
   1   3   5       1533.71       1383.29        31.10 o                         
   3   3   5        162.89        189.87         4.44 o                         
   5   3   5       1941.62       2027.33        34.08 o                         
   7   3   5       1182.18       1202.84        24.65 o                         
   9   3   5         56.95         69.95         3.40 o                         
  11   3   5          7.53         -6.95         4.80 o                         
 -12   4   5        226.51        194.05         5.96 o                         
 -10   4   5         22.02         23.49         4.60 o                         
  -8   4   5          2.08         10.69         3.61 o                         
  -6   4   5       2097.85       1936.96         7.90 o                         
  -4   4   5       4426.60       4373.71         7.20 o                         
  -2   4   5       2233.53       2455.66       136.10 o                         
   0   4   5       1094.56       1039.96        44.52 o                         
   2   4   5        315.65        358.61        11.68 o                         
   4   4   5          1.70          7.48         1.36 o                         
   6   4   5          5.82          2.68         7.18 o                         
   8   4   5        538.51        582.25        19.80 o                         
  10   4   5         59.27         67.93         5.07 o                         
  12   4   5        217.13        249.50         4.78 o                         
 -11   5   5         88.28         77.02         5.11 o                         
  -9   5   5        774.13        699.62         6.88 o                         
  -7   5   5       1280.25       1182.72         7.25 o                         
  -5   5   5        725.82        665.91         4.84 o                         
  -3   5   5       1772.59       1932.35       120.49 o                         
  -1   5   5        100.39         89.83         6.51 o                         
   1   5   5      18733.10      20564.21       762.27 o                         
   3   5   5       1262.06       1111.84        30.17 o                         
   5   5   5        108.07        100.68         4.76 o                         
   7   5   5          4.83          8.29         2.23 o                         
   9   5   5         72.76         98.74         5.04 o                         
  11   5   5         66.97         79.15         5.89 o                         
 -10   6   5         76.54         70.31         5.21 o                         
  -8   6   5        791.96        769.42         6.98 o                         
  -6   6   5        355.56        287.52         4.87 o                         
  -4   6   5        102.91         89.48         3.61 o                         
  -2   6   5       2963.18       3416.44       250.09 o                         
   0   6   5        159.76        147.41        10.06 o                         
   2   6   5        113.01        164.37         3.57 o                         
   4   6   5         11.43          9.46         2.82 o                         
   6   6   5        411.10        432.63         3.29 o                         
   8   6   5        171.63        206.64         2.65 o                         
  10   6   5         23.96         14.41         2.65 o                         
 -11   7   5          2.84         -1.33         5.55 o                         
  -9   7   5         25.10         24.24         4.87 o                         
  -7   7   5       2790.27       2652.10        11.27 o                         
  -5   7   5       1466.18       1440.00         8.07 o                         
  -3   7   5        171.89        167.12         8.95 o                         
  -1   7   5        416.08        459.23        34.34 o                         
   1   7   5         33.75         38.44         3.90 o                         
   3   7   5         27.80         31.03         2.58 o                         
   5   7   5        363.07        340.67         3.08 o                         
   7   7   5        414.88        492.16        19.57 o                         
   9   7   5        386.02        420.57        12.45 o                         
  11   7   5         15.41         15.05         2.72 o                         
 -10   8   5        117.63         72.36         5.92 o                         
  -8   8   5          6.70          8.75         4.84 o                         
  -6   8   5        668.14        594.37         6.54 o                         
  -4   8   5         15.89         11.05         1.77 o                         
  -2   8   5          0.07          4.38         3.47 o                         
   0   8   5        978.72       1069.41        80.32 o                         
   2   8   5        439.95        432.62        29.59 o                         
   4   8   5       1521.60       1814.08        81.79 o                         
   6   8   5       1799.05       1748.97        83.11 o                         
   8   8   5        127.26        138.20         8.45 o                         
  10   8   5         81.49         71.63        12.51 o                         
  -9   9   5          8.68          3.61         5.48 o                         
  -7   9   5         24.23          6.88         4.90 o                         
  -5   9   5        200.82        188.47         4.94 o                         
  -3   9   5        369.48        388.42        32.92 o                         
  -1   9   5         26.21         11.29         5.61 o                         
   1   9   5          0.79         -1.41         1.72 o                         
   3   9   5        258.97        250.94        16.59 o                         
   5   9   5       1571.62       1835.83        93.43 o                         
   7   9   5        820.82        859.63        37.92 o                         
   9   9   5        328.64        309.56        26.64 o                         
  -8  10   5         36.08         23.36         5.79 o                         
  -6  10   5        240.18        232.12         5.99 o                         
  -4  10   5       1404.76       1705.47       167.85 o                         
  -2  10   5        279.61        323.66        25.25 o                         
   0  10   5        354.31        358.43        31.07 o                         
   2  10   5         23.92         30.74         1.91 o                         
   4  10   5         97.99         85.59        13.94 o                         
   6  10   5       1404.07       1499.33        91.26 o                         
   8  10   5        751.88        830.34        49.60 o                         
  -7  11   5         29.58         31.26         4.29 o                         
  -5  11   5         93.54         80.49         5.35 o                         
  -3  11   5         16.63         23.07         3.96 o                         
  -1  11   5        541.49        567.31        58.15 o                         
   1  11   5        103.89        150.87        16.67 o                         
   3  11   5        529.92        595.68        46.43 o                         
   5  11   5        170.93        171.29        16.62 o                         
   7  11   5        197.58        221.74        15.48 o                         
  -6  12   5         74.29         61.83         5.92 o                         
  -4  12   5          1.74          5.38         1.28 o                         
  -2  12   5        483.32        569.07        83.30 o                         
   0  12   5        165.60        146.90        22.07 o                         
   2  12   5        160.71        159.53        19.03 o                         
   4  12   5        210.82        189.07        35.12 o                         
   6  12   5        113.95        121.30         7.20 o                         
  -5  13   5          1.39         11.65         5.79 o                         
  -3  13   5         57.39         64.64        15.56 o                         
  -1  13   5        248.41        269.37        45.03 o                         
   1  13   5          5.13          9.09         4.33 o                         
   3  13   5         13.42         24.49         2.55 o                         
   5  13   5        259.64        217.09        31.27 o                         
  -4  14   5         13.63         23.09         3.40 o                         
  -2  14   5          0.79          8.56         2.27 o                         
   0  14   5        160.24        174.12        32.66 o                         
   2  14   5         35.66         38.90         5.28 o                         
   4  14   5        119.80        132.98        12.36 o                         
 -12   0   6        511.10        469.99         5.72 o                         
 -10   0   6        451.30        483.34         4.53 o                         
  -8   0   6          2.89          9.70         2.45 o                         
  -6   0   6        584.00        704.18         3.95 o                         
  -4   0   6       1115.84        879.93        39.07 o                         
  -2   0   6       1763.80       1667.92        30.08 o                         
   0   0   6       1019.51        884.83         6.64 o                         
   2   0   6       2353.06       2367.11        13.62 o                         
   4   0   6       1051.74       1361.92        30.56 o                         
   6   0   6          9.27         11.15         3.15 o                         
   8   0   6      14449.71      14747.88        21.72 o                         
  10   0   6         80.80         72.22         4.36 o                         
  12   0   6        329.78        337.26         6.09 o                         
 -11   1   6        133.88        148.22         8.58 o                         
  -9   1   6         72.19         81.92         2.05 o                         
  -7   1   6        122.15        117.24         8.04 o                         
  -5   1   6       3031.98       2773.91        76.14 o                         
  -3   1   6         26.21         31.37         1.11 o                         
  -1   1   6        519.20        393.75         2.15 o                         
   1   1   6        396.50        346.31         2.71 o                         
   3   1   6      12738.82      13483.16       160.93 o                         
   5   1   6         16.87         20.93         5.01 o                         
   7   1   6         38.19         43.66         1.89 o                         
   9   1   6       6912.30       7110.87        99.92 o                         
  11   1   6          7.15         19.28         3.66 o                         
 -12   2   6        168.83        157.86        20.53 o                         
 -10   2   6        335.03        345.96        30.53 o                         
  -8   2   6         43.02         44.25         1.76 o                         
  -6   2   6         27.97         21.62         1.58 o                         
  -4   2   6        235.63        223.58         7.80 o                         
  -2   2   6        121.86        107.07         5.22 o                         
   0   2   6       7376.56       7244.51        64.38 o                         
   2   2   6       2614.59       2828.29        52.05 o                         
   4   2   6       1518.51       1846.93        19.56 o                         
   6   2   6        258.10        282.60        11.31 o                         
   8   2   6         13.11          8.11         2.53 o                         
  10   2   6       1073.34       1088.94         8.14 o                         
  12   2   6         85.44         78.54         6.86 o                         
 -11   3   6        186.55        197.50         7.63 o                         
  -9   3   6         45.59         69.76         4.52 o                         
  -7   3   6         65.97         82.30         9.55 o                         
  -5   3   6      16924.44      17944.24      1089.92 o                         
  -3   3   6       2186.99       2184.45        88.87 o                         
  -1   3   6          4.37         11.95         2.41 o                         
   1   3   6          4.21          9.68         1.65 o                         
   3   3   6        186.23        213.50         3.93 o                         
   5   3   6       5295.51       4992.45        74.17 o                         
   7   3   6        397.09        373.55         7.27 o                         
   9   3   6        946.70        955.91         4.90 o                         
  11   3   6        123.08        143.81         6.37 o                         
 -12   4   6        180.80        164.49         5.69 o                         
 -10   4   6        212.45        243.76         5.28 o                         
  -8   4   6         72.42         97.14         4.05 o                         
  -6   4   6        284.37        257.28         4.15 o                         
  -4   4   6       4299.75       4633.17       249.42 o                         
  -2   4   6      14416.03      16494.17       700.91 o                         
   0   4   6        560.22        628.36        20.05 o                         
   2   4   6       2283.17       2295.15        52.02 o                         
   4   4   6          1.15         -4.39         2.42 o                         
   6   4   6        692.97        793.10        13.79 o                         
   8   4   6        417.07        384.37        11.56 o                         
  10   4   6          6.56         -3.06         4.84 o                         
 -11   5   6         44.62         38.14         4.73 o                         
  -9   5   6         64.16         58.87         4.60 o                         
  -7   5   6         41.82         60.00         3.98 o                         
  -5   5   6         78.90         58.74         3.51 o                         
  -3   5   6        882.78        972.18        46.05 o                         
  -1   5   6       1038.40       1025.50        52.55 o                         
   1   5   6       1297.25       1354.03        56.85 o                         
   3   5   6         45.02         61.80         3.42 o                         
   5   5   6        655.92        694.03        14.68 o                         
   7   5   6          6.17          0.55         2.63 o                         
   9   5   6        205.66        231.38        13.93 o                         
  11   5   6         46.85         49.10         5.45 o                         
 -10   6   6         65.85         58.57         5.24 o                         
  -8   6   6       2194.16       2288.49        10.79 o                         
  -6   6   6       1136.79       1104.13         6.88 o                         
  -4   6   6        178.72        198.76         9.14 o                         
  -2   6   6       1097.11       1123.84        76.51 o                         
   0   6   6       4681.12       5127.09       275.96 o                         
   2   6   6          8.20         23.75         1.58 o                         
   4   6   6          6.20          5.32         3.35 o                         
   6   6   6         48.30         59.10         5.90 o                         
   8   6   6        100.26         94.16         2.83 o                         
  10   6   6        229.65        219.43         3.37 o                         
 -11   7   6         84.00         71.23         6.03 o                         
  -9   7   6        202.71        203.24         5.58 o                         
  -7   7   6        298.65        315.54         5.79 o                         
  -5   7   6        456.34        442.85         5.55 o                         
  -3   7   6          0.09          0.70         1.35 o                         
  -1   7   6         95.28        111.20        12.41 o                         
   1   7   6         13.90         13.91         1.73 o                         
   3   7   6          1.41          5.12         3.21 o                         
   5   7   6        737.27        902.83        25.72 o                         
   7   7   6        367.31        420.81        17.52 o                         
   9   7   6        193.01        232.12        11.90 o                         
 -10   8   6         53.71         46.68         5.89 o                         
  -8   8   6        201.79        178.28         5.75 o                         
  -6   8   6        425.33        415.82         6.06 o                         
  -4   8   6        316.27        325.81        15.33 o                         
  -2   8   6        100.80        108.74         9.31 o                         
   0   8   6         42.84         39.64         4.28 o                         
   2   8   6        467.64        522.68        29.17 o                         
   4   8   6         71.29         60.62         7.61 o                         
   6   8   6         22.22         11.62         2.88 o                         
   8   8   6        138.70        133.07         4.23 o                         
  10   8   6        105.48        119.88         4.92 o                         
  -9   9   6        262.19        226.02         6.47 o                         
  -7   9   6         33.62         26.52         5.07 o                         
  -5   9   6         86.73         98.88         4.84 o                         
  -3   9   6        187.84        225.49        19.46 o                         
  -1   9   6        486.07        531.21        51.46 o                         
   1   9   6         66.52         58.09         4.29 o                         
   3   9   6        376.01        394.35        23.62 o                         
   5   9   6       1001.65       1092.24        32.06 o                         
   7   9   6        120.10        160.77        12.02 o                         
   9   9   6        662.37        733.53        26.22 o                         
  -8  10   6        408.70        416.77         7.63 o                         
  -6  10   6        245.07        204.13         5.75 o                         
  -4  10   6          9.36          9.47         1.45 o                         
  -2  10   6        379.01        482.46        41.90 o                         
   0  10   6        264.66        253.09        20.95 o                         
   2  10   6         46.34         38.87         2.11 o                         
   4  10   6        498.86        523.39        49.03 o                         
   6  10   6        740.71        868.19        32.18 o                         
   8  10   6        310.35        350.63        19.79 o                         
  -7  11   6        607.66        491.47         7.22 o                         
  -5  11   6         30.17         25.81         5.11 o                         
  -3  11   6         52.86         58.12        11.31 o                         
  -1  11   6          9.13          4.13         2.34 o                         
   1  11   6        600.70        583.98        61.78 o                         
   3  11   6        909.29        869.58        90.76 o                         
   5  11   6        234.18        301.88        10.62 o                         
   7  11   6         26.34         22.52         2.97 o                         
  -6  12   6          2.53         26.90         5.79 o                         
  -4  12   6        312.19        355.34        59.64 o                         
  -2  12   6        625.79        754.10        89.39 o                         
   0  12   6        283.68        265.54        36.46 o                         
   2  12   6        115.18        119.69        18.89 o                         
   4  12   6         23.01         10.22         2.32 o                         
   6  12   6        142.80        159.22        15.35 o                         
  -5  13   6        245.54        292.62         7.46 o                         
  -3  13   6        132.91        153.00        28.65 o                         
  -1  13   6        387.99        506.24        91.78 o                         
   1  13   6        113.74        109.55        23.32 o                         
   3  13   6         57.99         57.15         3.42 o                         
   5  13   6         30.61         37.41         7.00 o                         
  -2  14   6        446.19        577.58       104.88 o                         
   0  14   6         44.45         54.49        11.48 o                         
   2  14   6        142.06        158.88        25.26 o                         
 -11   1   7        478.54        457.71         5.16 o                         
  -9   1   7        279.94        300.63         6.15 o                         
  -7   1   7        173.53        172.05         3.49 o                         
  -5   1   7        595.55        628.02        18.24 o                         
  -3   1   7       5004.91       5052.67        81.91 o                         
  -1   1   7       5500.08       5440.05        25.43 o                         
   1   1   7       1418.35       1361.05        13.16 o                         
   3   1   7      18769.97      19857.79       166.39 o                         
   5   1   7         25.80         24.41         1.99 o                         
   7   1   7        191.35        172.83         3.21 o                         
   9   1   7        801.82        816.67         4.76 o                         
  11   1   7        383.61        387.83         4.34 o                         
 -12   2   7         79.58         69.48         4.42 o                         
 -10   2   7         57.58         50.93         6.49 o                         
  -8   2   7        606.50        678.15        20.12 o                         
  -6   2   7        131.32        111.70         5.26 o                         
  -4   2   7       9859.30       9344.94       213.92 o                         
  -2   2   7         41.94         33.88         1.98 o                         
   0   2   7        432.28        480.68         8.33 o                         
   2   2   7         62.48         62.06         3.16 o                         
   4   2   7        178.92        180.70         4.98 o                         
   6   2   7       6335.89       6131.54        82.12 o                         
   8   2   7        480.56        513.45        12.22 o                         
  10   2   7          2.44         -0.15         6.64 o                         
  12   2   7         85.70         84.83         5.06 o                         
 -11   3   7         37.16         44.89         2.65 o                         
  -9   3   7        851.43        992.50        66.85 o                         
  -7   3   7          2.37          2.73         2.57 o                         
  -5   3   7        436.09        388.52        17.08 o                         
  -3   3   7       1055.13       1186.57        39.37 o                         
  -1   3   7        563.12        504.85        11.00 o                         
   1   3   7        782.36        825.88        11.88 o                         
   3   3   7         49.68         47.00         1.45 o                         
   5   3   7        292.72        320.80         3.32 o                         
   7   3   7         16.42          6.21         3.07 o                         
   9   3   7         13.81         13.71         9.35 o                         
  11   3   7        183.82        202.68         3.68 o                         
 -12   4   7         25.84         29.76         5.18 o                         
 -10   4   7          3.97         18.01         4.22 o                         
  -8   4   7       1098.38       1150.51         7.42 o                         
  -6   4   7         57.57         75.79         7.34 o                         
  -4   4   7       2715.53       2911.18       122.30 o                         
  -2   4   7       2405.99       2828.63       104.58 o                         
   0   4   7       3200.71       3444.02       108.26 o                         
   2   4   7       1169.88       1202.65        27.86 o                         
   4   4   7        308.74        359.46         8.71 o                         
   6   4   7          4.68          4.48         1.81 o                         
   8   4   7         21.93         14.22         2.55 o                         
  10   4   7        151.90        135.00         4.38 o                         
 -11   5   7         36.78         46.95         5.14 o                         
  -9   5   7       1077.17       1036.13         8.10 o                         
  -7   5   7       5477.17       5409.39        14.23 o                         
  -5   5   7       1837.43       1775.83         8.04 o                         
  -3   5   7         22.89         34.43         2.62 o                         
  -1   5   7       1812.64       1761.66        91.14 o                         
   1   5   7        899.77        996.47        30.15 o                         
   3   5   7         90.17         78.49         2.14 o                         
   5   5   7         34.11         39.09         1.82 o                         
   7   5   7         39.57         31.38         3.22 o                         
   9   5   7        336.88        339.36        14.18 o                         
  11   5   7         45.72         62.55         5.65 o                         
 -10   6   7          5.38          4.66         4.66 o                         
  -8   6   7       1066.41       1152.01         8.44 o                         
  -6   6   7         46.68         42.73         4.19 o                         
  -4   6   7       1216.45       1311.25        80.98 o                         
  -2   6   7       3166.40       3353.44       171.65 o                         
   0   6   7        185.45        161.19         6.44 o                         
   2   6   7         19.57          3.41         1.64 o                         
   4   6   7        445.71        496.75        12.93 o                         
   6   6   7        231.54        267.18         9.00 o                         
   8   6   7        740.43        775.30        21.95 o                         
  10   6   7         83.96         67.25         5.89 o                         
 -11   7   7         54.77         44.47         6.03 o                         
  -9   7   7        753.69        671.19         7.93 o                         
  -7   7   7         11.41         20.67         3.27 o                         
  -5   7   7         84.59         79.44         4.19 o                         
  -3   7   7         17.54         27.89         4.79 o                         
  -1   7   7       1689.86       1973.61       131.58 o                         
   1   7   7       1231.98       1338.82        53.37 o                         
   3   7   7       3498.97       3498.11       116.69 o                         
   5   7   7        559.94        584.10        21.78 o                         
   7   7   7         45.57         47.91         4.87 o                         
   9   7   7        105.03        126.07         7.20 o                         
 -10   8   7          2.26         -6.06         5.65 o                         
  -8   8   7          0.27        -13.96         4.84 o                         
  -6   8   7        832.11        805.35         7.32 o                         
  -4   8   7         26.29         22.41         1.55 o                         
  -2   8   7       1660.47       1842.07       121.07 o                         
   0   8   7         73.18         75.37         6.09 o                         
   2   8   7         22.72         22.52         3.57 o                         
   4   8   7        615.16        660.30        27.51 o                         
   6   8   7       2836.15       2961.85       116.10 o                         
   8   8   7          2.20          3.53         4.41 o                         
  10   8   7        136.05        118.31         2.65 o                         
  -9   9   7         25.42         23.39         5.41 o                         
  -7   9   7        581.02        609.76         7.56 o                         
  -5   9   7          1.00         22.64         4.63 o                         
  -3   9   7        232.91        243.37        18.27 o                         
  -1   9   7        429.21        484.46        33.37 o                         
   1   9   7        155.28        139.91        15.48 o                         
   3   9   7       1007.37        978.37        59.02 o                         
   5   9   7        686.02        806.04        39.01 o                         
   7   9   7        111.25        106.95         3.25 o                         
   9   9   7        282.03        319.43         8.92 o                         
  -8  10   7         23.37         18.45         5.82 o                         
  -6  10   7         59.27         38.48         3.98 o                         
  -4  10   7        204.13        226.29        25.03 o                         
  -2  10   7          0.15          2.84         9.84 o                         
   0  10   7        161.04        168.37        12.40 o                         
   2  10   7        198.38        202.40        20.15 o                         
   4  10   7        119.23        124.80         4.43 o                         
   6  10   7         21.71         22.62         4.36 o                         
   8  10   7          3.69         -0.04         4.22 o                         
  -7  11   7          0.34          1.26         5.35 o                         
  -5  11   7         79.21         79.34         5.41 o                         
  -3  11   7          1.27          0.52         1.50 o                         
  -1  11   7        277.14        293.29        35.75 o                         
   1  11   7       1462.12       1543.68       130.78 o                         
   3  11   7        580.64        584.68        38.85 o                         
   5  11   7         64.06         87.93        13.69 o                         
   7  11   7        274.02        263.89        17.53 o                         
  -6  12   7         22.13         21.52         5.96 o                         
  -4  12   7         54.30         72.69        15.10 o                         
  -2  12   7        174.70        196.57        29.44 o                         
   0  12   7        962.29       1029.31       123.38 o                         
   2  12   7          8.89         22.12         9.58 o                         
   4  12   7         12.04          9.63         3.48 o                         
   6  12   7          0.70         -2.34         3.00 o                         
  -5  13   7          1.68         -7.97         6.06 o                         
  -3  13   7         15.10         17.01         4.39 o                         
  -1  13   7       1271.54       1441.24       234.21 o                         
   1  13   7         40.37         60.50        12.95 o                         
   3  13   7         37.22         25.28         3.81 o                         
   5  13   7        221.95        303.67        40.06 o                         
  -2  14   7          2.26          7.47         2.22 o                         
   0  14   7         24.38         32.60        10.44 o                         
   2  14   7         14.26         18.19         4.97 o                         
 -12   0   8          4.39         11.30         3.78 o                         
 -10   0   8        400.69        400.53         4.73 o                         
  -8   0   8         11.62         12.22         2.52 o                         
  -6   0   8        732.28        777.24        50.43 o                         
  -4   0   8       2273.72       2150.09       127.64 o                         
  -2   0   8       3963.34       3908.19         5.75 o                         
   0   0   8      15389.29      15680.84       210.90 o                         
   2   0   8       5155.47       5349.00        64.66 o                         
   4   0   8          1.68          9.03         5.64 o                         
   6   0   8        259.97        292.96        12.12 o                         
   8   0   8       2920.86       2835.29        10.73 o                         
  10   0   8        510.88        540.20         6.37 o                         
 -11   1   8         20.99         16.38         2.47 o                         
  -9   1   8        436.69        430.13        28.55 o                         
  -7   1   8        180.51        177.38         4.36 o                         
  -5   1   8          4.24          6.24         1.15 o                         
  -3   1   8        712.70        771.44         7.74 o                         
  -1   1   8        188.62        175.40         4.90 o                         
   1   1   8       1396.46       1464.38        13.12 o                         
   3   1   8          6.26         24.69         2.31 o                         
   5   1   8         30.49         33.55         2.90 o                         
   7   1   8        204.25        191.26         6.44 o                         
   9   1   8        297.13        320.50         3.81 o                         
  11   1   8         50.45         56.23         3.46 o                         
 -12   2   8         67.69         62.25         4.50 o                         
 -10   2   8         59.64         60.41         3.30 o                         
  -8   2   8        125.48        146.54         7.13 o                         
  -6   2   8        484.76        488.96        23.23 o                         
  -4   2   8       5110.03       5354.04       138.09 o                         
  -2   2   8         14.77         17.43         1.81 o                         
   0   2   8        371.51        380.60         4.43 o                         
   2   2   8       1344.55       1330.03        15.45 o                         
   4   2   8        190.46        174.67         4.77 o                         
   6   2   8       2677.93       2430.29        33.14 o                         
   8   2   8         38.50         37.78         2.57 o                         
  10   2   8         11.70         12.61         2.66 o                         
 -11   3   8         27.74         31.21         2.74 o                         
  -9   3   8          0.00         -0.30         3.76 o                         
  -7   3   8          5.60         14.32         2.28 o                         
  -5   3   8       2136.66       2208.85        68.99 o                         
  -3   3   8        431.03        415.22         8.51 o                         
  -1   3   8       2257.88       2443.19        54.33 o                         
   1   3   8       1730.96       1618.25        26.23 o                         
   3   3   8        617.19        616.20         6.14 o                         
   5   3   8        129.13        113.18         2.47 o                         
   7   3   8       5419.17       5620.50        60.88 o                         
   9   3   8          0.00          5.21         6.85 o                         
  11   3   8          1.15         -2.89         3.22 o                         
 -10   4   8        126.77        131.33         4.90 o                         
  -8   4   8       1453.88       1734.64       116.62 o                         
  -6   4   8          0.32          0.86         1.18 o                         
  -4   4   8       1062.05       1112.81        39.31 o                         
  -2   4   8        403.62        466.35        14.43 o                         
   0   4   8        685.90        650.85        17.88 o                         
   2   4   8         72.48         74.43         2.15 o                         
   4   4   8        237.39        257.66        10.34 o                         
   6   4   8         19.14         22.39         3.90 o                         
   8   4   8        265.95        284.47         5.77 o                         
  10   4   8        106.24        120.50         4.87 o                         
 -11   5   8        185.85        142.06         5.45 o                         
  -9   5   8         70.15         81.31         4.97 o                         
  -7   5   8        544.93        554.02         6.13 o                         
  -5   5   8        153.53        166.52        11.11 o                         
  -3   5   8        104.86        146.90         6.63 o                         
  -1   5   8          1.96         -0.93         2.40 o                         
   1   5   8          4.23         -1.22         4.22 o                         
   3   5   8        215.62        247.33         4.38 o                         
   5   5   8        122.51        115.97         2.48 o                         
   7   5   8        414.76        379.45         7.50 o                         
   9   5   8        181.50        177.82         2.94 o                         
  11   5   8          4.08         -3.30         5.92 o                         
 -10   6   8        389.67        319.35         6.74 o                         
  -8   6   8       1620.85       1563.60         9.43 o                         
  -6   6   8        431.56        462.77         5.79 o                         
  -4   6   8        272.24        295.43        11.21 o                         
  -2   6   8         32.73         46.28         2.69 o                         
   0   6   8        893.54        827.15        30.26 o                         
   2   6   8       1501.30       1547.96        49.22 o                         
   4   6   8        314.33        340.50         7.47 o                         
   6   6   8        396.20        366.55         5.00 o                         
   8   6   8         61.97         67.66         4.42 o                         
  10   6   8         35.54         42.17         3.18 o                         
  -9   7   8        174.14        172.63         5.96 o                         
  -7   7   8        400.68        430.32         6.40 o                         
  -5   7   8        275.26        310.64         5.35 o                         
  -3   7   8         39.25         57.49         2.43 o                         
  -1   7   8        428.67        534.06        33.95 o                         
   1   7   8         94.58        109.67         4.92 o                         
   3   7   8       2789.12       2730.08        96.33 o                         
   5   7   8        983.69       1092.80        22.46 o                         
   7   7   8        615.00        648.91        21.23 o                         
   9   7   8         87.48         89.85         4.77 o                         
 -10   8   8         39.17         27.27         6.03 o                         
  -8   8   8         11.74         14.64         3.88 o                         
  -6   8   8        662.87        666.32         7.18 o                         
  -4   8   8       1136.30       1366.10       113.66 o                         
  -2   8   8          0.06         -4.12         3.77 o                         
   0   8   8         21.20         23.23         1.91 o                         
   2   8   8        171.04        194.14         9.37 o                         
   4   8   8       3414.06       3639.84       147.03 o                         
   6   8   8        747.45        804.56        18.77 o                         
   8   8   8          3.73         11.97         2.57 o                         
  -9   9   8        125.89         96.43         4.80 o                         
  -7   9   8        206.49        178.42         5.75 o                         
  -5   9   8         50.92         46.17         3.61 o                         
  -3   9   8        326.64        361.86        40.69 o                         
  -1   9   8        845.12        840.58        74.29 o                         
   1   9   8        446.50        508.16        32.93 o                         
   3   9   8        117.69        150.37         7.30 o                         
   5   9   8        262.34        282.39        16.30 o                         
   7   9   8       1664.56       1793.71        37.80 o                         
   9   9   8          8.15          7.80         2.54 o                         
  -8  10   8          4.17         -5.18         5.75 o                         
  -6  10   8        185.94        173.96         5.75 o                         
  -4  10   8          0.67         -1.05         5.98 o                         
  -2  10   8        360.42        321.23        33.48 o                         
   0  10   8         21.97         39.57         4.82 o                         
   2  10   8        186.00        227.18        17.91 o                         
   4  10   8        449.72        433.45        26.56 o                         
   6  10   8         49.80         45.48         2.42 o                         
   8  10   8        300.42        327.60        22.05 o                         
  -7  11   8         26.91         15.94         5.65 o                         
  -5  11   8         14.10         15.46         5.31 o                         
  -3  11   8         64.68         63.42         8.87 o                         
  -1  11   8         97.01        119.34        14.19 o                         
   1  11   8        412.52        480.77        45.79 o                         
   3  11   8        532.76        573.35        49.77 o                         
   5  11   8        101.22        110.29        10.12 o                         
   7  11   8         82.61         82.95         5.12 o                         
  -6  12   8          1.05         -8.07         5.99 o                         
  -4  12   8         40.34         73.90        10.97 o                         
  -2  12   8          0.27          1.94         1.96 o                         
   0  12   8        141.35        164.91        19.98 o                         
   2  12   8          0.15         -2.13         3.17 o                         
   4  12   8          8.81         10.16         4.83 o                         
   6  12   8         22.28         24.07         3.33 o                         
  -5  13   8        281.36        301.37         8.00 o                         
  -3  13   8        338.37        340.62        67.37 o                         
  -1  13   8        167.89        183.92        33.54 o                         
   1  13   8        305.56        293.07        52.88 o                         
   3  13   8         21.42         17.15         4.16 o                         
  -2  14   8          0.08         -4.65         2.77 o                         
   0  14   8         45.61         47.66         2.74 o                         
 -11   1   9         18.02         20.35         5.53 o                         
  -9   1   9         53.77         62.37         2.26 o                         
  -7   1   9        461.44        505.04         6.49 o                         
  -5   1   9        121.81        114.71         1.83 o                         
  -3   1   9         87.84         79.33         3.25 o                         
  -1   1   9       1167.15       1199.83         6.79 o                         
   1   1   9       4821.09       5091.98        29.94 o                         
   3   1   9        133.33        144.21         1.97 o                         
   5   1   9        262.34        254.36         6.89 o                         
   7   1   9        530.18        539.59         9.23 o                         
   9   1   9         16.20         17.18         3.61 o                         
  11   1   9        329.09        316.20         4.57 o                         
 -12   2   9        426.87        399.06         7.24 o                         
 -10   2   9          0.44         -3.04         3.32 o                         
  -8   2   9        712.73        760.52        36.52 o                         
  -6   2   9        177.31        148.25         6.05 o                         
  -4   2   9       4203.80       4391.78       115.38 o                         
  -2   2   9        147.54        175.18         3.54 o                         
   0   2   9       1558.81       1614.53        17.41 o                         
   2   2   9       1274.06       1308.46        15.76 o                         
   4   2   9        684.97        720.11        12.15 o                         
   6   2   9      12138.60      12150.38       222.72 o                         
   8   2   9         10.17         10.13         2.68 o                         
  10   2   9        763.03        714.29         5.18 o                         
 -11   3   9         61.67         69.34         5.24 o                         
  -9   3   9         13.80         17.01         3.51 o                         
  -7   3   9         37.50         47.34         5.18 o                         
  -5   3   9       1996.37       2097.64        67.34 o                         
  -3   3   9        194.57        168.56         6.87 o                         
  -1   3   9        213.58        242.09         6.90 o                         
   1   3   9       1300.12       1278.33        23.70 o                         
   3   3   9        383.10        315.63         9.37 o                         
   5   3   9         41.10         29.85         3.49 o                         
   7   3   9       2887.92       2825.33        43.35 o                         
   9   3   9        477.35        472.37         9.23 o                         
  11   3   9         34.44         52.12        10.47 o                         
 -10   4   9        488.20        529.75         6.71 o                         
  -8   4   9        320.75        362.72        31.38 o                         
  -6   4   9       1331.30       1358.09        72.54 o                         
  -4   4   9         29.59         28.28         1.17 o                         
  -2   4   9       3161.36       3354.52       102.95 o                         
   0   4   9       1689.46       1706.02        42.16 o                         
   2   4   9       1294.47       1253.44        25.98 o                         
   4   4   9         25.93         29.39         4.69 o                         
   6   4   9        242.17        233.21         9.86 o                         
   8   4   9          0.07          0.60         5.35 o                         
  10   4   9         10.46          7.46         3.22 o                         
 -11   5   9        474.31        389.26         7.29 o                         
  -9   5   9        138.40        151.49         5.41 o                         
  -7   5   9       2183.97       2245.89        10.18 o                         
  -5   5   9         11.29         20.81         8.88 o                         
  -3   5   9        725.51        806.60        23.13 o                         
  -1   5   9       1613.01       1705.45        56.74 o                         
   1   5   9          6.05          4.61         1.47 o                         
   3   5   9       1136.44       1123.50        26.89 o                         
   5   5   9       3397.81       3363.51        43.85 o                         
   7   5   9         65.32         69.90         2.31 o                         
   9   5   9        891.88        927.72        27.65 o                         
 -10   6   9        257.33        207.50         6.27 o                         
  -8   6   9        136.09        131.02         5.31 o                         
  -6   6   9        328.12        338.83         5.52 o                         
  -4   6   9        111.41        107.18        10.41 o                         
  -2   6   9          0.64         -0.50         2.56 o                         
   0   6   9         70.29         77.47         2.04 o                         
   2   6   9          0.50          3.59         2.07 o                         
   4   6   9        381.09        403.36        13.37 o                         
   6   6   9        408.19        414.78        21.44 o                         
   8   6   9        157.82        162.59         4.20 o                         
  10   6   9         13.39         19.00         4.27 o                         
  -9   7   9        389.62        364.09         6.95 o                         
  -7   7   9        183.30        167.49         5.21 o                         
  -5   7   9         31.65         37.02         4.56 o                         
  -3   7   9          9.50         18.04         1.90 o                         
  -1   7   9        863.59        885.76        38.56 o                         
   1   7   9        142.48        141.65         7.83 o                         
   3   7   9       1864.76       1897.36        67.44 o                         
   5   7   9        285.28        266.20         7.06 o                         
   7   7   9        585.82        610.80        21.80 o                         
   9   7   9          0.47         -1.11         2.50 o                         
 -10   8   9         42.65         25.81         6.09 o                         
  -8   8   9          2.49          7.66         5.14 o                         
  -6   8   9         26.00         30.13         4.80 o                         
  -4   8   9        984.17       1224.66       107.80 o                         
  -2   8   9        464.81        527.56        37.57 o                         
   0   8   9        171.99        161.76        10.72 o                         
   2   8   9        420.62        411.08        20.58 o                         
   4   8   9        650.11        695.48        30.60 o                         
   6   8   9        958.31       1061.91        35.51 o                         
   8   8   9        154.19        141.70         7.16 o                         
  -9   9   9        113.09        126.80         6.16 o                         
  -7   9   9          1.39         -1.16         4.87 o                         
  -5   9   9         14.06         19.41         4.87 o                         
  -3   9   9        305.93        305.34        25.53 o                         
  -1   9   9         85.86         48.05         3.68 o                         
   1   9   9        330.92        286.48        14.42 o                         
   3   9   9       1063.93       1020.79        60.73 o                         
   5   9   9        506.79        510.01        31.59 o                         
   7   9   9        124.55        168.17         6.24 o                         
  -8  10   9          4.05          0.51         5.99 o                         
  -6  10   9         58.29         52.71         5.62 o                         
  -4  10   9        356.10        425.86        49.13 o                         
  -2  10   9        787.70        804.35        92.07 o                         
   0  10   9        813.21        812.82        65.64 o                         
   2  10   9          3.63          4.08         2.91 o                         
   4  10   9        773.50        771.00        35.55 o                         
   6  10   9        157.47        136.55         2.63 o                         
  -7  11   9          4.00         -4.66         5.58 o                         
  -5  11   9          2.31          8.51         5.38 o                         
  -3  11   9         25.52         18.94         1.57 o                         
  -1  11   9         28.21         27.61         3.40 o                         
   1  11   9        807.01        904.52        92.59 o                         
   3  11   9        274.31        271.90        29.06 o                         
   5  11   9         46.71         53.66         7.33 o                         
  -6  12   9          4.18         10.73         6.23 o                         
  -4  12   9         46.30         69.90        15.84 o                         
  -2  12   9          0.78         -0.52         4.34 o                         
   0  12   9         65.38         72.13        10.97 o                         
   2  12   9          8.47         16.48         4.25 o                         
   4  12   9          0.00         -3.77         2.54 o                         
  -3  13   9         35.37         57.24        11.85 o                         
  -1  13   9          8.50          8.61         2.49 o                         
   1  13   9         42.37         64.90        12.96 o                         
   3  13   9          0.74         -0.85         2.88 o                         
 -10   0  10        438.76        474.89         5.18 o                         
  -8   0  10        603.84        641.23         4.90 o                         
  -6   0  10       2275.09       2164.90       169.31 o                         
  -4   0  10        863.34        894.36        47.43 o                         
  -2   0  10        538.13        516.28        11.36 o                         
   0   0  10       5153.32       5512.34       115.29 o                         
   2   0  10       2542.63       2522.66        60.59 o                         
   4   0  10       5827.01       5478.18       114.20 o                         
   6   0  10       3295.61       3096.03        76.61 o                         
   8   0  10       2396.89       2370.03        62.06 o                         
  10   0  10       1771.92       1772.97        10.52 o                         
 -11   1  10         10.07         10.02         2.25 o                         
  -9   1  10          1.66         -3.24         2.15 o                         
  -7   1  10          1.20          0.83         1.86 o                         
  -5   1  10         40.37         52.06         3.38 o                         
  -3   1  10        277.31        264.47         5.82 o                         
  -1   1  10       1615.40       1682.03        16.58 o                         
   1   1  10       6460.88       6752.49        53.45 o                         
   3   1  10         37.50         49.06         2.66 o                         
   5   1  10          4.26         -0.18         2.39 o                         
   7   1  10        578.74        570.12        13.97 o                         
   9   1  10        112.46        118.62         3.55 o                         
  11   1  10        380.00        394.80        23.82 o                         
 -10   2  10          4.22          5.21         2.38 o                         
  -8   2  10         30.82         39.84         6.28 o                         
  -6   2  10         52.83         36.56         2.06 o                         
  -4   2  10         21.28         32.55         1.30 o                         
  -2   2  10       2096.68       2142.75        26.18 o                         
   0   2  10       1390.39       1403.76        17.33 o                         
   2   2  10       1061.92       1257.51        17.83 o                         
   4   2  10        254.78        269.38         3.03 o                         
   6   2  10       1059.69        917.18        16.02 o                         
   8   2  10         22.65         18.94         5.70 o                         
  10   2  10        710.15        702.53         7.63 o                         
 -11   3  10        112.40        120.89         7.12 o                         
  -9   3  10        413.68        508.20        31.22 o                         
  -7   3  10         48.71         48.67         1.87 o                         
  -5   3  10        177.06        178.95         9.34 o                         
  -3   3  10        142.45        129.36         4.83 o                         
  -1   3  10         48.86         44.77         2.57 o                         
   1   3  10          2.74          4.98         1.48 o                         
   3   3  10       3025.74       2826.10        39.94 o                         
   5   3  10        227.21        194.38         3.64 o                         
   7   3  10       2398.93       2278.53        33.39 o                         
   9   3  10          0.48          3.26         4.39 o                         
  11   3  10         84.47         77.37         5.14 o                         
 -10   4  10       1635.98       1427.09         9.91 o                         
  -8   4  10         58.74         69.66         8.19 o                         
  -6   4  10       1607.29       1686.58        76.96 o                         
  -4   4  10        839.75        954.00        34.91 o                         
  -2   4  10        306.38        328.40        12.87 o                         
   0   4  10        786.16        798.71        22.12 o                         
   2   4  10        715.71        623.31         6.73 o                         
   4   4  10       5418.50       5514.08       105.41 o                         
   6   4  10        403.27        346.76         6.02 o                         
   8   4  10          0.11          2.19         2.38 o                         
  10   4  10        821.51        797.45        34.21 o                         
 -11   5  10          9.09         13.38         5.41 o                         
  -9   5  10         78.53         75.18         5.04 o                         
  -7   5  10        398.14        433.02        37.68 o                         
  -5   5  10         10.60         14.50         2.61 o                         
  -3   5  10        888.56       1072.27        43.17 o                         
  -1   5  10        159.10        167.96         4.59 o                         
   1   5  10        918.90        898.23        23.12 o                         
   3   5  10         44.25         39.94         2.03 o                         
   5   5  10          5.86         11.53         2.80 o                         
   7   5  10        150.00        147.52         2.97 o                         
   9   5  10         38.80         25.48         4.81 o                         
 -10   6  10        312.67        231.10         6.71 o                         
  -8   6  10       1021.02        938.04         8.41 o                         
  -6   6  10         39.45         31.68         3.02 o                         
  -4   6  10         71.11         69.53         7.42 o                         
  -2   6  10       1026.30       1113.97        54.36 o                         
   0   6  10       1710.54       1701.95        53.98 o                         
   2   6  10       2727.23       2701.06        86.27 o                         
   4   6  10       2509.79       2477.88        57.46 o                         
   6   6  10          0.00          0.47         2.18 o                         
   8   6  10         30.70         33.58         3.73 o                         
  10   6  10       1302.84       1506.74        39.85 o                         
  -9   7  10          5.73          9.98         5.18 o                         
  -7   7  10        286.02        275.39         6.13 o                         
  -5   7  10        328.02        372.44        13.08 o                         
  -3   7  10          0.84          1.00         1.80 o                         
  -1   7  10          7.66         19.53         2.21 o                         
   1   7  10         86.92         74.43         5.76 o                         
   3   7  10       3651.91       3817.31       152.98 o                         
   5   7  10        319.95        314.62        10.86 o                         
   7   7  10        684.62        628.41        29.97 o                         
   9   7  10        206.58        206.65         3.10 o                         
  -8   8  10          1.70         -6.40         5.38 o                         
  -6   8  10        457.78        431.17         6.67 o                         
  -4   8  10        781.37        833.71        81.47 o                         
  -2   8  10        477.03        523.54        32.81 o                         
   0   8  10        403.09        403.79        29.33 o                         
   2   8  10        885.50        949.11        62.38 o                         
   4   8  10         23.45         26.97         4.32 o                         
   6   8  10        573.51        586.71        23.91 o                         
   8   8  10          9.50         22.36         2.35 o                         
  -7   9  10        102.11        104.77         6.03 o                         
  -5   9  10          1.08          9.47         4.94 o                         
  -3   9  10        136.23        121.46         9.84 o                         
  -1   9  10       1066.75       1061.32        85.15 o                         
   1   9  10        933.67        944.45        70.83 o                         
   3   9  10         75.16         81.36         3.85 o                         
   5   9  10        683.55        709.77        42.70 o                         
   7   9  10         75.06         77.02         5.40 o                         
  -8  10  10          1.49          2.79         6.23 o                         
  -6  10  10          1.72          5.62         5.58 o                         
  -4  10  10        100.15        105.54        12.75 o                         
  -2  10  10        553.64        535.07        62.26 o                         
   0  10  10        272.90        248.28        22.81 o                         
   2  10  10        129.97        141.49         9.67 o                         
   4  10  10         71.75         62.44         3.80 o                         
   6  10  10         52.20         43.62         3.25 o                         
  -7  11  10         43.71         74.50         6.61 o                         
  -5  11  10          0.19          7.46         5.62 o                         
  -3  11  10        157.20        194.50        34.44 o                         
  -1  11  10         77.87         71.44         7.73 o                         
   1  11  10        275.40        326.30        33.79 o                         
   3  11  10         46.19         51.83         8.66 o                         
   5  11  10        151.27        136.25        15.23 o                         
  -4  12  10          9.23         10.05         3.14 o                         
  -2  12  10         58.47         94.21        10.73 o                         
   0  12  10         38.36         29.22         5.51 o                         
   2  12  10        147.87        156.69        15.40 o                         
   4  12  10          6.83         14.26         2.86 o                         
  -3  13  10        157.66        169.48        34.03 o                         
  -1  13  10        134.98        175.54        30.10 o                         
   1  13  10          6.86          6.17         4.04 o                         
 -11   1  11          0.08          2.02         5.57 o                         
  -9   1  11         48.63         67.48         8.82 o                         
  -7   1  11        608.33        666.79        34.68 o                         
  -5   1  11        758.08        839.50        30.97 o                         
  -3   1  11        789.45        800.11        15.15 o                         
  -1   1  11        609.70        609.89         8.10 o                         
   1   1  11         69.05        115.44         7.09 o                         
   3   1  11        150.79        166.61         2.27 o                         
   5   1  11         74.70         42.42         1.83 o                         
   7   1  11         27.74         26.00         1.93 o                         
   9   1  11          8.63         21.68         3.32 o                         
 -10   2  11          3.85          5.49         3.68 o                         
  -8   2  11         19.97         20.29         2.69 o                         
  -6   2  11        465.71        503.11        27.73 o                         
  -4   2  11        235.38        268.94         6.88 o                         
  -2   2  11       4711.37       4767.35        85.67 o                         
   0   2  11        485.35        520.10         9.04 o                         
   2   2  11        889.64        867.53         7.95 o                         
   4   2  11        907.96        909.18        13.13 o                         
   6   2  11        658.57        619.38         5.87 o                         
   8   2  11        458.73        422.69        12.99 o                         
  10   2  11        377.84        381.38         6.20 o                         
 -11   3  11         11.85          9.48         4.39 o                         
  -9   3  11        233.50        252.80        28.57 o                         
  -7   3  11         79.29         94.04         4.78 o                         
  -5   3  11        148.62        146.75         7.10 o                         
  -3   3  11          2.64         -1.70         3.80 o                         
  -1   3  11         40.69         44.55         2.23 o                         
   1   3  11        216.98        207.09         5.02 o                         
   3   3  11        939.23        878.96        14.25 o                         
   5   3  11         44.23         57.46         4.29 o                         
   7   3  11         70.79         40.72         2.58 o                         
   9   3  11         19.06         18.73         2.70 o                         
 -10   4  11        127.93        178.74        23.85 o                         
  -8   4  11         22.79         23.81         3.17 o                         
  -6   4  11        770.33        785.00        39.59 o                         
  -4   4  11        772.03        877.93        34.13 o                         
  -2   4  11       1634.64       1589.74        41.79 o                         
   0   4  11        223.13        232.53         4.70 o                         
   2   4  11        166.25        150.99         2.01 o                         
   4   4  11       6891.49       6860.14       103.31 o                         
   6   4  11        647.51        569.60         3.39 o                         
   8   4  11         10.36         16.59         5.23 o                         
  10   4  11        517.36        526.69         9.89 o                         
  -9   5  11        544.73        533.80         7.22 o                         
  -7   5  11        384.37        483.78        50.73 o                         
  -5   5  11          0.02          4.01         2.95 o                         
  -3   5  11        146.36        150.37         4.86 o                         
  -1   5  11        163.94        157.28         7.93 o                         
   1   5  11       1354.93       1330.83        37.46 o                         
   3   5  11       4790.31       4833.97       125.13 o                         
   5   5  11       1740.76       1730.56        23.30 o                         
   7   5  11          0.35         -0.06         2.40 o                         
   9   5  11        131.70        144.45         7.26 o                         
 -10   6  11        667.20        581.20         8.44 o                         
  -8   6  11         72.08         84.44         5.38 o                         
  -6   6  11        859.44        833.68        25.16 o                         
  -4   6  11         68.55         72.14         2.48 o                         
  -2   6  11         35.05         33.73         1.45 o                         
   0   6  11        630.26        639.55        28.73 o                         
   2   6  11       1170.23       1181.10        26.91 o                         
   4   6  11       1037.63       1028.91        25.03 o                         
   6   6  11        109.96         92.97         6.69 o                         
   8   6  11         69.08         45.35         2.59 o                         
  -9   7  11       1018.04        835.62         9.43 o                         
  -7   7  11         72.12         68.17         5.24 o                         
  -5   7  11          0.50         -2.92         3.75 o                         
  -3   7  11         88.64         77.76         9.59 o                         
  -1   7  11        447.65        492.23        18.96 o                         
   1   7  11       2957.90       3085.50       116.16 o                         
   3   7  11       2293.32       2334.52        96.28 o                         
   5   7  11        694.24        680.39        22.26 o                         
   7   7  11        178.91        196.35         9.88 o                         
   9   7  11        143.12        183.53         3.28 o                         
  -8   8  11        140.17        121.22         6.27 o                         
  -6   8  11          3.60         11.37         5.01 o                         
  -4   8  11        523.85        511.04        36.62 o                         
  -2   8  11        251.35        232.47        23.12 o                         
   0   8  11        243.42        288.70        11.74 o                         
   2   8  11        873.06        928.15        59.00 o                         
   4   8  11        329.29        368.86        18.48 o                         
   6   8  11         16.63         15.28         4.23 o                         
   8   8  11         59.84         57.77         3.17 o                         
  -7   9  11         89.00         76.34         6.03 o                         
  -5   9  11        133.58        153.03        12.05 o                         
  -3   9  11         78.88         66.70        13.22 o                         
  -1   9  11        226.46        279.54        17.20 o                         
   1   9  11        788.57        809.21        63.51 o                         
   3   9  11          0.82         -0.54         2.42 o                         
   5   9  11        477.35        496.72        11.83 o                         
   7   9  11          0.01          7.28         2.78 o                         
  -6  10  11        137.27        101.71         6.27 o                         
  -4  10  11         38.59         50.98        11.09 o                         
  -2  10  11        156.49        175.82        17.88 o                         
   0  10  11         18.14         30.79         8.11 o                         
   2  10  11         30.36         39.60         2.87 o                         
   4  10  11        228.36        220.50        19.19 o                         
   6  10  11        140.18        134.12        12.86 o                         
  -5  11  11         24.25          5.52         5.89 o                         
  -3  11  11         53.22         68.86        10.41 o                         
  -1  11  11        503.98        503.07        68.31 o                         
   1  11  11        288.01        302.80        37.22 o                         
   3  11  11        196.39        192.84        26.49 o                         
   5  11  11         22.27         10.34         2.66 o                         
  -4  12  11         14.44         13.66         2.85 o                         
  -2  12  11        296.21        316.47        67.20 o                         
   0  12  11         36.24         36.26         5.30 o                         
   2  12  11         84.52         66.43         6.96 o                         
   4  12  11        143.53        144.30        11.52 o                         
  -1  13  11          6.39         12.21         6.06 o                         
   1  13  11         23.75         32.46         3.71 o                         
 -10   0  12        657.79        775.55         6.40 o                         
  -8   0  12         81.72         86.83         3.34 o                         
  -6   0  12       2013.95       2137.23       150.74 o                         
  -4   0  12         16.96         41.78         2.20 o                         
  -2   0  12          8.35          1.74         2.15 o                         
   0   0  12        763.22        845.53        14.76 o                         
   2   0  12       1192.92       1128.22        40.11 o                         
   4   0  12       3779.47       3770.52        87.12 o                         
   6   0  12        509.36        479.68         4.85 o                         
   8   0  12         95.63         86.86         6.28 o                         
  10   0  12        381.49        388.07         7.18 o                         
 -11   1  12         54.16         43.34         2.56 o                         
  -9   1  12         21.11         13.05         2.72 o                         
  -7   1  12        517.04        549.08        29.92 o                         
  -5   1  12          3.76         13.79         4.20 o                         
  -3   1  12         82.80         94.85         5.54 o                         
  -1   1  12         88.97         89.99         1.74 o                         
   1   1  12         37.19         41.42         2.37 o                         
   3   1  12        511.17        508.87         8.76 o                         
   5   1  12          0.03          1.07         2.71 o                         
   7   1  12        779.26        744.36        11.10 o                         
   9   1  12         46.92         58.58         3.04 o                         
 -10   2  12         58.72         53.30         4.41 o                         
  -8   2  12        163.04        176.84         7.10 o                         
  -6   2  12        454.36        477.72        26.88 o                         
  -4   2  12         17.88         18.73         1.98 o                         
  -2   2  12        788.07        858.91        15.95 o                         
   0   2  12        153.50        132.03         2.33 o                         
   2   2  12         52.19         50.77         4.56 o                         
   4   2  12        560.16        527.71         8.07 o                         
   6   2  12       1530.49       1487.65        32.50 o                         
   8   2  12        610.38        625.19        18.97 o                         
  10   2  12          1.39          9.70         3.89 o                         
  -9   3  12         47.30         51.30         4.58 o                         
  -7   3  12          0.34         -0.94         1.67 o                         
  -5   3  12        524.73        592.81        21.54 o                         
  -3   3  12       2951.57       3104.70        60.34 o                         
  -1   3  12        119.98         86.63         5.71 o                         
   1   3  12        512.99        485.56        12.75 o                         
   3   3  12        123.58        115.03         5.66 o                         
   5   3  12        382.28        373.46         9.04 o                         
   7   3  12       3477.02       3132.93        50.70 o                         
   9   3  12        525.57        464.64        14.85 o                         
 -10   4  12          1.22          2.68         3.98 o                         
  -8   4  12         18.81         21.06         3.00 o                         
  -6   4  12         17.93         31.91         7.90 o                         
  -4   4  12         45.33         49.27         3.76 o                         
  -2   4  12          0.20          0.47         1.52 o                         
   0   4  12        137.01        120.05         2.55 o                         
   2   4  12         26.13         27.64         3.33 o                         
   4   4  12       4231.66       4075.16        92.56 o                         
   6   4  12        255.92        209.71         8.54 o                         
   8   4  12          8.96         17.79         8.74 o                         
  -9   5  12          0.00         -3.54         4.87 o                         
  -7   5  12         31.20         39.47         4.18 o                         
  -5   5  12          0.24         -2.32         2.66 o                         
  -3   5  12         82.83         85.29         3.77 o                         
  -1   5  12        306.36        297.04         9.04 o                         
   1   5  12        880.20        853.82        25.52 o                         
   3   5  12         16.68         22.33         2.79 o                         
   5   5  12        140.46        142.20         4.22 o                         
   7   5  12        167.98        150.14         4.91 o                         
   9   5  12        256.59        268.35         9.08 o                         
  -8   6  12        370.52        345.91         6.74 o                         
  -6   6  12        124.90        153.31        10.84 o                         
  -4   6  12        691.91        787.10        32.98 o                         
  -2   6  12        311.01        337.86        19.39 o                         
   0   6  12       2163.20       2291.15        82.38 o                         
   2   6  12        309.50        331.42        12.19 o                         
   4   6  12       1165.75       1191.49        26.83 o                         
   6   6  12        282.84        288.91        10.34 o                         
   8   6  12       1101.16       1157.08        26.11 o                         
  -9   7  12        192.76        131.87         6.71 o                         
  -7   7  12         60.32         53.12         5.31 o                         
  -5   7  12         87.19        102.97         9.34 o                         
  -3   7  12       1475.52       1448.85        84.82 o                         
  -1   7  12          1.52         -1.91         2.05 o                         
   1   7  12        203.45        211.13        11.94 o                         
   3   7  12       1664.16       1657.72        61.66 o                         
   5   7  12        180.28        184.19         6.13 o                         
   7   7  12       1074.57       1118.06        26.47 o                         
  -8   8  12          0.09         -3.68         5.96 o                         
  -4   8  12        712.99        674.82        43.24 o                         
  -2   8  12        231.65        210.18        15.14 o                         
   0   8  12         10.06         12.08         2.20 o                         
   2   8  12        963.57        993.40        71.13 o                         
   4   8  12        210.54        227.72        15.10 o                         
   6   8  12         13.38         12.28         2.69 o                         
   8   8  12         57.21         56.83         5.57 o                         
  -7   9  12         77.64         71.54         6.30 o                         
  -5   9  12        341.09        346.48        35.04 o                         
  -3   9  12         68.40         75.25         6.61 o                         
  -1   9  12         96.04        118.66        15.67 o                         
   1   9  12         17.68         25.57         3.76 o                         
   3   9  12          7.38         14.37         4.04 o                         
   5   9  12         14.91         19.68         9.17 o                         
   7   9  12        693.72        733.44        23.60 o                         
  -6  10  12        242.95        232.97         7.18 o                         
  -4  10  12        247.56        245.06        39.61 o                         
  -2  10  12        361.66        385.68        40.49 o                         
   0  10  12        274.28        293.35        32.11 o                         
   2  10  12        117.41        122.05        12.40 o                         
   4  10  12        107.79        111.12         8.43 o                         
   6  10  12         15.74         27.29         3.16 o                         
  -5  11  12         38.92         24.45         6.23 o                         
  -3  11  12        191.68        196.85        29.66 o                         
  -1  11  12         46.39         70.93        14.43 o                         
   1  11  12        214.73        226.19        30.84 o                         
   3  11  12         14.58         21.35         2.99 o                         
   5  11  12          0.48         -4.50         5.65 o                         
  -2  12  12          0.99          4.99         5.08 o                         
   0  12  12         12.24         23.08         5.06 o                         
   2  12  12         35.88         36.30         3.10 o                         
  -9   1  13          6.01          8.96         2.66 o                         
  -7   1  13        153.44        165.24         8.23 o                         
  -5   1  13        104.36        128.59         3.38 o                         
  -3   1  13        120.61        128.34         3.98 o                         
  -1   1  13         99.19         95.25         3.12 o                         
   1   1  13       2680.62       2573.05        15.54 o                         
   3   1  13        310.31        283.50         4.16 o                         
   5   1  13        723.40        759.39        11.14 o                         
   7   1  13        104.24        107.92         2.53 o                         
   9   1  13         37.96         31.45         4.86 o                         
 -10   2  13         13.43         14.80         2.69 o                         
  -8   2  13        113.09        118.50        15.48 o                         
  -6   2  13        414.22        476.34        18.90 o                         
  -4   2  13        162.96        168.34         7.74 o                         
  -2   2  13        187.31        216.59         8.62 o                         
   0   2  13       2393.08       2337.27        17.15 o                         
   2   2  13        766.56        812.88        15.12 o                         
   4   2  13         53.67         79.74         2.32 o                         
   6   2  13        220.53        198.74         5.77 o                         
   8   2  13       1537.83       1491.76        32.29 o                         
  -9   3  13          0.99         -0.43         2.17 o                         
  -7   3  13        161.99        169.13        10.62 o                         
  -5   3  13        459.90        543.20        22.75 o                         
  -3   3  13        404.30        473.29        13.83 o                         
  -1   3  13       1773.84       1865.75        28.10 o                         
   1   3  13        250.49        256.09         5.63 o                         
   3   3  13         12.30         10.15         3.73 o                         
   5   3  13        489.46        477.22        10.06 o                         
   7   3  13          0.12          0.31         4.65 o                         
   9   3  13         19.35         34.84         6.18 o                         
 -10   4  13         53.29         58.26         4.07 o                         
  -8   4  13        149.54        142.72        14.81 o                         
  -6   4  13        178.59        183.80         4.99 o                         
  -4   4  13        737.79        848.71        22.62 o                         
  -2   4  13        705.58        745.88        19.59 o                         
   0   4  13        670.76        673.45        15.51 o                         
   2   4  13        584.73        577.97        15.86 o                         
   4   4  13       2069.32       2026.88        33.08 o                         
   6   4  13         31.85         35.12        12.47 o                         
   8   4  13       1960.17       1921.95        17.75 o                         
  -9   5  13        308.53        234.33         6.23 o                         
  -7   5  13        192.51        189.80        15.64 o                         
  -5   5  13         29.65         31.46         3.49 o                         
  -3   5  13         82.85         92.81         4.28 o                         
  -1   5  13        449.62        474.07        16.28 o                         
   1   5  13      19062.45      19740.29       616.48 o                         
   3   5  13        447.90        459.86         8.83 o                         
   5   5  13        616.28        541.67         3.61 o                         
   7   5  13         12.07          9.03         2.98 o                         
   9   5  13         11.08         11.95         3.33 o                         
  -8   6  13        146.37        111.44         5.82 o                         
  -6   6  13        441.15        484.85        38.13 o                         
  -4   6  13         93.98        109.87        10.65 o                         
  -2   6  13         11.90          6.70         3.57 o                         
   0   6  13        137.42        139.80         5.02 o                         
   2   6  13        655.66        718.88        18.36 o                         
   4   6  13       1795.23       1711.16        47.67 o                         
   6   6  13         31.57         38.56         6.24 o                         
   8   6  13         42.99         54.95         6.00 o                         
  -7   7  13        139.60        138.96         4.80 o                         
  -5   7  13        113.09        113.92         6.52 o                         
  -3   7  13         33.61         52.00         2.32 o                         
  -1   7  13       1121.53       1137.87        57.39 o                         
   1   7  13        198.43        213.16         8.61 o                         
   3   7  13        273.81        258.20         8.93 o                         
   5   7  13        120.10        112.47         5.43 o                         
   7   7  13         43.22         52.75         6.07 o                         
  -8   8  13         28.48         31.02         6.30 o                         
  -6   8  13         33.78         30.45         3.83 o                         
  -4   8  13         14.06         15.92         2.10 o                         
  -2   8  13        380.75        346.08        35.42 o                         
   0   8  13       1064.56       1127.67        66.29 o                         
   2   8  13        526.27        521.19        26.15 o                         
   4   8  13         82.12         89.39         3.18 o                         
   6   8  13        445.48        440.33        14.05 o                         
  -7   9  13         24.92         25.81         6.13 o                         
  -5   9  13         27.57         35.56         1.95 o                         
  -3   9  13         21.46         23.47         2.18 o                         
  -1   9  13         45.73         44.93         5.63 o                         
   1   9  13          0.00          1.09         2.25 o                         
   3   9  13          5.95          5.73         4.78 o                         
   5   9  13        395.31        365.65        29.30 o                         
  -6  10  13         16.18         38.07         6.30 o                         
  -4  10  13          5.28          3.48         2.23 o                         
  -2  10  13         39.65         54.19         6.18 o                         
   0  10  13        212.47        260.45        26.42 o                         
   2  10  13         13.12         10.86         2.79 o                         
   4  10  13         63.77         59.30         3.11 o                         
  -3  11  13          0.11          6.78         2.68 o                         
  -1  11  13         50.72         60.81         9.36 o                         
   1  11  13        241.57        282.05        41.94 o                         
   3  11  13          0.00          1.44         3.11 o                         
  -2  12  13         87.12         93.57        16.11 o                         
   0  12  13         42.56         37.16         3.83 o                         
 -10   0  14         12.52         15.70         4.53 o                         
  -8   0  14        374.22        370.10        45.83 o                         
  -6   0  14        166.59        157.32         7.30 o                         
  -4   0  14         18.64         14.00         2.46 o                         
  -2   0  14         63.78         55.38         4.61 o                         
   0   0  14        457.02        484.07         9.62 o                         
   2   0  14        192.01        227.72         4.46 o                         
   4   0  14          0.90         -5.06         4.73 o                         
   6   0  14        184.37        152.57         7.47 o                         
   8   0  14         10.81         14.63         3.71 o                         
  -9   1  14        109.89        101.44         3.02 o                         
  -7   1  14        128.70        125.69         3.74 o                         
  -5   1  14        220.06        231.73         7.84 o                         
  -3   1  14          4.68          6.07         4.89 o                         
  -1   1  14        836.00        823.32         5.15 o                         
   1   1  14         81.52         75.40         3.33 o                         
   3   1  14        250.57        242.97         2.33 o                         
   5   1  14       1587.79       1354.37        28.36 o                         
   7   1  14         10.01         17.44         7.35 o                         
   9   1  14        261.32        273.76         9.72 o                         
 -10   2  14         10.77         12.87         2.65 o                         
  -8   2  14         14.06         10.86         1.79 o                         
  -6   2  14        258.13        280.53         8.61 o                         
  -4   2  14        354.27        364.26        10.13 o                         
  -2   2  14         24.17         28.12         2.27 o                         
   0   2  14          0.96          1.00         2.86 o                         
   2   2  14        142.87        167.93         2.55 o                         
   4   2  14       2911.70       2470.41        40.51 o                         
   6   2  14         20.80         16.69         3.00 o                         
   8   2  14         81.54         55.31         3.93 o                         
  -9   3  14         48.63         70.35        12.04 o                         
  -7   3  14        100.97        107.13         7.61 o                         
  -5   3  14        995.52       1049.37        40.84 o                         
  -3   3  14       1359.54       1445.07        30.79 o                         
  -1   3  14        516.05        571.86         9.37 o                         
   1   3  14        261.52        273.28         3.42 o                         
   3   3  14         75.05         83.80         7.63 o                         
   5   3  14         86.96         76.16         2.35 o                         
   7   3  14        513.07        495.01         4.53 o                         
   9   3  14         39.59         49.53         3.92 o                         
  -8   4  14        124.35        122.75        19.70 o                         
  -6   4  14        208.24        235.06         9.77 o                         
  -4   4  14        552.60        590.79        22.99 o                         
  -2   4  14       1629.45       1708.22        37.62 o                         
   0   4  14       1705.68       1751.06        50.68 o                         
   2   4  14        753.29        694.30        10.08 o                         
   4   4  14        300.13        275.01         4.93 o                         
   6   4  14         63.77         53.11         4.15 o                         
   8   4  14         50.88         39.41         3.42 o                         
  -9   5  14         56.79         77.82        21.42 o                         
  -7   5  14        123.31        125.40         9.64 o                         
  -5   5  14         44.00         60.79         1.84 o                         
  -3   5  14        154.20        154.24         7.67 o                         
  -1   5  14       1413.18       1492.88        46.79 o                         
   1   5  14         40.85         35.81         3.06 o                         
   3   5  14        101.88         97.73         2.45 o                         
   5   5  14        706.36        704.65        20.13 o                         
   7   5  14         64.11         57.96         6.07 o                         
  -8   6  14        201.91        155.34         6.09 o                         
  -6   6  14        896.74        974.75        84.74 o                         
  -4   6  14        439.47        454.34        29.81 o                         
  -2   6  14         43.06         43.70         1.79 o                         
   0   6  14          4.56          1.92         2.13 o                         
   2   6  14       3863.13       4103.47       140.15 o                         
   4   6  14        226.84        213.85         6.80 o                         
   6   6  14         11.66         12.16         8.80 o                         
   8   6  14         17.53         19.28         3.93 o                         
  -7   7  14        228.22        180.61         4.45 o                         
  -5   7  14        252.74        244.03        12.52 o                         
  -3   7  14        102.88        109.30         7.42 o                         
  -1   7  14          1.11          2.02         2.53 o                         
   1   7  14        447.18        445.95        28.38 o                         
   3   7  14         22.87         20.93         2.76 o                         
   5   7  14        367.41        406.61        18.19 o                         
   7   7  14        204.18        227.06         6.22 o                         
  -6   8  14          1.33         -0.22         1.69 o                         
  -4   8  14          0.07         -6.51         2.17 o                         
  -2   8  14         20.30         14.69         3.34 o                         
   0   8  14          6.46          6.29         5.86 o                         
   2   8  14        219.29        218.36        13.80 o                         
   4   8  14        318.16        331.11        17.07 o                         
   6   8  14         19.06         40.59         6.61 o                         
  -5   9  14         63.30         56.38         6.50 o                         
  -3   9  14        367.81        358.09        44.84 o                         
  -1   9  14        730.74        769.96        74.00 o                         
   1   9  14         26.98         14.20         4.76 o                         
   3   9  14          1.74          8.79         5.17 o                         
   5   9  14        279.19        296.95        21.05 o                         
  -4  10  14        324.78        337.87        46.43 o                         
  -2  10  14        398.02        445.00        70.89 o                         
   0  10  14         54.76         60.80         8.01 o                         
   2  10  14         15.04         15.49         3.54 o                         
   4  10  14         24.83         36.58         3.26 o                         
  -3  11  14          1.05          8.23         3.49 o                         
  -1  11  14         20.49         23.51         2.94 o                         
   1  11  14        297.55        383.20        55.91 o                         
  -9   1  15         10.07          8.07         2.67 o                         
  -7   1  15         54.02         55.68         3.51 o                         
  -5   1  15          0.61         -3.30         4.68 o                         
  -3   1  15       1464.04       1533.68        37.51 o                         
  -1   1  15        519.77        521.50         4.48 o                         
   1   1  15       1263.51       1199.19        10.38 o                         
   3   1  15       1355.05       1263.72        14.27 o                         
   5   1  15       1722.26       1460.47        22.29 o                         
   7   1  15         26.74         43.07         2.62 o                         
  -8   2  15         76.26         71.89         8.07 o                         
  -6   2  15        310.45        326.40        20.44 o                         
  -4   2  15        168.90        176.96         7.39 o                         
  -2   2  15        181.89        190.77         8.12 o                         
   0   2  15        118.52        113.52         4.03 o                         
   2   2  15          2.34         14.37         4.27 o                         
   4   2  15       1489.56       1316.19        30.69 o                         
   6   2  15         77.65         74.48         2.73 o                         
   8   2  15         37.59         49.82         4.15 o                         
  -9   3  15         23.83         21.18         8.85 o                         
  -7   3  15         14.55          8.34         1.74 o                         
  -5   3  15        105.87        115.42         2.50 o                         
  -3   3  15        223.28        253.02         6.03 o                         
  -1   3  15       1405.25       1477.99        34.42 o                         
   1   3  15          8.22          3.12         2.14 o                         
   3   3  15        565.76        521.20        11.36 o                         
   5   3  15        590.75        569.34        16.17 o                         
   7   3  15          7.36         10.74         5.31 o                         
  -8   4  15        143.62        127.25        19.64 o                         
  -6   4  15          2.07         -0.14         2.41 o                         
  -4   4  15          1.67         -1.31         1.72 o                         
  -2   4  15       2262.69       2469.33        66.96 o                         
   0   4  15         50.98         58.65         4.56 o                         
   2   4  15       1028.03       1019.07        20.62 o                         
   4   4  15        663.10        666.93         4.18 o                         
   6   4  15       2648.38       2467.41        64.76 o                         
   8   4  15         14.15         10.72         5.74 o                         
  -7   5  15         66.58         57.17         6.26 o                         
  -5   5  15        693.25        737.77        33.54 o                         
  -3   5  15         41.33         45.93         7.54 o                         
  -1   5  15          0.02         -6.54         2.39 o                         
   1   5  15        344.68        336.77        16.56 o                         
   3   5  15        931.01        939.14        22.42 o                         
   5   5  15        746.46        718.99         6.68 o                         
   7   5  15          2.99         -0.48         2.79 o                         
  -8   6  15         12.62          5.48         5.41 o                         
  -6   6  15         94.40         95.01        12.22 o                         
  -4   6  15         59.50         67.16         4.62 o                         
  -2   6  15        186.51        214.60        11.71 o                         
   0   6  15       2165.48       2331.63       108.48 o                         
   2   6  15       1112.93       1102.79        29.93 o                         
   4   6  15        153.59        135.80         3.20 o                         
   6   6  15        114.11        105.16         3.37 o                         
  -7   7  15        232.98        153.32        13.01 o                         
  -5   7  15         34.47         20.24         2.33 o                         
  -3   7  15         86.38        115.47         7.49 o                         
  -1   7  15        977.45       1072.98        65.37 o                         
   1   7  15         98.52        113.16         7.49 o                         
   3   7  15         96.66        113.70        11.85 o                         
   5   7  15         89.89         90.49         7.93 o                         
  -6   8  15         38.09         14.92         2.07 o                         
  -4   8  15          2.80          6.48         2.47 o                         
  -2   8  15       1001.09       1071.14       110.27 o                         
   0   8  15         88.55         94.48         6.36 o                         
   2   8  15         15.99         15.61         2.87 o                         
   4   8  15         81.44         85.19        14.25 o                         
   6   8  15        151.48        182.42         4.67 o                         
  -5   9  15          8.99         14.13         5.65 o                         
  -3   9  15          1.03          8.02         3.54 o                         
  -1   9  15         61.43         71.51         9.92 o                         
   1   9  15         23.05         23.75         2.82 o                         
   3   9  15          0.62         -1.12         3.11 o                         
  -4  10  15         13.62         10.69         4.28 o                         
  -2  10  15        102.64        128.80        17.36 o                         
   0  10  15          3.53         -6.59         2.88 o                         
   2  10  15          0.20          0.79         2.65 o                         
  -8   0  16       1026.28        986.61       233.31 o                         
  -6   0  16         52.57         55.14         3.05 o                         
  -4   0  16        496.25        516.18        29.67 o                         
  -2   0  16         15.95         25.26         5.26 o                         
   0   0  16        991.58       1007.11        30.85 o                         
   2   0  16        361.54        261.91         3.96 o                         
   4   0  16          1.19         12.10         6.74 o                         
   6   0  16        103.56        114.98        15.95 o                         
   8   0  16          0.42         -3.24         3.46 o                         
  -9   1  16         75.42         74.11         3.22 o                         
  -7   1  16        120.64        124.72         6.70 o                         
  -5   1  16        168.01        170.82         6.97 o                         
  -3   1  16        448.93        486.30        15.82 o                         
  -1   1  16        580.94        607.49         7.70 o                         
   1   1  16         95.32         98.77         4.04 o                         
   3   1  16        381.84        361.01         9.11 o                         
   5   1  16        434.20        358.69        10.14 o                         
   7   1  16         71.33         65.92         7.11 o                         
  -8   2  16        184.22        172.96        17.30 o                         
  -6   2  16         11.26         13.82         2.02 o                         
  -4   2  16         24.02         32.50         3.93 o                         
  -2   2  16        242.13        243.74         6.81 o                         
   0   2  16        317.74        299.19         3.82 o                         
   2   2  16        154.62        148.47         6.47 o                         
   4   2  16         12.08         16.86         2.20 o                         
   6   2  16        375.42        353.65         8.64 o                         
   8   2  16        453.21        422.75         6.46 o                         
  -7   3  16          0.68          7.86         2.59 o                         
  -5   3  16        206.11        218.62        10.11 o                         
  -3   3  16       1917.75       2003.58        45.03 o                         
  -1   3  16       5927.36       6132.91       150.51 o                         
   1   3  16          1.42          6.55         2.27 o                         
   3   3  16       1022.84        980.08        24.69 o                         
   5   3  16        395.97        408.09         4.96 o                         
   7   3  16        307.07        281.95         8.51 o                         
  -8   4  16        203.45        211.11        33.12 o                         
  -6   4  16         63.49         60.88         3.55 o                         
  -4   4  16        276.20        302.85        13.12 o                         
  -2   4  16        917.41        946.52        22.12 o                         
   0   4  16          9.00          8.40         3.21 o                         
   2   4  16         34.63         34.69         2.38 o                         
   4   4  16         66.06         66.70         2.98 o                         
   6   4  16         27.95         34.05         6.29 o                         
  -7   5  16         27.03         24.42         3.89 o                         
  -5   5  16         79.58         87.79         6.37 o                         
  -3   5  16         14.25          8.98         5.97 o                         
  -1   5  16         36.20         26.70         4.54 o                         
   1   5  16         75.21         75.88         4.93 o                         
   3   5  16         92.53        108.68         4.38 o                         
   5   5  16        565.03        536.76        18.42 o                         
   7   5  16         10.08          6.67         6.56 o                         
  -6   6  16          0.02         -1.09         2.09 o                         
  -4   6  16         18.56         20.63         1.73 o                         
  -2   6  16        183.07        204.01        11.07 o                         
   0   6  16        875.64        903.10        43.99 o                         
   2   6  16       1314.47       1300.81        63.60 o                         
   4   6  16        122.05        110.94         4.43 o                         
   6   6  16        343.62        351.99         8.44 o                         
  -5   7  16         49.25         44.87         3.06 o                         
  -3   7  16        221.78        265.61        16.83 o                         
  -1   7  16       1107.15       1186.83        95.73 o                         
   1   7  16        339.50        327.26        15.35 o                         
   3   7  16        418.47        378.93        18.57 o                         
   5   7  16          1.29          3.39         4.96 o                         
  -6   8  16         87.61         59.41         3.59 o                         
  -4   8  16         62.01         48.38         4.03 o                         
  -2   8  16         45.38         49.75         8.65 o                         
   0   8  16        158.90        178.00        12.40 o                         
   2   8  16        742.42        717.67        57.45 o                         
   4   8  16        202.59        200.18        20.59 o                         
  -3   9  16        940.09       1079.52       164.83 o                         
  -1   9  16        151.20        162.44        22.08 o                         
   1   9  16          3.91          2.08         8.07 o                         
   3   9  16        140.50        134.02        12.35 o                         
  -2  10  16         43.82         27.35         8.22 o                         
   0  10  16         11.51         29.48         8.61 o                         
  -7   1  17          0.01          4.51         2.13 o                         
  -5   1  17        439.50        469.55        12.94 o                         
  -3   1  17          7.25          2.57         3.46 o                         
  -1   1  17        400.62        400.23         9.88 o                         
   1   1  17        544.71        484.72         7.09 o                         
   3   1  17       1107.43        949.33        20.88 o                         
   5   1  17         69.03         56.18         5.00 o                         
   7   1  17        590.51        579.20         9.97 o                         
  -8   2  17          8.42          8.32         3.68 o                         
  -6   2  17         22.60         24.92         3.08 o                         
  -4   2  17       1281.17       1361.93        35.60 o                         
  -2   2  17        111.73        120.13         4.36 o                         
   0   2  17        130.53        138.79         2.37 o                         
   2   2  17         44.05         42.13         3.69 o                         
   4   2  17         11.95         20.06         3.97 o                         
   6   2  17        129.89        118.09         5.36 o                         
  -7   3  17          0.29         -0.15         2.36 o                         
  -5   3  17        471.24        514.31        23.75 o                         
  -3   3  17         21.53         24.73         2.15 o                         
  -1   3  17        665.89        685.07        20.19 o                         
   1   3  17        123.66        120.58         3.20 o                         
   3   3  17         36.03         38.73         3.83 o                         
   5   3  17          9.49         -0.07         4.88 o                         
   7   3  17         32.39         36.84         3.40 o                         
  -6   4  17        712.11        722.54        47.32 o                         
  -4   4  17          6.00          3.11         1.91 o                         
  -2   4  17         11.19          6.41         2.16 o                         
   0   4  17        157.48        163.36         2.34 o                         
   2   4  17        725.18        671.48        24.41 o                         
   4   4  17         21.54         25.61         2.48 o                         
   6   4  17        188.59        193.40         9.14 o                         
  -7   5  17        591.88        552.72        69.92 o                         
  -5   5  17        100.54        106.92         8.29 o                         
  -3   5  17          6.68         11.05         4.31 o                         
  -1   5  17         21.80         26.93         2.15 o                         
   1   5  17         12.75         19.19         2.42 o                         
   3   5  17         69.50         97.57         6.42 o                         
   5   5  17          3.87          3.01         5.19 o                         
  -6   6  17        163.82        177.14        13.28 o                         
  -4   6  17        182.25        196.02        13.38 o                         
  -2   6  17        479.70        530.40        34.42 o                         
   0   6  17        400.69        397.25        25.86 o                         
   2   6  17        461.06        472.01        27.43 o                         
   4   6  17          9.82         15.53         5.19 o                         
  -5   7  17          0.00         -1.77         3.75 o                         
  -3   7  17        350.70        390.57        39.46 o                         
  -1   7  17       1735.92       1913.12       157.37 o                         
   1   7  17         94.03         81.11         3.26 o                         
   3   7  17        495.07        466.56        38.91 o                         
  -4   8  17          9.77         13.58         2.79 o                         
  -2   8  17         57.01         72.58         7.02 o                         
   0   8  17        290.63        262.39        28.42 o                         
   2   8  17         61.69         64.48         7.67 o                         
  -1   9  17         41.23         72.16        14.82 o                         
   1   9  17         58.32         67.55         3.46 o                         
  -6   0  18        887.25        831.21        36.28 o                         
  -4   0  18        137.01        147.06         3.68 o                         
  -2   0  18        671.55        662.61        22.25 o                         
   0   0  18         12.31         13.91         2.89 o                         
   2   0  18       5290.56       4919.20       138.58 o                         
   4   0  18         44.87         57.70         3.40 o                         
   6   0  18         39.28         36.61         3.57 o                         
  -7   1  18          0.18          0.59         2.31 o                         
  -5   1  18         54.31         60.97         3.21 o                         
  -3   1  18        907.75        959.53        17.80 o                         
  -1   1  18        193.44        201.98         2.74 o                         
   1   1  18          7.29          7.95         3.79 o                         
   3   1  18        581.77        505.15        10.33 o                         
   5   1  18        111.31         86.59         5.49 o                         
  -6   2  18        676.94        645.86        32.27 o                         
  -4   2  18       1118.44       1209.49        37.69 o                         
  -2   2  18         40.55         42.74         3.85 o                         
   0   2  18        229.72        238.99         5.05 o                         
   2   2  18        256.56        260.93         8.20 o                         
   4   2  18        131.24         96.54         3.10 o                         
   6   2  18         20.99         37.38         4.24 o                         
  -7   3  18          0.56         -2.06         4.88 o                         
  -5   3  18         23.55         28.56         2.35 o                         
  -3   3  18         73.48         83.47         4.18 o                         
  -1   3  18        183.34        175.63         7.55 o                         
   1   3  18        791.72        788.47        20.93 o                         
   3   3  18        149.32        153.07         4.14 o                         
   5   3  18         64.47         75.21         4.41 o                         
  -6   4  18         28.94         33.43         2.72 o                         
  -4   4  18         14.52         17.13         2.19 o                         
  -2   4  18        822.98        876.73        48.64 o                         
   0   4  18          0.81          3.32         2.43 o                         
   2   4  18        630.62        596.77        17.89 o                         
   4   4  18         56.07         57.11         3.17 o                         
  -5   5  18         30.68         38.22         4.67 o                         
  -3   5  18        631.99        669.85        44.66 o                         
  -1   5  18         45.79         49.02         3.17 o                         
   1   5  18        767.36        752.97        29.15 o                         
   3   5  18         27.15         25.66         2.81 o                         
   5   5  18         31.57         34.75         3.56 o                         
  -4   6  18          2.27          5.11         2.31 o                         
  -2   6  18         59.52         46.53         3.34 o                         
   0   6  18        486.55        515.91        36.24 o                         
   2   6  18         64.79         62.98         5.02 o                         
   4   6  18        137.46        125.38        11.28 o                         
  -3   7  18         66.33         95.59        10.93 o                         
  -1   7  18        210.56        212.77        17.99 o                         
   1   7  18        279.87        301.10        17.21 o                         
   3   7  18        202.96        192.31        12.34 o                         
  -2   8  18         61.98         60.84        11.81 o                         
   0   8  18        272.80        242.18        35.24 o                         
  -5   1  19        558.51        574.46        21.91 o                         
  -3   1  19       1251.82       1293.07        50.45 o                         
  -1   1  19        195.87        195.20         4.07 o                         
   1   1  19        321.94        308.68         8.06 o                         
   3   1  19          1.66         -1.22         3.78 o                         
   5   1  19        328.37        292.87         7.68 o                         
  -6   2  19         13.02         16.00         3.35 o                         
  -4   2  19       1474.65       1497.42        50.29 o                         
  -2   2  19        784.05        796.79        28.42 o                         
   0   2  19        152.15        145.19         2.52 o                         
   2   2  19          1.49          3.89         5.57 o                         
   4   2  19        293.28        256.39         5.33 o                         
  -5   3  19          7.88          4.13         5.27 o                         
  -3   3  19        201.13        185.50        10.60 o                         
  -1   3  19         46.46         45.92         4.97 o                         
   1   3  19          7.32          8.86         2.57 o                         
   3   3  19        250.52        232.38         3.34 o                         
   5   3  19        290.17        277.53         5.53 o                         
  -4   4  19         17.65         19.12         2.78 o                         
  -2   4  19         47.08         53.18         5.44 o                         
   0   4  19          2.91          4.44         5.34 o                         
   2   4  19        674.13        654.40        22.60 o                         
   4   4  19        689.08        653.28        19.63 o                         
  -5   5  19        204.12        196.53        14.55 o                         
  -3   5  19         41.61         42.31         4.64 o                         
  -1   5  19        172.41        179.37        11.14 o                         
   1   5  19         95.20         86.65         7.11 o                         
   3   5  19          1.28          0.22         2.86 o                         
  -4   6  19         28.32         27.69         2.45 o                         
  -2   6  19         56.62         62.18         2.61 o                         
   0   6  19         10.66          7.12         3.50 o                         
   2   6  19        205.03        211.48        19.85 o                         
  -1   7  19         14.13         15.36         3.76 o                         
   1   7  19         16.62         21.21         3.89 o                         
  -4   0  20         70.13         71.30         3.91 o                         
  -2   0  20         44.24         50.04         3.75 o                         
   0   0  20        233.81        201.93         4.43 o                         
   2   0  20         89.63         59.74         9.89 o                         
   4   0  20         92.74         65.12         7.81 o                         
  -5   1  20        115.37        101.06         7.20 o                         
  -3   1  20        330.39        318.03         6.18 o                         
  -1   1  20        161.89        157.57         3.03 o                         
   1   1  20         45.91         35.91         6.10 o                         
   3   1  20         94.89         66.24         4.50 o                         
  -4   2  20         45.72         41.12         2.83 o                         
  -2   2  20         49.51         50.15         3.63 o                         
   0   2  20         61.30         56.01         5.46 o                         
   2   2  20          3.41         11.73         6.19 o                         
   4   2  20        221.18        220.68         4.44 o                         
  -3   3  20         90.54         92.92         3.20 o                         
  -1   3  20        339.14        341.49        20.48 o                         
   1   3  20        330.66        324.84         9.27 o                         
   3   3  20         17.47         20.25         5.87 o                         
  -4   4  20          5.92          9.96         2.52 o                         
  -2   4  20        423.67        410.46        18.58 o                         
   0   4  20         50.72         46.71         3.90 o                         
   2   4  20          1.33          5.64         3.19 o                         
  -3   5  20         50.56         51.20         4.72 o                         
  -1   5  20        180.87        182.18        19.52 o                         
   1   5  20         46.39         44.51         7.33 o                         
  -3   1  21         34.10         39.74         3.49 o                         
  -1   1  21          6.36          2.18         2.84 o                         
   1   1  21          6.37          4.18         3.03 o                         
  -2   2  21         46.29         42.04         3.11 o                         
   0   2  21        566.32        510.17        13.66 o                         
   2   2  21          4.62          0.92         3.15 o                         
  -1   3  21         87.57         96.93        10.78 o                         
   1   3  21         45.61         42.23         3.15 o                         
                                                                                
