# Supplementary material for: Synthesis and crystal structures of three Schiff bases derived from 3-formyl­acetyl­acetone and o-, m- and p-amino­benzoic acid
Source: Acta Crystallogr E Crystallogr Commun. 2022 Jan 1;78(Pt 1):54–9. doi: 10.1107/S2056989021013050 (PMC8739200; doi:10.1107/S2056989021013050)
Supplement: Supplementary file 3 [file e-78-00054-2sup6.hkl]

data_2                                                                          
_shelx_title ' i2t2024_a.res in Pnma'                                           
_shelx_refln_list_code          4                                               
_shelx_F_calc_maximum      152.19                                               
_exptl_crystal_F_000       520.00                                               
_reflns_d_resolution_high  0.7829                                               
                                                                                
loop_                                                                           
 _space_group_symop_operation_xyz                                               
 'x, y, z'                                                                      
 '-x+1/2, -y, z+1/2'                                                            
 '-x, y+1/2, -z'                                                                
 'x+1/2, -y+1/2, -z+1/2'                                                        
 '-x, -y, -z'                                                                   
 'x-1/2, y, -z-1/2'                                                             
 'x, -y-1/2, z'                                                                 
 '-x-1/2, y-1/2, z-1/2'                                                         
                                                                                
_cell_length_a    11.4880                                                       
_cell_length_b     6.4726                                                       
_cell_length_c    15.2012                                                       
_cell_angle_alpha  90.000                                                       
_cell_angle_beta   90.000                                                       
_cell_angle_gamma  90.000                                                       
                                                                                
_shelx_F_squared_multiplier     1.000                                           
                                                                                
loop_                                                                           
 _refln_index_h                                                                 
 _refln_index_k                                                                 
 _refln_index_l                                                                 
 _refln_F_squared_calc                                                          
 _refln_F_squared_meas                                                          
 _refln_F_squared_sigma                                                         
 _refln_observed_status                                                         
   2   0   0      12661.72      12495.98         6.42 o                         
   4   0   0        101.66         58.93         0.95 o                         
   6   0   0        387.26        395.66         2.15 o                         
   8   0   0       1364.04       1360.26         4.27 o                         
  10   0   0        199.03        183.58         2.02 o                         
  12   0   0        147.48        148.97         1.92 o                         
  14   0   0        329.69        384.21         2.70 o                         
   2   1   0       3639.55       3138.18         5.32 o                         
   4   1   0         13.14         21.44         1.32 o                         
   6   1   0         38.09         30.60         2.86 o                         
   8   1   0        136.10        140.50         4.77 o                         
  10   1   0         65.63         59.43         2.20 o                         
  12   1   0         14.24         18.69         2.05 o                         
  14   1   0          4.63          6.10         2.10 o                         
   2   2   0       7271.00       7333.06       111.38 o                         
   4   2   0         68.06         64.02         0.79 o                         
   6   2   0        238.37        230.94         2.62 o                         
   8   2   0        926.37        920.99         5.40 o                         
  10   2   0        189.40        171.36         3.27 o                         
  12   2   0        111.82        110.41         3.10 o                         
  14   2   0        285.63        325.08         4.57 o                         
   2   3   0       1263.57       1226.16         3.36 o                         
   4   3   0          0.02          4.58         0.79 o                         
   6   3   0          4.85          8.47         2.55 o                         
   8   3   0         57.76         63.40         2.42 o                         
  10   3   0         51.24         47.08         2.47 o                         
  12   3   0         14.06         17.82         3.27 o                         
   0   4   0      23161.54      24988.42        23.97 o                         
   2   4   0       1932.35       2041.29        34.10 o                         
   4   4   0         21.94         24.68         1.22 o                         
   6   4   0        146.73        155.34         3.11 o                         
   8   4   0        463.60        472.70         4.97 o                         
  10   4   0        138.74        147.55         3.72 o                         
  12   4   0         51.66         50.16         3.35 o                         
   2   5   0        248.82        238.50         2.79 o                         
   4   5   0          6.69          6.53         1.57 o                         
   6   5   0          3.21          4.00         2.14 o                         
   8   5   0         14.29         20.64         2.90 o                         
  10   5   0         24.73         39.81         4.22 o                         
   0   6   0       5304.81       5327.04        14.69 o                         
   2   6   0        443.41        467.09         3.57 o                         
   4   6   0          2.76         -0.12         5.81 o                         
   6   6   0         99.23        105.78         2.03 o                         
   8   6   0        228.27        237.75         4.30 o                         
  10   6   0         74.21         72.32         4.85 o                         
   2   7   0         47.50         45.22         4.10 o                         
   4   7   0          7.69          9.80         2.18 o                         
   6   7   0          2.71         -4.38         2.16 o                         
   0   8   0       1364.25       1222.21         9.72 o                         
   2   8   0        113.29         98.58         5.16 o                         
   2   0   1        109.56         76.41         1.42 o                         
   3   0   1        469.00        403.13         3.20 o                         
   4   0   1          1.19         -0.23         0.80 o                         
   5   0   1         81.51         70.28         1.74 o                         
   6   0   1        145.31        137.06         1.97 o                         
   7   0   1          0.05          2.38         2.27 o                         
   8   0   1        918.57        857.14         8.77 o                         
   9   0   1        307.27        314.61         9.60 o                         
  10   0   1        178.31        180.96         1.49 o                         
  11   0   1        196.88        214.62         6.77 o                         
  12   0   1          5.98          3.99         0.96 o                         
  13   0   1         25.56         22.04         1.05 o                         
  14   0   1          3.71          2.62         0.89 o                         
   0   1   1        329.38        363.35         9.53 o                         
   1   1   1       2710.39       2288.12        15.99 o                         
   2   1   1       1703.78       1628.84        14.22 o                         
   3   1   1        267.66        205.85         4.57 o                         
   4   1   1        635.28        625.46        17.17 o                         
   5   1   1       1606.77       1519.35        34.72 o                         
   6   1   1         15.25         15.75         0.41 o                         
   7   1   1         14.10          7.66         0.88 o                         
   8   1   1        176.70        183.32         2.85 o                         
   9   1   1        692.90        684.07        19.78 o                         
  10   1   1       1033.97       1081.26        30.82 o                         
  11   1   1         46.08         45.10         1.67 o                         
  12   1   1        193.35        205.42         2.97 o                         
  13   1   1          0.27          4.37         1.43 o                         
  14   1   1         13.35         13.70         1.61 o                         
   1   2   1          2.59          7.58         1.15 o                         
   2   2   1         88.83         68.31         0.86 o                         
   3   2   1        331.31        311.93        15.05 o                         
   4   2   1          4.45          5.01         1.26 o                         
   5   2   1         87.41         93.31         1.92 o                         
   6   2   1         52.29         38.62         1.34 o                         
   7   2   1          0.29          1.22         1.29 o                         
   8   2   1        678.88        623.48         3.29 o                         
   9   2   1        251.25        255.88         4.75 o                         
  10   2   1        123.29        128.06         2.15 o                         
  11   2   1        151.64        152.28         4.19 o                         
  12   2   1          3.56          8.50         1.89 o                         
  13   2   1         16.86         15.58         3.80 o                         
  14   2   1          2.11          6.19         2.01 o                         
   0   3   1        430.68        419.55         3.15 o                         
   1   3   1       1053.25       1040.88         4.54 o                         
   2   3   1        309.64        333.03         2.33 o                         
   3   3   1         46.96         37.90         2.41 o                         
   4   3   1        176.54        169.90         2.46 o                         
   5   3   1        575.02        507.49        11.50 o                         
   6   3   1         16.80         15.66         0.49 o                         
   7   3   1          0.15         -4.00         3.45 o                         
   8   3   1         67.34         66.84         1.78 o                         
   9   3   1        423.78        419.89         3.80 o                         
  10   3   1        538.64        521.99         7.50 o                         
  11   3   1         41.19         44.19         2.32 o                         
  12   3   1        117.19        117.34         2.83 o                         
  13   3   1          0.97         -0.53         3.52 o                         
   1   4   1          9.47         11.87         1.08 o                         
   2   4   1         42.59         40.28         2.70 o                         
   3   4   1         92.78         91.61         1.37 o                         
   4   4   1          2.82          1.97         1.67 o                         
   5   4   1         61.25         66.40         1.89 o                         
   6   4   1          0.87         -0.33         1.35 o                         
   7   4   1          0.59          0.51         0.60 o                         
   8   4   1        323.03        322.30         4.21 o                         
   9   4   1        138.76        130.32         2.87 o                         
  10   4   1         50.47         52.12         4.75 o                         
  11   4   1         78.82         87.91        10.51 o                         
  12   4   1          0.65         -0.67         3.19 o                         
   0   5   1        105.05        103.57         2.02 o                         
   1   5   1        284.61        283.06         3.83 o                         
   2   5   1         91.51        106.80         2.72 o                         
   3   5   1          9.66         15.52         5.96 o                         
   4   5   1         28.15         22.43         1.67 o                         
   5   5   1        155.95        139.63         4.64 o                         
   6   5   1          2.06          2.48         0.90 o                         
   7   5   1          2.29          2.10         0.72 o                         
   8   5   1         24.98         24.34         2.37 o                         
   9   5   1        178.11        170.12         3.46 o                         
  10   5   1        154.39        156.06         3.14 o                         
  11   5   1         28.24         26.32         2.99 o                         
   1   6   1         24.00         22.95         2.28 o                         
   2   6   1         16.60         15.88         1.41 o                         
   3   6   1         13.72         11.81         1.49 o                         
   4   6   1          0.40          6.53         2.14 o                         
   5   6   1         32.28         32.05         1.35 o                         
   6   6   1          3.24          4.17         1.81 o                         
   7   6   1          0.17         -0.88         1.38 o                         
   8   6   1        124.92        128.98         2.70 o                         
   9   6   1         60.47         54.65         3.12 o                         
  10   6   1         15.72         20.93         4.46 o                         
   0   7   1         24.29         22.74         2.75 o                         
   1   7   1         88.30         79.95         2.25 o                         
   2   7   1         36.01         41.36         2.84 o                         
   3   7   1          2.26          3.07         1.62 o                         
   4   7   1          2.92          3.11         3.16 o                         
   5   7   1         42.36         35.09         2.83 o                         
   6   7   1          0.02          3.65         1.61 o                         
   7   7   1          4.64          4.98         1.29 o                         
   1   8   1         22.30         27.72         5.34 o                         
   2   8   1          7.12         10.10         1.79 o                         
   3   8   1          2.08          1.84         2.99 o                         
   0   0   2        604.08        581.46         1.27 o                         
   1   0   2        115.43         91.56         0.96 o                         
   2   0   2        188.59        153.43         4.17 o                         
   3   0   2          0.27          1.28         0.82 o                         
   4   0   2          9.37         14.03         0.81 o                         
   5   0   2        922.89        943.85        25.14 o                         
   6   0   2       1604.42       1794.83         7.35 o                         
   7   0   2         37.56         46.94         0.86 o                         
   8   0   2        275.52        258.57         5.57 o                         
   9   0   2        109.13        102.32         1.33 o                         
  10   0   2         30.63         29.63         2.59 o                         
  11   0   2         99.29         88.82         4.92 o                         
  12   0   2          1.19          0.11         0.91 o                         
  13   0   2         12.11         16.93         1.85 o                         
  14   0   2        232.67        247.86         8.06 o                         
   1   1   2       3963.96       3720.61       111.33 o                         
   2   1   2       1332.52       1201.22        32.05 o                         
   3   1   2        638.58        618.70        12.35 o                         
   4   1   2       1458.81       1475.70        37.67 o                         
   5   1   2       1305.67       1547.93        16.30 o                         
   6   1   2        518.15        512.65         8.46 o                         
   7   1   2         37.29         27.38         0.51 o                         
   8   1   2         56.89         45.17         1.01 o                         
   9   1   2       1976.38       2015.00        38.45 o                         
  10   1   2        111.71        111.33         4.76 o                         
  11   1   2        319.87        316.33         6.40 o                         
  12   1   2          6.29          1.59         1.42 o                         
  13   1   2         10.17          8.34         1.51 o                         
  14   1   2          1.82          0.00         1.97 o                         
   0   2   2        435.06        437.10         3.60 o                         
   1   2   2        122.29        116.36         1.72 o                         
   2   2   2        285.81        247.59         4.72 o                         
   3   2   2         10.20         12.66         1.81 o                         
   4   2   2          3.35          6.22         1.04 o                         
   5   2   2        487.53        497.66        15.02 o                         
   6   2   2       1115.70       1224.57        32.36 o                         
   7   2   2         16.20         19.92         1.25 o                         
   8   2   2        252.19        231.83        10.10 o                         
   9   2   2        103.46         99.99         1.90 o                         
  10   2   2         25.15         21.11         1.51 o                         
  11   2   2         91.12         87.81         2.09 o                         
  12   2   2          0.44          0.56         1.90 o                         
  13   2   2         10.21         16.65         2.05 o                         
  14   2   2        182.72        192.99         4.65 o                         
   1   3   2        936.91       1076.19        19.59 o                         
   2   3   2        294.94        289.67         1.29 o                         
   3   3   2        161.70        166.65         2.90 o                         
   4   3   2        469.76        411.50         6.33 o                         
   5   3   2        471.98        526.49        13.08 o                         
   6   3   2        179.08        181.72         2.98 o                         
   7   3   2         11.00          8.18         0.40 o                         
   8   3   2         20.02         17.99         3.32 o                         
   9   3   2       1173.12       1165.31        25.17 o                         
  10   3   2         77.12         68.46         2.32 o                         
  11   3   2        192.14        190.81         2.86 o                         
  12   3   2          4.49         14.90         4.86 o                         
  13   3   2          8.04         10.97         5.91 o                         
   0   4   2        201.75        202.95         2.70 o                         
   1   4   2         67.26         68.06         2.95 o                         
   2   4   2        126.52        113.78         1.39 o                         
   3   4   2         11.56         11.87         1.53 o                         
   4   4   2          5.43          6.30         1.17 o                         
   5   4   2        134.32        133.17         2.65 o                         
   6   4   2        375.79        416.63        11.20 o                         
   7   4   2          3.76          3.70         0.62 o                         
   8   4   2        168.77        169.15         3.81 o                         
   9   4   2         74.92         77.18         2.68 o                         
  10   4   2         20.41         24.97         3.24 o                         
  11   4   2         64.50         51.76         2.72 o                         
  12   4   2          0.05          1.02         3.81 o                         
   1   5   2        319.81        359.64         3.37 o                         
   2   5   2         53.84         55.87         4.05 o                         
   3   5   2         46.42         44.29         1.30 o                         
   4   5   2         65.81         63.55         4.40 o                         
   5   5   2        160.77        179.39         7.08 o                         
   6   5   2         28.74         27.74         1.18 o                         
   7   5   2          3.03          3.01         1.38 o                         
   8   5   2          1.80          4.03         1.38 o                         
   9   5   2        526.42        493.37        11.51 o                         
  10   5   2         42.89         42.62         2.72 o                         
  11   5   2         73.60         60.31         4.19 o                         
   0   6   2        106.19        109.70         8.01 o                         
   1   6   2         25.46         27.64         2.46 o                         
   2   6   2         24.57         31.13         2.33 o                         
   3   6   2          3.29          3.14         1.23 o                         
   4   6   2          0.16          2.53         1.31 o                         
   5   6   2         39.22         38.04         2.73 o                         
   6   6   2         85.70         90.40         2.28 o                         
   7   6   2          1.53          1.20         1.95 o                         
   8   6   2         86.63         85.98         2.29 o                         
   9   6   2         39.95         39.11         3.03 o                         
   1   7   2        145.52        138.17         3.02 o                         
   2   7   2         12.93          6.21         1.60 o                         
   3   7   2         16.38         14.66         2.11 o                         
   4   7   2          4.26         10.94         2.40 o                         
   5   7   2         57.78         53.60         1.58 o                         
   6   7   2          2.37          3.09         1.41 o                         
   7   7   2          0.84          0.30         1.90 o                         
   0   8   2         57.73         52.15         8.87 o                         
   1   8   2         10.00         11.58         3.46 o                         
   2   8   2          6.05          7.17         3.44 o                         
   3   8   2          0.88          0.47         1.71 o                         
   1   0   3       1134.33       1047.16        24.89 o                         
   2   0   3         58.70         42.75         0.78 o                         
   3   0   3        365.53        394.97         8.38 o                         
   4   0   3        214.89        215.32        12.37 o                         
   5   0   3        656.01        780.54         2.94 o                         
   6   0   3        300.76        333.23         6.84 o                         
   7   0   3         12.26         13.89         1.09 o                         
   8   0   3         73.57         74.63         2.20 o                         
   9   0   3         83.75        101.79         1.30 o                         
  10   0   3        178.63        157.27         2.20 o                         
  11   0   3         40.96         32.73         1.46 o                         
  12   0   3        145.02        139.37         5.66 o                         
  13   0   3         45.21         45.05         1.45 o                         
  14   0   3         48.69         55.14         1.13 o                         
   0   1   3         49.26         54.66         0.97 o                         
   1   1   3        219.85        188.02         1.42 o                         
   2   1   3          7.76         18.81         1.18 o                         
   3   1   3        240.33        240.01         3.06 o                         
   4   1   3         52.36         51.55         1.42 o                         
   5   1   3       3788.95       3965.35        80.51 o                         
   6   1   3          0.99         -0.44         0.90 o                         
   7   1   3       1574.76       1578.13        23.10 o                         
   8   1   3          4.89          5.94         0.45 o                         
   9   1   3       1004.92       1047.83        14.83 o                         
  10   1   3        726.13        824.22         6.20 o                         
  11   1   3        139.04        144.67         4.80 o                         
  12   1   3         93.69        102.17         2.19 o                         
  13   1   3          1.40          0.89         2.44 o                         
  14   1   3          0.03         -1.14         1.51 o                         
   1   2   3        558.81        533.38         3.03 o                         
   2   2   3          0.41          0.51         1.01 o                         
   3   2   3        195.11        248.91         4.43 o                         
   4   2   3        134.06        143.52         3.20 o                         
   5   2   3        382.29        437.92        10.26 o                         
   6   2   3        207.75        206.20         8.30 o                         
   7   2   3         16.20         17.73         0.84 o                         
   8   2   3         42.67         40.11         0.80 o                         
   9   2   3         61.78         73.31         1.71 o                         
  10   2   3        151.75        150.73         3.67 o                         
  11   2   3         31.36         26.67         2.10 o                         
  12   2   3        107.88        101.91         6.26 o                         
  13   2   3         33.33         32.85         4.42 o                         
  14   2   3         35.58         38.21         2.29 o                         
   0   3   3         19.95         21.38         2.30 o                         
   1   3   3         61.87         52.73         1.93 o                         
   2   3   3         44.23         40.19         1.04 o                         
   3   3   3         96.76        100.57         1.18 o                         
   4   3   3         16.52         32.49         1.53 o                         
   5   3   3       1573.22       1509.68        74.14 o                         
   6   3   3          0.82         -0.84         1.49 o                         
   7   3   3        810.90        843.60        15.78 o                         
   8   3   3          0.60         -0.15         0.64 o                         
   9   3   3        668.67        690.63         3.87 o                         
  10   3   3        457.70        507.63        17.88 o                         
  11   3   3         97.19         93.70        11.15 o                         
  12   3   3         58.87         59.95         4.45 o                         
  13   3   3          0.57          2.12         5.37 o                         
   1   4   3        138.87        152.39         2.52 o                         
   2   4   3         10.06         12.83         2.66 o                         
   3   4   3         68.07         97.26         1.41 o                         
   4   4   3         35.12         39.65         2.14 o                         
   5   4   3        135.31        143.77         5.02 o                         
   6   4   3         49.96         47.14         5.53 o                         
   7   4   3         17.52         16.13         1.72 o                         
   8   4   3          8.33          8.84         0.85 o                         
   9   4   3         31.72         35.56         2.40 o                         
  10   4   3         88.60         92.14         4.95 o                         
  11   4   3         16.38         18.18         2.21 o                         
  12   4   3         46.95         51.99         2.93 o                         
   0   5   3          5.47          2.95         3.14 o                         
   1   5   3         18.58         17.19         4.06 o                         
   2   5   3          6.50          8.77         2.85 o                         
   3   5   3         33.99         36.60         1.76 o                         
   4   5   3         48.09         58.48         1.60 o                         
   5   5   3        399.51        389.24         7.58 o                         
   6   5   3          1.70         -0.19         1.04 o                         
   7   5   3        278.47        297.35        10.87 o                         
   8   5   3          0.33          1.40         0.78 o                         
   9   5   3        348.33        351.80         3.71 o                         
  10   5   3        193.70        196.60         8.75 o                         
  11   5   3         53.55         52.10         2.95 o                         
   1   6   3         37.13         44.99         2.37 o                         
   2   6   3          7.88          8.08         3.55 o                         
   3   6   3         29.26         38.92         3.65 o                         
   4   6   3          4.97          4.89         3.18 o                         
   5   6   3         51.00         52.28         3.99 o                         
   6   6   3          3.08          5.43         1.96 o                         
   7   6   3         11.58          9.48         1.05 o                         
   8   6   3          0.11          0.36         0.72 o                         
   9   6   3         14.58         14.15         4.30 o                         
   0   7   3          2.19          0.04         1.99 o                         
   1   7   3          6.80          5.57         2.66 o                         
   2   7   3          0.40          0.98         1.97 o                         
   3   7   3         12.52         15.33         2.84 o                         
   4   7   3         43.29         39.01         1.59 o                         
   5   7   3         88.51         79.97         2.56 o                         
   6   7   3          4.21          0.67         1.45 o                         
   7   7   3         78.17         76.00         1.56 o                         
   1   8   3         10.09         14.98         2.54 o                         
   2   8   3          6.00          8.65         2.79 o                         
   0   0   4      10824.58      10882.93        38.75 o                         
   1   0   4         43.62         47.37         1.00 o                         
   2   0   4        720.25        655.42         4.59 o                         
   3   0   4       2365.28       2219.23        31.45 o                         
   4   0   4       2741.30       2995.24        73.89 o                         
   5   0   4        891.46        904.35         8.91 o                         
   6   0   4        256.93        256.76        10.26 o                         
   7   0   4         11.61         14.60         1.69 o                         
   8   0   4          5.74          5.89         1.10 o                         
   9   0   4        110.60         92.69         1.92 o                         
  10   0   4        162.72        174.22         5.20 o                         
  11   0   4          4.93          4.94         1.14 o                         
  12   0   4          1.81          1.18         1.06 o                         
  13   0   4          0.83          0.08         1.10 o                         
  14   0   4         25.83         27.82         1.42 o                         
   1   1   4        750.35        793.88         4.64 o                         
   2   1   4        899.35        771.78        10.28 o                         
   3   1   4       2558.03       2790.60        57.16 o                         
   4   1   4        234.01        217.97         5.24 o                         
   5   1   4        746.28        906.16         7.29 o                         
   6   1   4         57.00         68.69         1.47 o                         
   7   1   4         10.75         17.90         0.58 o                         
   8   1   4         21.81         28.10         1.37 o                         
   9   1   4        143.42        142.85         3.10 o                         
  10   1   4        498.65        429.54         5.10 o                         
  11   1   4        163.83        168.81         7.68 o                         
  12   1   4          2.08         -0.07         1.38 o                         
  13   1   4         42.11         38.91         4.55 o                         
  14   1   4          9.04          6.34         2.84 o                         
   0   2   4       5570.06       5691.38       135.60 o                         
   1   2   4         27.99         27.29         1.18 o                         
   2   2   4        592.33        578.34         4.00 o                         
   3   2   4       1247.15       1234.72        46.23 o                         
   4   2   4       1320.16       1458.91        41.62 o                         
   5   2   4        550.17        535.31        13.36 o                         
   6   2   4        193.11        196.41         2.73 o                         
   7   2   4          9.10         11.14         2.14 o                         
   8   2   4          6.40          6.35         1.48 o                         
   9   2   4         87.51         84.96         1.75 o                         
  10   2   4        123.38        125.43         6.51 o                         
  11   2   4          4.86          2.36         4.59 o                         
  12   2   4          1.92          1.70         3.20 o                         
  13   2   4          0.86         -0.03         4.94 o                         
   1   3   4        202.95        212.65         3.43 o                         
   2   3   4        163.86        151.59         2.08 o                         
   3   3   4        851.32        862.93        17.01 o                         
   4   3   4        116.60        111.66         2.23 o                         
   5   3   4        302.59        331.16         9.00 o                         
   6   3   4         40.74         43.21         2.03 o                         
   7   3   4         10.17         14.22         1.85 o                         
   8   3   4          8.08         11.86         0.85 o                         
   9   3   4         95.66         95.39         3.60 o                         
  10   3   4        382.56        352.28         8.97 o                         
  11   3   4        110.22        108.48         7.96 o                         
  12   3   4          1.50          2.14         1.92 o                         
  13   3   4         29.52         26.37         2.56 o                         
   0   4   4       1274.81       1347.60        22.30 o                         
   1   4   4          8.66          7.66         0.97 o                         
   2   4   4        198.54        194.59         1.48 o                         
   3   4   4        324.29        316.38        11.03 o                         
   4   4   4        376.17        411.08         6.03 o                         
   5   4   4        129.51        129.37         3.35 o                         
   6   4   4         61.61         68.91         2.07 o                         
   7   4   4          2.79          2.23         1.15 o                         
   8   4   4          5.81          8.01         0.93 o                         
   9   4   4         45.34         44.70         1.50 o                         
  10   4   4         69.03         60.33         8.70 o                         
  11   4   4          3.58          8.62         3.74 o                         
  12   4   4          0.88         -0.15         8.66 o                         
   1   5   4         49.79         51.89         1.50 o                         
   2   5   4         17.89         18.88         1.26 o                         
   3   5   4        210.02        218.60         2.49 o                         
   4   5   4         50.63         50.50         4.94 o                         
   5   5   4         91.99         92.19         6.19 o                         
   6   5   4         13.19         13.14         1.18 o                         
   7   5   4          5.82          7.54         1.47 o                         
   8   5   4          1.08          2.80         0.86 o                         
   9   5   4         51.96         43.75         2.32 o                         
  10   5   4        220.90        211.35        10.25 o                         
  11   5   4         55.99         58.15         3.21 o                         
   0   6   4        229.70        243.23         8.22 o                         
   1   6   4          2.44          1.69         1.34 o                         
   2   6   4         38.46         41.03         2.95 o                         
   3   6   4         78.49         74.52         3.94 o                         
   4   6   4        131.24        137.63         3.85 o                         
   5   6   4         11.99         14.37         1.77 o                         
   6   6   4          9.54         13.02         1.33 o                         
   7   6   4          0.29         -1.34         1.83 o                         
   8   6   4          3.60          3.20         1.31 o                         
   9   6   4         16.88         15.24         1.42 o                         
   1   7   4         14.17          8.17         2.80 o                         
   2   7   4          1.00         -0.33         1.45 o                         
   3   7   4         56.17         54.99         2.27 o                         
   4   7   4         21.04         19.51         1.91 o                         
   5   7   4         27.58         29.55         2.88 o                         
   6   7   4          3.01          4.72         1.93 o                         
   7   7   4          2.50          2.81         1.68 o                         
   0   8   4         37.84         38.29         2.79 o                         
   1   8   4          0.92          0.61         1.98 o                         
   2   8   4          7.72          6.35         2.83 o                         
   1   0   5       1343.42       1231.99         3.53 o                         
   2   0   5       1082.70       1060.04        11.66 o                         
   3   0   5        541.36        572.35        12.56 o                         
   4   0   5       1842.51       1897.90        75.36 o                         
   5   0   5         97.61        122.52         4.26 o                         
   6   0   5          2.54          3.54         1.14 o                         
   7   0   5        117.32        121.82         1.63 o                         
   8   0   5        144.67        140.59         3.52 o                         
   9   0   5        484.34        477.89        12.38 o                         
  10   0   5         32.71         25.81         1.69 o                         
  11   0   5          2.22          1.54         1.32 o                         
  12   0   5         11.76         10.85         2.05 o                         
  13   0   5         20.53         17.23         1.24 o                         
  14   0   5         14.66         14.82         1.31 o                         
   0   1   5       1733.18       1751.62        22.68 o                         
   1   1   5        241.79        208.22         2.92 o                         
   2   1   5        349.37        333.21         2.63 o                         
   3   1   5          1.80          0.78         1.90 o                         
   4   1   5       1762.68       2059.67        66.36 o                         
   5   1   5        285.37        285.13         8.65 o                         
   6   1   5        399.77        468.32         5.29 o                         
   7   1   5        132.25        164.77         1.31 o                         
   8   1   5        234.87        231.77         3.86 o                         
   9   1   5        245.15        242.64         2.03 o                         
  10   1   5        833.26        738.51        10.35 o                         
  11   1   5         24.00         20.86         1.40 o                         
  12   1   5        270.91        243.94         5.96 o                         
  13   1   5          8.36          9.12         3.60 o                         
  14   1   5         14.30         15.08         3.40 o                         
   1   2   5        899.98        848.33        12.75 o                         
   2   2   5        625.20        583.91         5.58 o                         
   3   2   5        262.30        267.90         6.15 o                         
   4   2   5       1098.65       1118.90        31.92 o                         
   5   2   5         92.73        112.01         2.30 o                         
   6   2   5          2.07          1.37         1.18 o                         
   7   2   5         85.01         84.11         1.23 o                         
   8   2   5         93.08         82.06         2.32 o                         
   9   2   5        356.50        340.84         6.46 o                         
  10   2   5         33.43         29.73         1.47 o                         
  11   2   5          0.45          3.32         0.94 o                         
  12   2   5          8.49         -0.63         1.99 o                         
  13   2   5         20.16         19.81         2.16 o                         
   0   3   5        435.58        462.61        18.18 o                         
   1   3   5         57.46         57.92         1.51 o                         
   2   3   5        228.18        223.21         4.85 o                         
   3   3   5          5.37          6.87         1.82 o                         
   4   3   5        663.81        769.38        14.92 o                         
   5   3   5         88.59        101.05         2.21 o                         
   6   3   5        239.87        256.07         3.35 o                         
   7   3   5         45.09         50.58         3.07 o                         
   8   3   5        121.52        131.89         3.04 o                         
   9   3   5        136.09        139.47         3.48 o                         
  10   3   5        474.53        460.11         4.24 o                         
  11   3   5         17.17         14.06         2.29 o                         
  12   3   5        176.48        164.31        17.48 o                         
  13   3   5          6.52          9.30         5.91 o                         
   1   4   5        226.09        213.08         8.13 o                         
   2   4   5        151.08        135.15         3.28 o                         
   3   4   5         61.50         61.74         1.15 o                         
   4   4   5        327.34        348.53         2.88 o                         
   5   4   5         55.73         70.94         3.25 o                         
   6   4   5          0.74         -0.37         1.03 o                         
   7   4   5         28.66         33.01         1.54 o                         
   8   4   5         27.37         24.58         2.34 o                         
   9   4   5        171.02        171.68         4.94 o                         
  10   4   5         32.49         33.82         2.60 o                         
  11   4   5          1.08         -0.43         2.45 o                         
  12   4   5          3.53          1.71         2.90 o                         
   0   5   5        120.55        131.39         9.68 o                         
   1   5   5         10.57         18.34         1.41 o                         
   2   5   5         68.27         71.80         1.40 o                         
   3   5   5          3.01          5.05         1.17 o                         
   4   5   5        246.50        276.27        12.17 o                         
   5   5   5         18.51         19.38         3.84 o                         
   6   5   5         83.26         84.31         2.80 o                         
   7   5   5          8.22          9.45         1.11 o                         
   8   5   5         48.41         50.99         1.13 o                         
   9   5   5         56.42         58.22         1.63 o                         
  10   5   5        162.51        163.05         8.95 o                         
  11   5   5         10.69          3.04         3.94 o                         
   1   6   5         23.15         19.94         2.66 o                         
   2   6   5         22.67         21.85         2.84 o                         
   3   6   5         14.40         17.93         2.66 o                         
   4   6   5         77.32         77.93         4.15 o                         
   5   6   5         23.82         35.60         6.59 o                         
   6   6   5          0.05         -3.54         2.59 o                         
   7   6   5          4.87          5.14         2.93 o                         
   8   6   5          4.58          8.42         2.18 o                         
   9   6   5         66.25         59.37         2.62 o                         
   0   7   5         36.96         35.26         5.70 o                         
   1   7   5          1.89         -0.93         2.05 o                         
   2   7   5         20.72         15.82         3.57 o                         
   3   7   5          0.90         -0.85         1.60 o                         
   4   7   5         94.52         90.43         2.84 o                         
   5   7   5          3.15          3.16         2.98 o                         
   6   7   5         25.09         23.89         2.02 o                         
   0   0   6        734.89        709.34         3.70 o                         
   1   0   6       1132.85       1248.77        15.60 o                         
   2   0   6        119.65        138.46         3.49 o                         
   3   0   6         12.34          8.46         1.16 o                         
   4   0   6        162.04        225.78         2.72 o                         
   5   0   6        883.34       1026.82        10.15 o                         
   6   0   6         53.43         42.23         3.16 o                         
   7   0   6         30.27         33.26         1.47 o                         
   8   0   6         94.34        109.41         1.76 o                         
   9   0   6        194.19        182.79         6.76 o                         
  10   0   6         84.07         94.71         2.24 o                         
  11   0   6         43.36         41.36         1.23 o                         
  12   0   6         88.65         82.26         3.09 o                         
  13   0   6        157.08        178.88         1.52 o                         
   1   1   6       1403.07       1569.25        14.40 o                         
   2   1   6        615.18        671.58         9.78 o                         
   3   1   6         52.24         52.91         1.17 o                         
   4   1   6        312.43        327.81         5.87 o                         
   5   1   6          6.21         11.06         2.25 o                         
   6   1   6        273.72        286.14         1.70 o                         
   7   1   6          6.84          7.33         1.00 o                         
   8   1   6          1.43          1.78         1.15 o                         
   9   1   6        473.78        478.97         6.20 o                         
  10   1   6        292.78        254.44         2.28 o                         
  11   1   6        320.72        321.90         3.06 o                         
  12   1   6        158.15        182.64         2.86 o                         
  13   1   6        111.64        102.34         6.12 o                         
   0   2   6        210.99        209.38         4.12 o                         
   1   2   6        661.26        657.34         5.50 o                         
   2   2   6         33.93         46.28         1.68 o                         
   3   2   6          3.17          2.45         1.12 o                         
   4   2   6        131.33        159.63         3.56 o                         
   5   2   6        649.60        719.89        14.19 o                         
   6   2   6         45.27         42.93         2.62 o                         
   7   2   6         34.31         36.45         2.06 o                         
   8   2   6         50.44         54.48         2.72 o                         
   9   2   6        147.74        136.49         4.87 o                         
  10   2   6         57.69         59.42         1.56 o                         
  11   2   6         36.04         31.36         2.48 o                         
  12   2   6         78.36         66.27         2.89 o                         
  13   2   6        132.62        145.01         2.77 o                         
   1   3   6        464.43        463.78         6.74 o                         
   2   3   6        308.50        315.13         3.22 o                         
   3   3   6          3.86          1.63         0.96 o                         
   4   3   6        118.93        113.22         2.67 o                         
   5   3   6          1.04          0.58         1.63 o                         
   6   3   6        118.97        125.91         2.80 o                         
   7   3   6          4.74          4.23         1.07 o                         
   8   3   6          2.30         -0.69         0.79 o                         
   9   3   6        256.39        269.35         3.03 o                         
  10   3   6        222.34        194.46        10.60 o                         
  11   3   6        165.62        157.55         2.40 o                         
  12   3   6        104.75        113.52         7.27 o                         
   0   4   6         17.77         22.75         1.81 o                         
   1   4   6        156.16        133.84         4.68 o                         
   2   4   6         10.68         14.35         1.11 o                         
   3   4   6          1.78          0.97         0.97 o                         
   4   4   6         62.91         73.15         1.62 o                         
   5   4   6        282.45        296.59         4.44 o                         
   6   4   6         11.77         16.05         3.86 o                         
   7   4   6         31.12         31.62         2.89 o                         
   8   4   6         14.33         15.70         2.11 o                         
   9   4   6         68.51         67.47         5.11 o                         
  10   4   6         15.72         14.58         2.74 o                         
  11   4   6         19.72         20.29         3.17 o                         
  12   4   6         52.75         43.35         4.00 o                         
   1   5   6        102.37        107.78         2.87 o                         
   2   5   6         95.11         91.13         2.53 o                         
   3   5   6          0.22          1.42         1.96 o                         
   4   5   6         27.89         29.86         2.75 o                         
   5   5   6          0.41          0.25         2.16 o                         
   6   5   6         38.23         44.87         2.14 o                         
   7   5   6          1.02          1.43         1.14 o                         
   8   5   6          2.90          1.68         2.23 o                         
   9   5   6         81.47         83.11         4.79 o                         
  10   5   6        126.50        111.37         2.19 o                         
   0   6   6          1.97         -0.20         3.27 o                         
   1   6   6         21.85         19.35         1.51 o                         
   2   6   6         10.97         11.07         1.56 o                         
   3   6   6          2.69          0.92         3.92 o                         
   4   6   6         24.49         23.20         2.90 o                         
   5   6   6         95.82         98.60         5.24 o                         
   6   6   6          0.26          1.82         1.55 o                         
   7   6   6         18.98         21.99         2.36 o                         
   8   6   6          3.61          2.06         2.75 o                         
   9   6   6         22.94         21.08         4.22 o                         
   1   7   6         21.63         22.13         1.64 o                         
   2   7   6         28.27         25.07         2.14 o                         
   3   7   6          1.09          1.99         2.48 o                         
   4   7   6          5.43         -0.47         1.69 o                         
   5   7   6          0.25         -1.15         2.07 o                         
   6   7   6          9.93         11.73         2.55 o                         
   1   0   7       7641.10       8762.25       105.88 o                         
   2   0   7        100.75         97.26         1.12 o                         
   3   0   7         43.80         57.67         1.18 o                         
   4   0   7         31.13         24.78         1.61 o                         
   5   0   7         11.14          6.00         4.49 o                         
   6   0   7         74.91         69.26         2.67 o                         
   7   0   7          2.69          4.76         4.12 o                         
   8   0   7         20.77         19.80         1.16 o                         
   9   0   7        442.88        400.91         6.76 o                         
  10   0   7          5.14          1.44         1.57 o                         
  11   0   7          4.00          2.81         1.52 o                         
  12   0   7         32.35         36.13         1.41 o                         
  13   0   7        148.86        168.53         3.24 o                         
   0   1   7       1451.30       1594.66        38.58 o                         
   1   1   7          0.57          0.15         1.30 o                         
   2   1   7          0.63          1.17         1.31 o                         
   3   1   7         36.30         28.29         1.54 o                         
   4   1   7        200.66        185.54         5.72 o                         
   5   1   7        214.30        223.77         6.48 o                         
   6   1   7          2.70          0.87         1.32 o                         
   7   1   7          0.79          3.67         2.37 o                         
   8   1   7          0.58          0.85         1.04 o                         
   9   1   7         37.23         38.45         2.72 o                         
  10   1   7          0.92          0.28         0.89 o                         
  11   1   7         24.51         32.04         0.77 o                         
  12   1   7         50.62         46.63         0.73 o                         
  13   1   7          0.51         -3.64         2.67 o                         
   1   2   7       4742.64       5131.83       102.30 o                         
   2   2   7         39.35         39.12         0.98 o                         
   3   2   7         33.51         41.28         1.32 o                         
   4   2   7         21.54         18.42         1.59 o                         
   5   2   7          5.51          0.64         1.62 o                         
   6   2   7         36.04         32.83         2.44 o                         
   7   2   7          5.88          7.65         1.26 o                         
   8   2   7         15.73         16.26         2.33 o                         
   9   2   7        358.72        330.68         5.56 o                         
  10   2   7          3.63          4.95         0.78 o                         
  11   2   7          2.22          3.85         1.12 o                         
  12   2   7         25.27         30.45         3.94 o                         
  13   2   7        122.99        123.50         6.49 o                         
   0   3   7        335.08        353.28         6.39 o                         
   1   3   7          0.55         -1.08         0.88 o                         
   2   3   7          0.01          0.88         1.57 o                         
   3   3   7         12.84         11.84         1.10 o                         
   4   3   7         58.22         50.12         1.58 o                         
   5   3   7         75.67         78.32         3.40 o                         
   6   3   7          0.40          3.10         1.16 o                         
   7   3   7          0.58          1.24         0.95 o                         
   8   3   7          0.37          0.67         1.63 o                         
   9   3   7         15.46         12.67         1.30 o                         
  10   3   7          0.34         -0.15         1.05 o                         
  11   3   7         11.47         13.38         1.53 o                         
  12   3   7         29.69         27.96         1.40 o                         
   1   4   7       1593.48       1698.64        15.36 o                         
   2   4   7         10.83          9.99         1.21 o                         
   3   4   7         18.93         22.72         2.35 o                         
   4   4   7         10.03          8.03         1.57 o                         
   5   4   7          0.73         -0.49         3.84 o                         
   6   4   7          8.03          6.62         1.63 o                         
   7   4   7         13.00         11.06         1.43 o                         
   8   4   7          7.00          4.14         1.38 o                         
   9   4   7        203.78        200.87         5.66 o                         
  10   4   7          2.43          1.16         1.65 o                         
  11   4   7          0.30          0.95         2.70 o                         
   0   5   7         53.19         61.19         9.36 o                         
   1   5   7          0.21          2.86         1.57 o                         
   2   5   7          9.02         10.90         1.78 o                         
   3   5   7          3.28          2.99         1.32 o                         
   4   5   7          3.36          3.16         1.49 o                         
   5   5   7         10.49          8.87         1.70 o                         
   6   5   7          1.15         -0.83         1.75 o                         
   7   5   7          0.54          2.16         1.93 o                         
   8   5   7          3.45          0.55         1.49 o                         
   9   5   7          2.64          5.26         1.51 o                         
  10   5   7          0.21         -2.10         5.67 o                         
   1   6   7        459.67        466.87         5.42 o                         
   2   6   7          6.99          9.65         2.56 o                         
   3   6   7          9.12          3.56         2.08 o                         
   4   6   7          3.65          6.06         4.19 o                         
   5   6   7          0.01          0.58         3.83 o                         
   6   6   7          2.26         11.45         7.99 o                         
   7   6   7         13.89         13.26         3.73 o                         
   8   6   7          1.96          6.22         2.51 o                         
   0   7   7          6.36         10.10         2.72 o                         
   1   7   7          0.13          0.36         2.45 o                         
   2   7   7         13.11         17.71         2.40 o                         
   3   7   7          0.83         -1.99         2.10 o                         
   4   7   7          0.69         -2.88         1.66 o                         
   5   7   7          0.38         -1.45         1.92 o                         
   0   0   8        632.95        717.29         4.37 o                         
   1   0   8        248.16        297.66         5.00 o                         
   2   0   8         96.40        109.29         2.27 o                         
   3   0   8        121.97        130.82         1.44 o                         
   4   0   8         57.68         67.90         2.06 o                         
   5   0   8        127.69        109.95         4.31 o                         
   6   0   8          5.89          4.73         1.23 o                         
   7   0   8        631.71        516.02         4.50 o                         
   8   0   8         53.84         55.01         1.47 o                         
   9   0   8         79.83         66.30         3.42 o                         
  10   0   8        129.37        136.30         2.37 o                         
  11   0   8         10.46         17.03         1.25 o                         
  12   0   8         32.71         31.90         1.66 o                         
  13   0   8         72.45         84.66         2.88 o                         
   1   1   8         84.94         79.13         1.48 o                         
   2   1   8        215.31        216.86         2.67 o                         
   3   1   8        253.34        236.01         1.80 o                         
   4   1   8        186.90        198.02         3.44 o                         
   5   1   8         30.80         32.15         1.63 o                         
   6   1   8          5.18          4.19         2.92 o                         
   7   1   8         42.50         42.50         3.07 o                         
   8   1   8         43.10         47.92         1.16 o                         
   9   1   8         90.53         79.22         2.38 o                         
  10   1   8         71.26         57.99         1.70 o                         
  11   1   8         17.95         17.85         2.01 o                         
  12   1   8         23.77         25.89         0.79 o                         
  13   1   8         12.21         10.72         1.17 o                         
   0   2   8        307.24        332.60         3.25 o                         
   1   2   8        223.02        238.55         3.79 o                         
   2   2   8         31.09         36.28         1.58 o                         
   3   2   8         93.50         96.59         3.03 o                         
   4   2   8         24.56         27.16         1.62 o                         
   5   2   8         58.73         46.28         4.19 o                         
   6   2   8          3.72          4.12         2.96 o                         
   7   2   8        565.88        519.45         3.89 o                         
   8   2   8         31.21         29.83         1.07 o                         
   9   2   8         63.06         57.84         3.20 o                         
  10   2   8        102.14        101.93         2.48 o                         
  11   2   8          7.17          8.97         1.08 o                         
  12   2   8         25.53         24.49         1.98 o                         
   1   3   8         20.44         20.15         0.98 o                         
   2   3   8        110.52        102.95         4.21 o                         
   3   3   8         85.78         84.70         1.33 o                         
   4   3   8        102.24        108.03         1.14 o                         
   5   3   8         17.47         18.07         1.42 o                         
   6   3   8          8.64         15.46         3.50 o                         
   7   3   8         28.15         27.38         1.05 o                         
   8   3   8         34.98         36.64         2.59 o                         
   9   3   8         52.34         49.94         1.56 o                         
  10   3   8         44.32         41.13         2.66 o                         
  11   3   8          9.61          3.55         1.43 o                         
  12   3   8         13.62         18.18         2.79 o                         
   0   4   8        109.27        123.20         2.42 o                         
   1   4   8        136.06        132.90         2.80 o                         
   2   4   8          1.66          3.35         1.96 o                         
   3   4   8         40.00         40.60         2.75 o                         
   4   4   8          1.83          1.18         1.76 o                         
   5   4   8          3.02          2.48         2.04 o                         
   6   4   8          0.11          0.29         1.10 o                         
   7   4   8        393.16        400.15        10.82 o                         
   8   4   8         11.42         12.12         1.05 o                         
   9   4   8         36.98         35.55         1.57 o                         
  10   4   8         49.56         46.77         2.37 o                         
  11   4   8          2.56          1.57         2.99 o                         
   1   5   8          2.57          4.92         2.18 o                         
   2   5   8         28.17         28.60         1.69 o                         
   3   5   8          5.44          2.87         1.91 o                         
   4   5   8         39.90         35.93         1.35 o                         
   5   5   8         11.27         14.93         2.03 o                         
   6   5   8          7.33          7.93         1.10 o                         
   7   5   8         12.06         11.53         2.03 o                         
   8   5   8         24.02         23.61         4.35 o                         
   9   5   8         21.29         23.37         3.04 o                         
  10   5   8         21.26         18.98         4.60 o                         
   0   6   8         57.40         48.39         5.06 o                         
   1   6   8         65.62         57.33         2.97 o                         
   2   6   8          0.13          1.23         3.22 o                         
   3   6   8         11.71          7.86         1.64 o                         
   4   6   8          0.41         -2.60         1.76 o                         
   5   6   8          2.28         -2.39         1.81 o                         
   6   6   8          4.53          2.32         3.21 o                         
   7   6   8        213.01        205.24         8.03 o                         
   8   6   8          4.54          4.63         3.52 o                         
   1   7   8          0.06         -0.84         4.20 o                         
   2   7   8          4.45          7.68         2.43 o                         
   3   7   8          0.43          0.93         2.48 o                         
   4   7   8         13.06          8.94         3.62 o                         
   1   0   9         13.91          9.25         3.72 o                         
   2   0   9         15.22         22.17         2.77 o                         
   3   0   9         12.05          4.06         0.94 o                         
   4   0   9       1023.29        950.95        25.51 o                         
   5   0   9          4.53          3.59         2.33 o                         
   6   0   9       1466.17       1448.81        15.27 o                         
   7   0   9       1146.01       1333.86        19.84 o                         
   8   0   9        352.63        331.34         5.37 o                         
   9   0   9         18.81         15.69         2.95 o                         
  10   0   9          3.56         -1.76         2.17 o                         
  11   0   9          6.47          3.11         1.60 o                         
  12   0   9         77.46         81.75         3.59 o                         
  13   0   9          2.28          1.23         1.15 o                         
   0   1   9        400.64        470.55        13.15 o                         
   1   1   9        134.61        143.04         4.01 o                         
   2   1   9         35.96         27.11         1.89 o                         
   3   1   9          1.78          4.21         1.62 o                         
   4   1   9        301.96        317.20         3.90 o                         
   5   1   9         94.44        102.25         1.74 o                         
   6   1   9       1062.10       1087.90         7.69 o                         
   7   1   9        236.02        219.46         3.81 o                         
   8   1   9          7.01          3.97         1.12 o                         
   9   1   9         64.66         72.36         1.41 o                         
  10   1   9          3.54          6.58         1.11 o                         
  11   1   9          4.37          7.10         1.39 o                         
  12   1   9          0.33          1.95         0.86 o                         
   1   2   9          3.13          3.27         1.64 o                         
   2   2   9         12.53         13.68         1.89 o                         
   3   2   9         14.94         13.03         1.18 o                         
   4   2   9        700.55        655.47         5.63 o                         
   5   2   9          6.51          5.67         1.07 o                         
   6   2   9       1099.35       1094.19         8.44 o                         
   7   2   9        818.41        913.46         8.63 o                         
   8   2   9        270.03        244.71         3.26 o                         
   9   2   9         17.72         15.48         1.19 o                         
  10   2   9          3.27          2.90         1.58 o                         
  11   2   9          4.45          3.43         2.07 o                         
  12   2   9         61.22         64.46         1.88 o                         
   0   3   9        292.34        328.34         2.99 o                         
   1   3   9         85.31         85.49         2.56 o                         
   2   3   9         41.34         41.47         1.77 o                         
   3   3   9          1.45          1.81         0.92 o                         
   4   3   9        144.39        154.34         2.97 o                         
   5   3   9         39.00         42.93         1.50 o                         
   6   3   9        676.18        708.01        10.52 o                         
   7   3   9        129.26        120.15         1.42 o                         
   8   3   9          7.49          3.01         1.48 o                         
   9   3   9         39.55         37.67         4.37 o                         
  10   3   9          3.68          1.70         2.08 o                         
  11   3   9          1.36          1.65         1.64 o                         
   1   4   9          0.04          2.18         1.42 o                         
   2   4   9          4.86          5.07         3.83 o                         
   3   4   9         10.42          9.58         1.61 o                         
   4   4   9        261.97        272.89         5.79 o                         
   5   4   9          5.15          7.03         1.54 o                         
   6   4   9        535.98        538.65        13.70 o                         
   7   4   9        350.52        369.40         9.39 o                         
   8   4   9        131.58        121.08         1.57 o                         
   9   4   9         12.00         12.18         2.51 o                         
  10   4   9          2.34          0.00         1.67 o                         
   0   5   9        156.11        157.30         2.87 o                         
   1   5   9         26.74         26.34         4.00 o                         
   2   5   9         19.62         20.97         1.32 o                         
   3   5   9          0.12          1.43         1.32 o                         
   4   5   9         65.11         69.14         1.55 o                         
   5   5   9          5.03          1.46         1.57 o                         
   6   5   9        295.11        307.94         8.62 o                         
   7   5   9         37.89         36.04         2.86 o                         
   8   5   9          4.87          5.21         1.79 o                         
   9   5   9         14.85         14.17         2.92 o                         
   1   6   9          0.30         -2.71         2.35 o                         
   2   6   9          0.74          0.80         2.01 o                         
   3   6   9          3.61          4.16         1.59 o                         
   4   6   9         68.72         75.27         3.57 o                         
   5   6   9          1.85          3.75         1.75 o                         
   6   6   9        207.78        203.86         4.94 o                         
   7   6   9        114.56        117.55         6.60 o                         
   0   7   9         73.62         62.33         4.32 o                         
   1   7   9          6.57          6.21         2.10 o                         
   2   7   9          7.68          8.98         4.48 o                         
   3   7   9          0.05         -4.92         2.31 o                         
   0   0  10         59.26         71.25         2.10 o                         
   1   0  10        810.61        741.04         9.98 o                         
   2   0  10        447.86        418.74         9.73 o                         
   3   0  10          0.01         -1.75         0.98 o                         
   4   0  10       1123.80       1133.90         3.61 o                         
   5   0  10         35.49         33.18         1.20 o                         
   6   0  10        982.86        973.57        11.47 o                         
   7   0  10          1.06         -0.47         1.39 o                         
   8   0  10         30.64         26.60         2.02 o                         
   9   0  10         57.59         50.20         6.44 o                         
  10   0  10          0.02         -1.96         2.03 o                         
  11   0  10         15.14         14.55         1.51 o                         
  12   0  10         16.05         22.33         1.65 o                         
   1   1  10          4.12          5.22         0.88 o                         
   2   1  10        165.62        149.19         2.68 o                         
   3   1  10         60.83         55.43         1.01 o                         
   4   1  10         59.08         58.14         1.96 o                         
   5   1  10        216.77        231.10         4.26 o                         
   6   1  10       2973.21       2915.01        49.00 o                         
   7   1  10          0.19          2.65         1.53 o                         
   8   1  10        805.38        714.17         5.25 o                         
   9   1  10         95.11         84.53         1.39 o                         
  10   1  10         45.27         40.94         2.49 o                         
  11   1  10        216.56        205.95         4.55 o                         
  12   1  10         90.95         94.93         2.03 o                         
   0   2  10         52.64         55.69         1.65 o                         
   1   2  10        539.84        533.98        12.39 o                         
   2   2  10        370.03        380.28         8.90 o                         
   3   2  10          0.27         -0.73         1.35 o                         
   4   2  10        748.79        755.94         6.83 o                         
   5   2  10         28.54         24.27         1.32 o                         
   6   2  10        804.04        800.78        14.00 o                         
   7   2  10          0.00         -1.83         1.41 o                         
   8   2  10         23.87         21.92         1.25 o                         
   9   2  10         38.97         38.68         2.41 o                         
  10   2  10          0.29         -0.38         1.32 o                         
  11   2  10         12.25         17.59         2.33 o                         
  12   2  10         14.82         15.67         0.70 o                         
   1   3  10          0.38         -0.07         1.31 o                         
   2   3  10        139.27        139.94         4.82 o                         
   3   3  10         14.05         10.67         1.05 o                         
   4   3  10         26.64         23.08         1.54 o                         
   5   3  10        169.28        182.67         5.77 o                         
   6   3  10       1832.05       1836.48        27.56 o                         
   7   3  10          0.01         -0.37         1.22 o                         
   8   3  10        557.48        521.72         5.01 o                         
   9   3  10         60.20         56.77         1.43 o                         
  10   3  10         31.42         23.62         2.71 o                         
  11   3  10        144.51        132.24         2.21 o                         
   0   4  10         32.41         29.29         2.80 o                         
   1   4  10        216.50        226.81         4.07 o                         
   2   4  10        188.11        206.20         3.91 o                         
   3   4  10          1.07          2.71         1.30 o                         
   4   4  10        329.93        353.76         4.52 o                         
   5   4  10         15.08         13.39         1.15 o                         
   6   4  10        442.84        432.68         7.87 o                         
   7   4  10          5.11         12.21         4.83 o                         
   8   4  10         11.72         11.70         1.45 o                         
   9   4  10         13.40         12.68         1.13 o                         
  10   4  10          2.07         -3.72         2.55 o                         
   1   5  10          1.03          3.32         1.43 o                         
   2   5  10         80.96         86.74         2.84 o                         
   3   5  10          0.16          1.90         1.48 o                         
   4   5  10          6.51          8.15         3.58 o                         
   5   5  10        116.64        128.79         6.68 o                         
   6   5  10        778.47        754.35        14.06 o                         
   7   5  10          0.26          0.92         1.33 o                         
   8   5  10        284.36        259.81        10.67 o                         
   0   6  10         16.30         21.21         5.84 o                         
   1   6  10         75.93         74.72         2.74 o                         
   2   6  10         71.25         86.90         3.57 o                         
   3   6  10          0.77          0.09         2.35 o                         
   4   6  10        129.65        126.55         6.87 o                         
   5   6  10          5.69          1.87         1.56 o                         
   6   6  10        182.68        174.15         5.11 o                         
   1   7  10          2.56          3.82         1.99 o                         
   1   0  11        451.61        466.01         8.10 o                         
   2   0  11        230.38        201.65         4.97 o                         
   3   0  11        302.75        295.11         7.26 o                         
   4   0  11        670.79        679.33         3.07 o                         
   5   0  11        160.14        163.23         3.44 o                         
   6   0  11         25.00         27.50         1.81 o                         
   7   0  11        173.42        179.27         5.89 o                         
   8   0  11         44.72         38.13         1.65 o                         
   9   0  11          1.49          2.26         1.52 o                         
  10   0  11          1.60          0.94         6.70 o                         
  11   0  11         17.84         19.96         1.82 o                         
  12   0  11         80.89         96.67         2.12 o                         
   0   1  11        685.76        743.07        13.49 o                         
   1   1  11         28.60         24.26         1.10 o                         
   2   1  11        187.01        169.51         1.47 o                         
   3   1  11       1811.67       1789.49        19.45 o                         
   4   1  11         74.85         76.69         2.56 o                         
   5   1  11          0.07          1.33         2.47 o                         
   6   1  11        264.17        285.54         3.69 o                         
   7   1  11         18.92         14.72         1.80 o                         
   8   1  11          0.35         -2.04         2.94 o                         
   9   1  11         28.78         38.79         3.28 o                         
  10   1  11          0.13         -1.63         2.27 o                         
  11   1  11         19.72         28.48         1.51 o                         
   1   2  11        306.80        334.09         5.81 o                         
   2   2  11        213.87        206.61         4.69 o                         
   3   2  11        213.54        217.25         1.87 o                         
   4   2  11        502.67        504.02         7.49 o                         
   5   2  11        121.90        124.33         1.72 o                         
   6   2  11         24.07         20.24         1.32 o                         
   7   2  11        123.75        123.34         2.28 o                         
   8   2  11         33.32         31.68         2.24 o                         
   9   2  11          1.13          4.50         1.98 o                         
  10   2  11          2.07          0.42         1.35 o                         
  11   2  11         13.01         12.64         1.45 o                         
   0   3  11        288.36        326.57        14.12 o                         
   1   3  11         13.69         10.39         1.83 o                         
   2   3  11        129.58        131.79         6.04 o                         
   3   3  11       1034.62       1035.90        17.63 o                         
   4   3  11         74.40         74.14         1.97 o                         
   5   3  11          0.03         -1.50         2.82 o                         
   6   3  11        185.00        189.13         4.73 o                         
   7   3  11          9.78         10.37         1.96 o                         
   8   3  11          0.38         -0.27         1.30 o                         
   9   3  11         10.82         20.15         1.42 o                         
  10   3  11          0.24         -2.06         1.20 o                         
   1   4  11        103.90        117.16         2.08 o                         
   2   4  11        144.01        144.41         1.85 o                         
   3   4  11         91.39         95.97         1.48 o                         
   4   4  11        236.92        223.19         3.19 o                         
   5   4  11         63.60         64.72         1.91 o                         
   6   4  11         15.61         19.37         3.59 o                         
   7   4  11         46.33         45.65         2.69 o                         
   8   4  11         14.68         17.00         1.59 o                         
   9   4  11          0.37         -0.76         1.79 o                         
   0   5  11         62.37         75.99         2.39 o                         
   1   5  11          4.71          6.53         1.83 o                         
   2   5  11         91.48         87.55         6.18 o                         
   3   5  11        436.96        424.66        10.70 o                         
   4   5  11         41.21         39.21         1.40 o                         
   5   5  11          0.27         -2.06         1.50 o                         
   6   5  11        109.85        111.96         4.10 o                         
   7   5  11          2.57          3.25         1.83 o                         
   8   5  11          0.36          2.99         2.89 o                         
   1   6  11         20.91         21.03         2.21 o                         
   2   6  11         68.95         64.70         6.13 o                         
   3   6  11         30.31         32.21         1.86 o                         
   4   6  11         83.64         74.65         4.75 o                         
   5   6  11         27.64         27.20         2.68 o                         
   0   0  12         75.10         62.68         2.52 o                         
   1   0  12        310.93        268.49         6.52 o                         
   2   0  12        507.82        546.05         8.90 o                         
   3   0  12        773.69        760.43        23.12 o                         
   4   0  12        436.43        433.88         7.06 o                         
   5   0  12         20.71         14.84         1.52 o                         
   6   0  12          8.19         11.47         1.62 o                         
   7   0  12          4.67          4.83         1.34 o                         
   8   0  12         10.30         12.79         1.50 o                         
   9   0  12         15.47         19.28         1.87 o                         
  10   0  12         11.60         16.76         1.64 o                         
  11   0  12        111.86        111.38         4.32 o                         
   1   1  12         96.96        115.00         1.43 o                         
   2   1  12         23.72         29.59         1.56 o                         
   3   1  12       1435.56       1540.21        19.32 o                         
   4   1  12         41.91         40.44         1.32 o                         
   5   1  12        543.33        550.54         8.57 o                         
   6   1  12         13.97         14.50         1.27 o                         
   7   1  12         21.16         18.35         2.62 o                         
   8   1  12         62.32         59.37         2.14 o                         
   9   1  12         40.46         46.32         2.40 o                         
  10   1  12          1.91         -2.47         1.46 o                         
  11   1  12          0.27         -0.28         2.24 o                         
   0   2  12         55.58         61.90         3.68 o                         
   1   2  12        226.26        214.62         2.92 o                         
   2   2  12        357.94        386.92         7.63 o                         
   3   2  12        630.77        627.73         7.06 o                         
   4   2  12        330.43        345.03         2.22 o                         
   5   2  12         17.76         18.99         2.44 o                         
   6   2  12          5.16          6.34         2.08 o                         
   7   2  12          5.05          3.70         1.56 o                         
   8   2  12          6.96          7.62         3.05 o                         
   9   2  12         11.92         12.45         2.41 o                         
  10   2  12          5.27          3.81         1.61 o                         
   1   3  12         48.33         54.98         3.63 o                         
   2   3  12         30.86         33.25         1.76 o                         
   3   3  12        797.33        841.31        10.96 o                         
   4   3  12         36.34         39.34         1.71 o                         
   5   3  12        380.29        385.15         8.89 o                         
   6   3  12          6.03          4.87         1.43 o                         
   7   3  12         15.87         15.61         1.94 o                         
   8   3  12         38.61         36.57         2.68 o                         
   9   3  12         33.20         33.20         2.87 o                         
  10   3  12          0.31          1.46         1.44 o                         
   0   4  12         18.60         18.64         2.26 o                         
   1   4  12         90.40         83.47         1.52 o                         
   2   4  12        163.25        174.01         3.83 o                         
   3   4  12        342.07        354.81         4.56 o                         
   4   4  12        183.66        190.16         2.65 o                         
   5   4  12          8.80          8.39         1.91 o                         
   6   4  12          2.42          2.24         3.00 o                         
   7   4  12          4.17          5.01         1.65 o                         
   8   4  12          2.76          4.03         1.49 o                         
   9   4  12          6.10          7.52         1.57 o                         
   1   5  12         10.13         10.58         2.62 o                         
   2   5  12         34.78         38.84         1.77 o                         
   3   5  12        312.96        327.59         2.29 o                         
   4   5  12         26.61         27.10         2.16 o                         
   5   5  12        215.65        207.68         5.59 o                         
   6   5  12          0.69         -2.58         1.85 o                         
   7   5  12          7.82          4.00         2.85 o                         
   0   6  12          3.09          9.00         6.02 o                         
   1   6  12         22.01         22.26         4.15 o                         
   2   6  12         61.35         55.85         4.86 o                         
   3   6  12        134.81        128.46         4.07 o                         
   4   6  12         89.75         91.22         2.96 o                         
   1   0  13        189.67        176.30         7.98 o                         
   2   0  13         23.82         20.71         3.97 o                         
   3   0  13        142.11        157.07         6.41 o                         
   4   0  13        605.18        597.75        11.31 o                         
   5   0  13         49.30         51.08         3.89 o                         
   6   0  13        126.28        124.06         5.51 o                         
   7   0  13        198.55        223.91         6.37 o                         
   8   0  13         10.98          7.56         4.66 o                         
   9   0  13        155.86        140.40         5.26 o                         
  10   0  13          0.42         -3.80         2.15 o                         
   0   1  13          0.84          1.11         1.84 o                         
   1   1  13         33.15         27.52         2.29 o                         
   2   1  13          6.15          6.85         2.26 o                         
   3   1  13        976.13        886.85         8.69 o                         
   4   1  13          0.32          2.94         1.32 o                         
   5   1  13          0.05          0.46         1.18 o                         
   6   1  13        189.31        205.83         4.92 o                         
   7   1  13          0.00          1.25         1.19 o                         
   8   1  13          0.07          1.46         1.23 o                         
   9   1  13         28.62         25.55         1.82 o                         
  10   1  13          8.94          6.37         2.05 o                         
   1   2  13        140.66        138.43         2.49 o                         
   2   2  13         24.55         19.87         1.47 o                         
   3   2  13        120.17        118.59         2.23 o                         
   4   2  13        476.45        463.23         5.31 o                         
   5   2  13         41.39         40.88         2.28 o                         
   6   2  13        101.64        100.38         2.34 o                         
   7   2  13        142.38        151.72         2.02 o                         
   8   2  13          9.24         11.16         2.09 o                         
   9   2  13        120.84        111.51         4.54 o                         
  10   2  13          0.24          0.68         2.88 o                         
   0   3  13          8.99          9.99         2.53 o                         
   1   3  13         21.08         17.62         2.32 o                         
   2   3  13          1.72          4.13         1.29 o                         
   3   3  13        701.70        661.35         8.40 o                         
   4   3  13          0.45         -1.30         1.55 o                         
   5   3  13          1.45          1.99         2.05 o                         
   6   3  13        119.87        124.54         1.87 o                         
   7   3  13          0.23         -3.38         4.02 o                         
   8   3  13          0.02          3.72         1.61 o                         
   9   3  13         15.46         17.68         2.09 o                         
   1   4  13         68.75         68.74         2.88 o                         
   2   4  13         26.73         24.89         1.73 o                         
   3   4  13         71.48         63.52         2.27 o                         
   4   4  13        251.23        245.88         4.63 o                         
   5   4  13         23.27         26.45         2.90 o                         
   6   4  13         53.06         56.05         3.29 o                         
   7   4  13         52.83         59.83         2.20 o                         
   8   4  13          5.51          5.13         2.13 o                         
   0   5  13         11.69          8.55         2.30 o                         
   1   5  13          8.21         12.26         1.80 o                         
   2   5  13          0.41          2.88         2.90 o                         
   3   5  13        374.52        346.35         7.24 o                         
   4   5  13          0.62          0.12         1.58 o                         
   5   5  13          2.91          0.74         1.89 o                         
   6   5  13         48.34         48.02         3.61 o                         
   1   6  13         26.15         26.29         4.01 o                         
   2   6  13         22.00         21.93         4.85 o                         
   0   0  14         84.65         62.90         3.30 o                         
   1   0  14         25.33         29.45         4.21 o                         
   2   0  14        532.39        443.88         4.95 o                         
   3   0  14         31.73         30.55         2.21 o                         
   4   0  14          8.06         11.87         6.82 o                         
   5   0  14          9.08          7.71         2.05 o                         
   6   0  14         94.03         97.65         2.46 o                         
   7   0  14        118.44        106.96        11.76 o                         
   8   0  14         15.40         13.50         2.33 o                         
   9   0  14          0.20         -1.66         3.62 o                         
  10   0  14          0.87          5.41         2.42 o                         
   1   1  14         39.34         37.26         1.45 o                         
   2   1  14         18.72         22.31         1.21 o                         
   3   1  14        123.65        106.27         1.97 o                         
   4   1  14         98.22         80.24         2.04 o                         
   5   1  14         27.92         35.63         2.09 o                         
   6   1  14        160.41        148.71         3.73 o                         
   7   1  14          2.46          0.82         1.74 o                         
   8   1  14          9.45          9.96         1.71 o                         
   9   1  14         11.84          9.00         1.76 o                         
  10   1  14         29.56         34.93         1.96 o                         
   0   2  14         60.79         56.26         1.93 o                         
   1   2  14         13.50         16.35         1.86 o                         
   2   2  14        441.91        386.82         3.32 o                         
   3   2  14         27.09         29.69         1.90 o                         
   4   2  14          2.39          4.69         1.15 o                         
   5   2  14          6.60         13.44         1.32 o                         
   6   2  14         81.95         86.69         2.56 o                         
   7   2  14         91.74         88.33         1.64 o                         
   8   2  14          9.92          4.58         1.48 o                         
   9   2  14          0.12         -1.43         3.03 o                         
   1   3  14         18.14         14.40         1.34 o                         
   2   3  14         12.28         13.24         1.74 o                         
   3   3  14         55.52         56.35         3.13 o                         
   4   3  14         54.25         49.11         1.76 o                         
   5   3  14         19.47         22.37         1.79 o                         
   6   3  14         85.09         71.77         4.70 o                         
   7   3  14          0.94          3.56         2.05 o                         
   8   3  14          8.72         11.76         3.38 o                         
   0   4  14         35.90         34.82         3.64 o                         
   1   4  14          1.48          3.35         1.42 o                         
   2   4  14        251.18        235.57         4.68 o                         
   3   4  14         18.74         17.83         2.23 o                         
   4   4  14          0.84          4.92         3.11 o                         
   5   4  14          2.81          1.21         2.87 o                         
   6   4  14         50.14         57.25         1.92 o                         
   7   4  14         43.97         41.93         3.79 o                         
   1   5  14          4.17          1.04         2.80 o                         
   2   5  14          3.43          2.58         1.63 o                         
   3   5  14         11.44          9.95         1.64 o                         
   4   5  14         18.04         19.35         1.67 o                         
   1   0  15          4.80          1.08         2.57 o                         
   2   0  15        245.46        200.75         3.22 o                         
   3   0  15        129.45        134.06         3.62 o                         
   4   0  15         42.60         30.17         4.30 o                         
   5   0  15         59.59         48.40         2.74 o                         
   6   0  15         90.42         97.72         2.44 o                         
   7   0  15         15.81         19.26         6.07 o                         
   8   0  15         33.80         23.35         4.39 o                         
   9   0  15         11.22         17.87         2.77 o                         
   0   1  15          1.92          9.90         3.90 o                         
   1   1  15         16.49         12.73         1.84 o                         
   2   1  15         33.62         34.05         1.60 o                         
   3   1  15        512.95        493.52         2.94 o                         
   4   1  15         30.11         24.28         1.96 o                         
   5   1  15         26.66         24.50         1.62 o                         
   6   1  15         62.82         76.67         3.46 o                         
   7   1  15        117.51        112.56         1.88 o                         
   8   1  15         85.33         92.04         1.84 o                         
   9   1  15         81.27         91.09         1.90 o                         
   1   2  15          5.80          0.88         1.82 o                         
   2   2  15        196.86        160.83         4.09 o                         
   3   2  15         93.85         95.18         3.15 o                         
   4   2  15         40.17         37.88         2.62 o                         
   5   2  15         47.00         49.82         4.65 o                         
   6   2  15         73.80         73.07         2.48 o                         
   7   2  15          9.11         27.35         8.09 o                         
   8   2  15         27.74         24.66         1.72 o                         
   0   3  15          0.02         -1.00         2.06 o                         
   1   3  15          9.71         12.08         1.56 o                         
   2   3  15         14.56         14.51         1.37 o                         
   3   3  15        315.35        310.22         5.80 o                         
   4   3  15         16.87         19.25         2.10 o                         
   5   3  15         11.42         10.58         1.68 o                         
   6   3  15         41.05         52.15         3.72 o                         
   7   3  15         81.63         76.94         2.27 o                         
   1   4  15          6.00          2.26         1.93 o                         
   2   4  15        103.29         85.06         3.64 o                         
   3   4  15         35.47         41.38         1.84 o                         
   4   4  15         32.16         27.18         4.28 o                         
   5   4  15         22.56         30.44         3.94 o                         
   6   4  15         40.29         37.68         1.99 o                         
   0   5  15          0.19          0.55         2.56 o                         
   1   5  15          4.97          7.72         2.76 o                         
   2   5  15          3.65          2.99         1.89 o                         
   0   0  16         32.01         34.61         3.97 o                         
   1   0  16         69.93         58.20         4.76 o                         
   2   0  16        100.41         96.69         4.64 o                         
   3   0  16         20.84         21.20         4.94 o                         
   4   0  16          4.48          7.27         2.45 o                         
   5   0  16        163.32        179.47         6.22 o                         
   6   0  16        331.31        361.92         4.08 o                         
   7   0  16        102.89        103.45         6.35 o                         
   8   0  16        158.90        195.94         3.71 o                         
   1   1  16         74.22         56.71         2.00 o                         
   2   1  16        180.71        161.05         3.37 o                         
   3   1  16        237.02        229.45         6.24 o                         
   4   1  16         21.18         17.39         2.24 o                         
   5   1  16         14.61         14.31         2.64 o                         
   6   1  16          3.98          3.28         1.67 o                         
   7   1  16        402.93        460.78         4.82 o                         
   8   1  16          0.02         -2.72         1.60 o                         
   0   2  16         26.48         31.52         2.19 o                         
   1   2  16         51.21         42.32         3.22 o                         
   2   2  16         80.22         73.57         1.75 o                         
   3   2  16         16.64         18.29         1.98 o                         
   4   2  16          2.72          2.44         1.63 o                         
   5   2  16        131.75        146.93         4.50 o                         
   6   2  16        270.37        284.29         5.37 o                         
   7   2  16         77.50         79.41         2.13 o                         
   1   3  16         50.33         52.81         2.07 o                         
   2   3  16        102.98        101.90         2.69 o                         
   3   3  16        146.62        130.91         2.14 o                         
   4   3  16         11.08         11.94         1.99 o                         
   5   3  16         10.69         19.32         3.89 o                         
   6   3  16          2.14          5.15         1.77 o                         
   0   4  16         14.47         14.03         2.30 o                         
   1   4  16         23.54         19.23         2.01 o                         
   2   4  16         46.97         43.25         2.38 o                         
   3   4  16          9.56         18.01         3.45 o                         
   4   4  16          1.01          2.06         2.19 o                         
   1   0  17          0.00          3.43         3.37 o                         
   2   0  17         19.14         27.59         2.84 o                         
   3   0  17         97.32        102.96         3.07 o                         
   4   0  17          6.83          3.74         4.97 o                         
   5   0  17         10.18         16.78         3.06 o                         
   6   0  17         62.04         59.43         3.03 o                         
   7   0  17        352.82        385.90         7.98 o                         
   0   1  17         12.18          9.64         2.86 o                         
   1   1  17         33.21         48.33         4.12 o                         
   2   1  17         32.46         36.50         1.99 o                         
   3   1  17         37.41         39.51         2.01 o                         
   4   1  17         13.61         12.92         4.26 o                         
   5   1  17          1.02          0.59         1.81 o                         
   6   1  17         27.11         32.46         1.95 o                         
   1   2  17          0.04          9.13         3.55 o                         
   2   2  17         12.13         15.71         2.89 o                         
   3   2  17         76.75         82.29         3.12 o                         
   4   2  17          6.43          5.48         1.65 o                         
   5   2  17          9.87         10.85         1.75 o                         
   6   2  17         50.36         48.42         2.25 o                         
   0   3  17          4.25          2.86         3.27 o                         
   1   3  17         16.07         23.10         1.94 o                         
   2   3  17         20.92         26.69         2.21 o                         
   3   3  17         25.79         26.23         1.82 o                         
   4   3  17          6.39          8.50         1.69 o                         
   0   0  18         52.47         63.05         4.82 o                         
   1   0  18         74.82         84.02         7.01 o                         
   2   0  18        106.79         92.21         3.52 o                         
   3   0  18         44.63         49.67         2.88 o                         
   4   0  18         53.87         55.59         3.18 o                         
   5   0  18          6.70          6.39         3.36 o                         
   1   1  18          0.02          1.34         2.96 o                         
   2   1  18         65.23         79.02         2.44 o                         
   3   1  18          0.45         -0.07         4.66 o                         
   4   1  18         20.19         22.06         4.80 o                         
   5   1  18         13.05         11.85         4.35 o                         
   0   2  18         45.16         37.80         2.99 o                         
   1   2  18         59.42         71.10         4.99 o                         
   2   2  18         87.42         79.60         4.87 o                         
   3   2  18         41.80         40.93         5.23 o                         
   4   2  18         40.57         45.23         3.07 o                         
   1   3  18          1.72          5.02         1.81 o                         
   1   0  19          0.75         -1.44         4.05 o                         
   2   0  19         62.18         57.02         4.39 o                         
   3   0  19         95.11         97.05         3.33 o                         
   0   1  19         43.29         55.48         3.13 o                         
   1   1  19          9.30          3.93         2.27 o                         
   2   1  19        109.42        113.33         2.46 o                         
                                                                                
