# Supplementary material for: Synthesis and crystal structures of three Schiff bases derived from 3-formyl­acetyl­acetone and o-, m- and p-amino­benzoic acid
Source: Acta Crystallogr E Crystallogr Commun. 2022 Jan 1;78(Pt 1):54–9. doi: 10.1107/S2056989021013050 (PMC8739200; doi:10.1107/S2056989021013050)
Supplement: Supplementary file 4 [file e-78-00054-3sup7.hkl]

data_3                                                                          
_shelx_title ' ipds5967_a.res in P2(1)/c'                                       
_shelx_refln_list_code          4                                               
_shelx_F_calc_maximum       91.51                                               
_exptl_crystal_F_000       520.00                                               
_reflns_d_resolution_high  0.8109                                               
                                                                                
loop_                                                                           
 _space_group_symop_operation_xyz                                               
 'x, y, z'                                                                      
 '-x, y+1/2, -z+1/2'                                                            
 '-x, -y, -z'                                                                   
 'x, -y-1/2, z-1/2'                                                             
                                                                                
_cell_length_a    10.8649                                                       
_cell_length_b    10.6185                                                       
_cell_length_c    11.3616                                                       
_cell_angle_alpha  90.000                                                       
_cell_angle_beta  118.422                                                       
_cell_angle_gamma  90.000                                                       
                                                                                
_shelx_F_squared_multiplier     1.000                                           
                                                                                
loop_                                                                           
 _refln_index_h                                                                 
 _refln_index_k                                                                 
 _refln_index_l                                                                 
 _refln_F_squared_calc                                                          
 _refln_F_squared_meas                                                          
 _refln_F_squared_sigma                                                         
 _refln_observed_status                                                         
   1   0   0        480.19        616.30         5.96 o                         
   2   0   0         22.39         33.69         0.70 o                         
   3   0   0        117.96        129.81         3.99 o                         
   4   0   0        109.17         80.77         2.26 o                         
   5   0   0        363.48        363.20        15.34 o                         
   6   0   0        276.94        265.01        13.04 o                         
   7   0   0        127.16        117.50         6.52 o                         
   8   0   0          2.32          6.70         1.53 o                         
   9   0   0          0.01          1.72         1.42 o                         
  10   0   0         77.98         75.30         1.35 o                         
  11   0   0          0.02         -2.98         1.25 o                         
   1   1   0        663.96        612.86         8.48 o                         
   2   1   0        760.14        696.55         4.69 o                         
   3   1   0       2844.56       2927.86        30.08 o                         
   4   1   0         79.99         84.64         1.11 o                         
   5   1   0         23.63         26.99         1.32 o                         
   6   1   0        135.30        139.83         2.42 o                         
   7   1   0        148.99        146.99         3.45 o                         
   8   1   0        126.37        127.92         1.51 o                         
   9   1   0          3.90          4.18         0.94 o                         
  10   1   0          0.68          1.74         0.90 o                         
  11   1   0          0.59          0.12         0.97 o                         
   1   2   0       6286.78       7481.20         3.43 o                         
   2   2   0       5652.96       6324.10        25.62 o                         
   3   2   0       3327.80       3302.31        58.29 o                         
   4   2   0        263.26        270.23         4.71 o                         
   5   2   0         40.89         32.14         0.97 o                         
   6   2   0         67.10         61.06         0.95 o                         
   7   2   0        201.00        217.45         6.31 o                         
   8   2   0          2.65          3.98         1.01 o                         
   9   2   0          2.48          5.11         0.86 o                         
  10   2   0          1.45          0.42         1.18 o                         
  11   2   0          0.68          1.35         0.96 o                         
   1   3   0         72.80         72.99         2.67 o                         
   2   3   0         25.52         26.09         1.44 o                         
   3   3   0        122.39        128.97         2.45 o                         
   4   3   0        863.40        820.16        13.80 o                         
   5   3   0        568.31        551.45         2.25 o                         
   6   3   0        137.76        135.65         6.16 o                         
   7   3   0         12.16         12.64         0.85 o                         
   8   3   0         34.75         33.63         1.12 o                         
   9   3   0         15.64         15.11         0.87 o                         
  10   3   0          3.23          3.43         0.90 o                         
  11   3   0          1.42          1.50         1.37 o                         
   0   4   0        836.53       1002.45        34.32 o                         
   1   4   0       3081.97       3328.97        22.91 o                         
   2   4   0         23.49         17.36         3.89 o                         
   3   4   0        129.05        119.32         7.33 o                         
   4   4   0        100.32         99.84         4.38 o                         
   5   4   0         19.31         21.95         1.64 o                         
   6   4   0        343.03        382.21         6.72 o                         
   7   4   0        306.11        336.07         6.23 o                         
   8   4   0          0.16         -1.48         1.24 o                         
   9   4   0        100.63        101.41         1.02 o                         
  10   4   0          8.63          5.68         0.78 o                         
  11   4   0          2.77          2.58         1.26 o                         
   1   5   0         27.04         25.00         0.55 o                         
   2   5   0          2.52          1.87         1.07 o                         
   3   5   0         49.11         43.93         0.90 o                         
   4   5   0         64.20         60.20         5.38 o                         
   5   5   0        150.37        138.73         8.04 o                         
   6   5   0          2.04         -1.11         1.08 o                         
   7   5   0          2.29          1.09         1.15 o                         
   8   5   0          3.40          3.35         0.89 o                         
   9   5   0          8.37          4.40         0.90 o                         
  10   5   0          0.47         -0.48         1.07 o                         
   0   6   0         11.48         15.52         1.37 o                         
   1   6   0        140.60        159.25         6.23 o                         
   2   6   0         35.64         39.22         1.29 o                         
   3   6   0        104.79        105.95         1.12 o                         
   4   6   0         35.62         36.64         1.28 o                         
   5   6   0         33.66         35.70         2.36 o                         
   6   6   0         61.81         67.26         5.91 o                         
   7   6   0        191.07        194.57        10.96 o                         
   8   6   0          0.99          0.94         1.52 o                         
   9   6   0         19.94         16.26         1.49 o                         
  10   6   0          5.25          4.31         1.33 o                         
   1   7   0         32.82         30.43         1.64 o                         
   2   7   0        205.26        193.15         7.42 o                         
   3   7   0        338.69        331.62         3.79 o                         
   4   7   0        214.99        215.59         1.64 o                         
   5   7   0        272.41        271.68         3.88 o                         
   6   7   0         11.46         11.08         1.45 o                         
   7   7   0          2.31          3.33         3.16 o                         
   8   7   0         16.78         15.28         2.73 o                         
   9   7   0          1.82          1.17         0.74 o                         
   0   8   0       3376.71       3312.31         3.21 o                         
   1   8   0        734.43        746.16        31.06 o                         
   2   8   0        187.10        185.91         6.93 o                         
   3   8   0         62.63         67.52         1.42 o                         
   4   8   0        203.19        209.70         4.66 o                         
   5   8   0          2.62          1.30         1.44 o                         
   6   8   0          0.39          0.26         1.46 o                         
   7   8   0         11.78         13.07         2.14 o                         
   8   8   0          6.46          7.63         1.53 o                         
   9   8   0          0.00          1.13         1.70 o                         
   1   9   0        136.65        132.20         4.31 o                         
   2   9   0        420.10        436.95         2.18 o                         
   3   9   0         67.10         69.56         2.01 o                         
   4   9   0         21.46         22.79         1.18 o                         
   5   9   0         12.51         15.35         1.28 o                         
   6   9   0          1.79          1.24         3.08 o                         
   7   9   0         13.12         11.70         2.17 o                         
   8   9   0         26.53         26.94         3.92 o                         
   0  10   0       3816.76       3992.50         3.98 o                         
   1  10   0         94.59         96.54         1.20 o                         
   2  10   0          1.18         -1.22         1.46 o                         
   3  10   0         32.41         31.87         1.01 o                         
   4  10   0          0.42          0.41         1.01 o                         
   5  10   0         23.70         23.18         2.41 o                         
   6  10   0         13.85         13.18         1.68 o                         
   7  10   0         24.72         24.70         1.75 o                         
   1  11   0         49.82         48.15         1.18 o                         
   2  11   0         11.29         10.10         1.51 o                         
   3  11   0         25.65         26.59         1.73 o                         
   4  11   0          0.47          0.65         1.30 o                         
   5  11   0         12.94         15.22         2.57 o                         
   6  11   0          0.13         -0.02         1.40 o                         
   0  12   0         19.07         15.34         0.88 o                         
   1  12   0          7.01          7.76         1.04 o                         
   2  12   0         19.89         23.06         1.48 o                         
   3  12   0         80.92         85.24         1.95 o                         
   4  12   0          8.89          7.61         1.46 o                         
   1  13   0          9.84         10.31         1.17 o                         
 -12   1   1          4.16          6.45         1.19 o                         
 -11   1   1          0.79          2.14         0.95 o                         
 -10   1   1        109.37        109.90         2.59 o                         
  -9   1   1          9.16          9.98         0.88 o                         
  -8   1   1          0.23          0.23         1.27 o                         
  -7   1   1          6.25          4.17         0.81 o                         
  -6   1   1          4.68          4.41         0.76 o                         
  -5   1   1        133.95        131.42         1.96 o                         
  -4   1   1       3759.66       4087.62        42.11 o                         
  -2   1   1       3194.18       3607.90        30.88 o                         
  -1   1   1       1902.54       1728.87         1.29 o                         
   0   1   1        960.89        871.24        14.72 o                         
   1   1   1        601.78        603.02        10.67 o                         
   2   1   1        210.22        183.31        17.82 o                         
   3   1   1        291.23        285.60         6.83 o                         
   4   1   1         95.64        109.46         2.98 o                         
   5   1   1         73.85         69.74         0.76 o                         
   6   1   1         62.52         58.31         0.91 o                         
   7   1   1         81.49         79.43         2.53 o                         
   8   1   1         11.01         11.43         0.85 o                         
   9   1   1         49.78         48.46         1.36 o                         
  10   1   1         97.48         92.00         5.16 o                         
  11   1   1         15.46         12.38         1.09 o                         
 -12   2   1          1.50          1.48         1.53 o                         
 -11   2   1         24.86         23.52         1.50 o                         
 -10   2   1          1.89          3.52         0.87 o                         
  -9   2   1          1.43          0.98         0.90 o                         
  -8   2   1         55.23         55.38         0.95 o                         
  -7   2   1        222.48        214.93         6.18 o                         
  -6   2   1       1063.62       1050.10        18.06 o                         
  -5   2   1         25.45         22.19         0.81 o                         
  -4   2   1        166.67        161.00         2.49 o                         
  -3   2   1       2094.75       2054.17        34.26 o                         
  -2   2   1       1400.01       1352.70        21.70 o                         
  -1   2   1         14.84         15.47         1.23 o                         
   0   2   1          6.83          7.50         1.06 o                         
   1   2   1          0.02         -1.21         0.56 o                         
   2   2   1          7.34          7.23         0.81 o                         
   3   2   1         11.06         14.49         1.33 o                         
   4   2   1         32.36         35.48         0.91 o                         
   5   2   1        276.48        275.35         3.11 o                         
   6   2   1          0.36          0.91         1.16 o                         
   7   2   1          5.10          5.13         0.84 o                         
   8   2   1         25.44         22.23         0.97 o                         
   9   2   1         30.72         32.09         2.68 o                         
  10   2   1          3.94          2.55         1.02 o                         
  11   2   1          0.60          0.72         0.99 o                         
 -11   3   1         10.69          9.08         2.24 o                         
 -10   3   1         45.54         43.50         2.02 o                         
  -9   3   1         77.17         80.24         1.41 o                         
  -8   3   1          0.70          0.75         0.76 o                         
  -7   3   1          2.06          2.94         0.66 o                         
  -6   3   1        420.30        397.32        15.43 o                         
  -5   3   1        922.43        955.75        16.47 o                         
  -4   3   1          7.60         10.14         1.03 o                         
  -3   3   1         82.21         85.57         1.50 o                         
  -2   3   1        468.81        422.80        27.50 o                         
  -1   3   1        105.25        124.51         4.32 o                         
   0   3   1        415.32        381.27         9.91 o                         
   1   3   1          7.18          9.47         0.44 o                         
   2   3   1         77.79         76.05         2.04 o                         
   3   3   1       1114.62       1169.17        31.33 o                         
   4   3   1       1222.42       1271.53        21.45 o                         
   5   3   1        118.35        110.60         4.03 o                         
   6   3   1        168.82        186.68         2.09 o                         
   7   3   1          2.71          5.25         1.97 o                         
   8   3   1         21.61         23.49         0.91 o                         
   9   3   1          3.32          2.61         0.94 o                         
  10   3   1          0.35          0.12         0.99 o                         
 -11   4   1          0.17          1.32         1.26 o                         
 -10   4   1         16.40         16.84         1.28 o                         
  -9   4   1         11.67         11.59         0.92 o                         
  -8   4   1          0.43         -0.75         0.86 o                         
  -7   4   1         22.83         24.15         0.90 o                         
  -6   4   1        154.58        159.91         2.47 o                         
  -5   4   1        238.75        230.34        11.29 o                         
  -4   4   1         80.79         87.58         2.42 o                         
  -3   4   1         10.02         10.54         0.38 o                         
  -2   4   1        483.59        466.64         5.18 o                         
  -1   4   1        610.92        562.72        20.20 o                         
   0   4   1        860.75        877.48        11.51 o                         
   1   4   1        189.82        165.53         6.84 o                         
   2   4   1         13.58         12.34         0.44 o                         
   3   4   1         91.56         86.47         1.84 o                         
   4   4   1         47.51         43.88         2.48 o                         
   5   4   1        138.05        139.50         4.02 o                         
   6   4   1         10.92         10.06         1.28 o                         
   7   4   1         17.43         19.35         1.01 o                         
   8   4   1         23.03         23.40         0.83 o                         
   9   4   1          0.19          0.10         0.79 o                         
  10   4   1          9.38          8.39         1.51 o                         
 -11   5   1          5.25          5.51         1.09 o                         
 -10   5   1         71.55         67.13         2.59 o                         
  -9   5   1          8.55          9.54         1.03 o                         
  -8   5   1        255.77        252.85         2.10 o                         
  -7   5   1        147.39        146.44         2.98 o                         
  -6   5   1          1.09          2.95         1.74 o                         
  -5   5   1         95.62         88.66         4.34 o                         
  -4   5   1        728.86        775.10        17.82 o                         
  -3   5   1        416.23        457.12         4.36 o                         
  -2   5   1        889.25        993.60        17.87 o                         
  -1   5   1        103.63        119.60         4.57 o                         
   0   5   1        175.75        203.12         5.06 o                         
   1   5   1        269.84        251.14         6.27 o                         
   2   5   1        409.28        375.21         8.65 o                         
   3   5   1       1819.92       2054.22        21.43 o                         
   4   5   1        867.91        934.54        30.54 o                         
   5   5   1        168.46        150.60         4.49 o                         
   6   5   1        276.25        273.00         5.56 o                         
   7   5   1         34.74         32.08         0.84 o                         
   8   5   1          2.11          0.50         1.00 o                         
   9   5   1         74.07         67.82         2.45 o                         
  10   5   1          0.44          0.85         0.86 o                         
 -10   6   1          0.63          0.03         0.91 o                         
  -9   6   1          0.11         -0.27         0.90 o                         
  -8   6   1         94.11         90.44         4.19 o                         
  -7   6   1         50.85         50.82         1.48 o                         
  -6   6   1        606.15        540.94        48.85 o                         
  -5   6   1        294.26        307.02         8.91 o                         
  -4   6   1        115.52        125.73         1.24 o                         
  -3   6   1         44.36         49.74         1.41 o                         
  -2   6   1        138.47        151.71         1.45 o                         
  -1   6   1        164.87        177.44         5.59 o                         
   0   6   1         56.31         55.37         1.17 o                         
   1   6   1        266.61        250.70         5.96 o                         
   2   6   1        247.22        239.15         1.32 o                         
   3   6   1          8.27          4.70         1.08 o                         
   4   6   1         16.27         16.63         1.16 o                         
   5   6   1          7.56          5.73         1.50 o                         
   6   6   1         14.30         11.35         0.65 o                         
   7   6   1          0.70         -0.03         0.82 o                         
   8   6   1         11.46         13.06         1.30 o                         
   9   6   1          2.93          3.01         1.04 o                         
 -10   7   1          3.07          3.14         2.28 o                         
  -9   7   1         21.46         18.82         0.84 o                         
  -8   7   1          6.30          4.30         0.97 o                         
  -7   7   1         97.35        112.50         4.47 o                         
  -6   7   1         46.83         46.42         1.19 o                         
  -5   7   1        142.79        149.25         1.97 o                         
  -4   7   1        129.24        134.81         3.33 o                         
  -3   7   1       1256.69       1303.45        15.48 o                         
  -2   7   1          9.99          9.21         0.99 o                         
  -1   7   1          0.65          0.91         0.72 o                         
   0   7   1        365.56        364.75         6.62 o                         
   1   7   1          1.26          1.48         0.52 o                         
   2   7   1         74.19         74.20         4.75 o                         
   3   7   1          1.10          1.04         3.61 o                         
   4   7   1        290.87        311.60         1.69 o                         
   5   7   1         15.68         15.52         1.70 o                         
   6   7   1          5.62          4.48         1.52 o                         
   7   7   1         10.75          9.36         0.58 o                         
   8   7   1          0.12          0.28         0.72 o                         
   9   7   1          2.01          2.32         0.85 o                         
  -9   8   1          0.33          1.42         1.88 o                         
  -8   8   1         75.57         78.59         1.48 o                         
  -7   8   1        214.35        221.19         4.85 o                         
  -6   8   1         71.07         77.50         1.39 o                         
  -5   8   1         96.26         98.11         1.34 o                         
  -4   8   1        338.27        351.54         1.74 o                         
  -3   8   1        545.77        552.41         5.09 o                         
  -2   8   1         13.89         13.52         1.24 o                         
  -1   8   1        579.14        555.07        17.44 o                         
   0   8   1         80.44         74.61         1.70 o                         
   1   8   1          8.25         10.25         0.34 o                         
   2   8   1         25.45         25.30         1.10 o                         
   3   8   1          8.80          8.05         3.47 o                         
   4   8   1          5.20          5.21         1.21 o                         
   5   8   1         35.91         36.71         1.57 o                         
   6   8   1         12.37         11.10         1.44 o                         
   7   8   1         11.08         14.93         1.74 o                         
   8   8   1         31.24         34.33         2.19 o                         
  -8   9   1          6.83          6.86         1.49 o                         
  -7   9   1         16.80         13.42         1.40 o                         
  -6   9   1          0.01          0.72         1.27 o                         
  -5   9   1          0.65          2.42         1.54 o                         
  -4   9   1        439.42        481.17        12.72 o                         
  -3   9   1       3102.13       3352.45         4.90 o                         
  -2   9   1        700.86        770.42         2.40 o                         
  -1   9   1        262.54        250.39         9.13 o                         
   0   9   1        263.12        270.08        10.15 o                         
   1   9   1        268.54        260.37         7.46 o                         
   2   9   1          1.16          2.87         1.02 o                         
   3   9   1          0.52         -0.12         1.50 o                         
   4   9   1         12.43         14.85         5.18 o                         
   5   9   1         97.38         95.62         1.55 o                         
   6   9   1          5.55          6.63         3.25 o                         
   7   9   1         31.30         26.45         2.35 o                         
   8   9   1         11.04         10.44         1.63 o                         
  -8  10   1          0.37          0.23         1.42 o                         
  -7  10   1          1.19          2.85         2.21 o                         
  -6  10   1          0.14         -0.12         1.44 o                         
  -5  10   1        240.74        247.51         2.46 o                         
  -4  10   1          0.38          0.60         1.25 o                         
  -3  10   1         37.86         46.67         1.73 o                         
  -2  10   1        380.27        393.21         2.07 o                         
  -1  10   1         72.90         72.76         2.39 o                         
   0  10   1          0.10         -0.49         0.88 o                         
   1  10   1          9.27         11.71         1.65 o                         
   2  10   1         16.47         14.90         1.07 o                         
   3  10   1          0.84          1.39         0.96 o                         
   4  10   1          4.46          6.41         1.07 o                         
   5  10   1         23.61         27.09         2.61 o                         
   6  10   1          4.20          6.66         2.61 o                         
   7  10   1         14.84         13.00         2.79 o                         
  -6  11   1         25.70         28.01         2.38 o                         
  -5  11   1          1.83          3.81         2.04 o                         
  -4  11   1         24.62         29.14         1.78 o                         
  -3  11   1        767.60        831.57         3.05 o                         
  -2  11   1          6.55          9.38         1.35 o                         
  -1  11   1          5.02          5.61         0.59 o                         
   0  11   1         30.92         28.45         0.99 o                         
   1  11   1         42.47         44.53         1.36 o                         
   2  11   1        117.02        126.59         5.56 o                         
   3  11   1         23.97         24.55         2.08 o                         
   4  11   1         74.47         79.09         1.41 o                         
   5  11   1          0.01         -2.45         1.70 o                         
  -5  12   1         24.98         28.65         1.60 o                         
  -4  12   1          0.67          2.13         1.74 o                         
  -3  12   1         16.97         19.64         1.72 o                         
  -2  12   1          1.44         -1.06         1.28 o                         
  -1  12   1         19.04         19.51         1.83 o                         
   0  12   1         67.64         62.54         0.66 o                         
   1  12   1         22.05         20.85         1.25 o                         
   2  12   1         45.99         47.61         1.65 o                         
   3  12   1          0.22         -0.05         1.00 o                         
   4  12   1          0.98          0.60         1.15 o                         
  -1  13   1          0.25         -0.31         0.94 o                         
   0  13   1         24.18         21.15         0.92 o                         
 -12   0   2          0.14          0.65         2.29 o                         
 -11   0   2         14.54         13.17         2.17 o                         
 -10   0   2         66.72         61.91         2.01 o                         
  -9   0   2          6.50          5.98         3.60 o                         
  -8   0   2          2.24          3.84         1.42 o                         
  -7   0   2       3009.78       3183.57       117.09 o                         
  -6   0   2       8373.80       9370.25       190.08 o                         
  -5   0   2       4477.77       4928.29         4.54 o                         
  -4   0   2        722.77        654.83         2.15 o                         
  -1   0   2        447.22        375.60         1.19 o                         
   0   0   2       3726.15       3307.27        41.29 o                         
   1   0   2        773.51        674.24        31.17 o                         
   2   0   2        148.99        182.67         4.65 o                         
   3   0   2       1817.56       1714.34        59.37 o                         
   4   0   2          4.63         11.84         1.03 o                         
   5   0   2        548.88        489.98        10.88 o                         
   6   0   2        420.91        439.12        11.32 o                         
   7   0   2        432.31        450.43         4.61 o                         
   8   0   2         68.86         63.32         1.38 o                         
   9   0   2          4.00          1.86         1.19 o                         
  10   0   2         14.81         15.14         1.54 o                         
 -12   1   2          0.14          1.11         1.43 o                         
 -11   1   2          1.96          2.42         1.97 o                         
 -10   1   2         28.22         30.76         1.13 o                         
  -9   1   2        154.49        145.95         3.73 o                         
  -8   1   2          0.03         -0.77         0.82 o                         
  -7   1   2          1.87          0.56         0.77 o                         
  -6   1   2         50.09         39.84         1.15 o                         
  -5   1   2          0.22          2.07         1.66 o                         
  -4   1   2       1297.72       1313.07         9.87 o                         
  -3   1   2       4874.60       5209.51         3.88 o                         
  -1   1   2        132.92         95.74         2.82 o                         
   0   1   2        322.92        241.02         2.58 o                         
   1   1   2        528.41        446.48         3.97 o                         
   2   1   2         73.62         60.46         0.74 o                         
   3   1   2          2.27          3.25         0.85 o                         
   4   1   2          2.96          3.60         0.72 o                         
   5   1   2         44.14         41.62         0.86 o                         
   6   1   2         14.41         13.67         1.02 o                         
   7   1   2         25.35         23.25         1.11 o                         
   8   1   2         23.01         21.21         1.07 o                         
   9   1   2          1.26          0.80         1.08 o                         
  10   1   2         36.02         31.30         1.09 o                         
 -12   2   2          2.09          0.56         1.60 o                         
 -11   2   2          1.55          3.21         1.37 o                         
 -10   2   2          4.82          4.02         1.24 o                         
  -9   2   2          0.33         -0.17         1.01 o                         
  -8   2   2          8.95          7.73         2.07 o                         
  -7   2   2        126.00        133.88         2.72 o                         
  -6   2   2       3772.35       4086.27       142.54 o                         
  -5   2   2          2.79          2.06         0.77 o                         
  -4   2   2         16.13          8.89         0.75 o                         
  -3   2   2         26.80         28.10         1.31 o                         
  -2   2   2        266.70        294.24         1.17 o                         
  -1   2   2        211.06        202.65         1.33 o                         
   0   2   2       1291.94       1175.19         7.59 o                         
   1   2   2        256.40        266.22         4.02 o                         
   2   2   2        225.28        161.15         3.38 o                         
   3   2   2        137.19        116.82         2.50 o                         
   4   2   2        327.57        292.75         7.47 o                         
   5   2   2          6.78          7.19         1.33 o                         
   6   2   2         67.41         65.10         0.95 o                         
   7   2   2         53.16         61.35         1.04 o                         
   8   2   2         24.63         22.35         0.98 o                         
   9   2   2          9.56          7.37         0.98 o                         
  10   2   2         27.93         25.36         1.12 o                         
 -12   3   2          0.28         -2.10         1.41 o                         
 -11   3   2          5.15          7.90         1.08 o                         
 -10   3   2         13.67         13.96         1.15 o                         
  -9   3   2        295.89        309.17         5.00 o                         
  -8   3   2         13.21         13.42         0.91 o                         
  -7   3   2         10.18         13.91         0.89 o                         
  -6   3   2        766.10        741.91        16.88 o                         
  -5   3   2        348.35        362.73         7.51 o                         
  -4   3   2         12.52          9.21         0.77 o                         
  -3   3   2       1121.63       1176.71        33.16 o                         
  -2   3   2        504.13        414.56        15.53 o                         
  -1   3   2       2687.47       2329.65        28.03 o                         
   0   3   2        756.93        671.68        13.76 o                         
   1   3   2          6.60          5.06         0.53 o                         
   2   3   2        475.57        469.36        11.09 o                         
   3   3   2         98.88         93.41         1.45 o                         
   4   3   2          0.00          0.39         0.63 o                         
   5   3   2        201.86        188.09         3.24 o                         
   6   3   2          0.88          1.53         1.30 o                         
   7   3   2          1.14         -0.18         0.75 o                         
   8   3   2          7.81          8.86         1.08 o                         
   9   3   2         15.08         15.77         1.39 o                         
  10   3   2         33.95         30.94         1.50 o                         
 -12   4   2          5.20          5.28         1.10 o                         
 -11   4   2         60.30         61.24         1.14 o                         
 -10   4   2         56.01         53.03         1.38 o                         
  -9   4   2        213.36        222.29         4.58 o                         
  -8   4   2        625.93        670.72         4.11 o                         
  -7   4   2          5.92          7.10         0.83 o                         
  -6   4   2         57.91         61.66         3.77 o                         
  -5   4   2        448.34        451.86        15.38 o                         
  -4   4   2        349.88        324.93         8.09 o                         
  -3   4   2        259.26        204.18        16.67 o                         
  -2   4   2        302.37        251.48         6.41 o                         
  -1   4   2        556.29        503.96        23.28 o                         
   0   4   2       4839.34       5177.49       270.19 o                         
   1   4   2       2724.13       2775.29        69.17 o                         
   2   4   2       1690.12       1636.07        25.13 o                         
   3   4   2        550.18        609.55        10.28 o                         
   4   4   2         78.61         74.38         1.83 o                         
   5   4   2        110.26        112.85         1.75 o                         
   6   4   2        316.78        323.10         7.54 o                         
   7   4   2         14.86         13.58         0.83 o                         
   8   4   2         10.83          9.43         0.91 o                         
   9   4   2         55.11         51.46         1.95 o                         
  10   4   2         11.65         10.81         0.89 o                         
 -11   5   2          2.54          0.09         1.14 o                         
 -10   5   2          0.08         -3.06         1.02 o                         
  -9   5   2         68.21         69.06         2.35 o                         
  -8   5   2          2.56          4.47         2.50 o                         
  -7   5   2          0.37          0.78         0.80 o                         
  -6   5   2         37.81         34.83         0.73 o                         
  -5   5   2          5.20          6.30         0.45 o                         
  -4   5   2          4.42          3.89         0.39 o                         
  -3   5   2        102.28        106.01         5.12 o                         
  -2   5   2         36.99         35.95         1.08 o                         
  -1   5   2          0.61          1.28         0.60 o                         
   0   5   2        114.64        110.14         3.95 o                         
   1   5   2        326.14        294.37        10.97 o                         
   2   5   2         13.02         23.38         1.18 o                         
   3   5   2         86.64         78.57         1.92 o                         
   4   5   2         31.55         33.79         1.35 o                         
   5   5   2         10.23         13.17         1.34 o                         
   6   5   2          2.57          2.66         0.75 o                         
   7   5   2          3.47          4.96         0.71 o                         
   8   5   2          0.00         -1.82         0.79 o                         
   9   5   2          0.02          0.13         0.87 o                         
 -11   6   2         68.15         64.97         2.70 o                         
 -10   6   2         18.62         15.40         0.88 o                         
  -9   6   2         28.33         25.47         1.96 o                         
  -8   6   2        133.76        134.14         4.18 o                         
  -7   6   2          5.28          6.92         0.78 o                         
  -6   6   2        340.30        319.76        15.73 o                         
  -5   6   2        373.55        392.12         4.76 o                         
  -4   6   2          2.08          3.24         1.28 o                         
  -3   6   2        400.86        382.50         9.21 o                         
  -2   6   2          2.87          2.44         0.49 o                         
  -1   6   2          1.96          1.98         0.80 o                         
   0   6   2        638.92        796.00        30.61 o                         
   1   6   2       1042.38       1180.32        43.47 o                         
   2   6   2        634.98        614.53        12.70 o                         
   3   6   2        181.23        194.70         1.86 o                         
   4   6   2          1.45          1.91         0.90 o                         
   5   6   2         38.11         38.90         1.38 o                         
   6   6   2         94.08         87.89         3.29 o                         
   7   6   2          3.95          6.23         0.95 o                         
   8   6   2         24.01         24.11         0.74 o                         
   9   6   2         28.08         22.96         0.88 o                         
 -10   7   2         79.05         74.09         2.95 o                         
  -9   7   2        115.96        100.96        10.47 o                         
  -8   7   2         14.02         12.04         0.36 o                         
  -7   7   2         72.66         74.73         2.30 o                         
  -6   7   2        220.92        225.39        10.20 o                         
  -5   7   2         13.57         11.39         1.55 o                         
  -4   7   2         56.19         55.62         1.94 o                         
  -3   7   2        144.79        160.15         1.82 o                         
  -2   7   2          6.30          7.30         1.33 o                         
  -1   7   2         12.35         10.99         0.61 o                         
   0   7   2          0.01          1.37         0.63 o                         
   1   7   2         43.42         32.39         0.76 o                         
   2   7   2          8.81          9.48         0.30 o                         
   3   7   2          0.21         -0.85         1.13 o                         
   4   7   2         14.35         16.98         1.21 o                         
   5   7   2        131.67        123.88         0.55 o                         
   6   7   2          0.02         -0.09         1.88 o                         
   7   7   2          8.26          5.61         0.51 o                         
   8   7   2          2.34          2.96         1.33 o                         
 -10   8   2         16.19         15.52         2.78 o                         
  -9   8   2          0.26         -0.26         2.02 o                         
  -8   8   2          1.13          3.41         1.41 o                         
  -7   8   2        300.41        353.84         1.89 o                         
  -6   8   2       1166.71       1302.85         4.18 o                         
  -5   8   2        301.69        343.38         2.65 o                         
  -4   8   2        117.34        116.65         1.58 o                         
  -3   8   2          0.07         -0.69         1.43 o                         
  -2   8   2        189.64        190.71         7.54 o                         
  -1   8   2         24.43         25.99         1.97 o                         
   0   8   2          2.89          2.88         1.22 o                         
   1   8   2          0.50          0.64         0.36 o                         
   2   8   2        114.77        110.73         1.77 o                         
   3   8   2          1.68          2.77         1.31 o                         
   4   8   2        100.52         99.40         1.42 o                         
   5   8   2         25.17         25.33         1.65 o                         
   6   8   2         36.40         37.95         1.73 o                         
   7   8   2         55.17         52.58         3.90 o                         
   8   8   2         16.85         18.57         1.85 o                         
  -9   9   2          4.38          2.32         2.60 o                         
  -8   9   2        112.05        124.01         2.30 o                         
  -7   9   2          4.43          3.20         2.14 o                         
  -6   9   2         11.61         12.33         2.25 o                         
  -5   9   2        201.44        203.65         2.36 o                         
  -4   9   2         86.41         98.83         1.50 o                         
  -3   9   2         46.33         46.89         1.59 o                         
  -2   9   2         54.74         58.63         1.99 o                         
  -1   9   2          3.41          3.16         0.60 o                         
   0   9   2          0.10          0.56         0.54 o                         
   1   9   2         40.23         38.27         1.52 o                         
   2   9   2         38.76         37.74         1.65 o                         
   3   9   2          1.77          2.36         2.59 o                         
   4   9   2         15.45         13.67         1.35 o                         
   5   9   2          3.31          5.63         1.79 o                         
   6   9   2         38.62         39.77         1.69 o                         
   7   9   2          1.27          7.50         2.88 o                         
  -8  10   2          1.93          2.27         2.19 o                         
  -7  10   2        154.75        165.55         2.66 o                         
  -6  10   2        627.49        720.42         3.63 o                         
  -5  10   2        259.71        267.75         2.16 o                         
  -4  10   2          4.62          5.91         1.64 o                         
  -3  10   2          5.02          3.97         1.53 o                         
  -2  10   2          9.40         10.33         0.54 o                         
  -1  10   2         66.35         67.53         1.91 o                         
   0  10   2         73.52         78.27         2.54 o                         
   1  10   2         29.93         31.05         1.91 o                         
   2  10   2         55.47         50.47         2.01 o                         
   3  10   2         46.20         40.96         1.13 o                         
   4  10   2          3.45          4.06         1.39 o                         
   5  10   2         47.24         48.65         2.15 o                         
   6  10   2         64.20         55.45         2.94 o                         
  -7  11   2          1.55          2.96         2.32 o                         
  -6  11   2         11.70         13.82         1.71 o                         
  -5  11   2         44.51         50.45         2.11 o                         
  -4  11   2        139.93        151.21         2.04 o                         
  -3  11   2        244.08        265.06         2.02 o                         
  -2  11   2         19.09         17.72         1.28 o                         
  -1  11   2         34.18         33.59         1.61 o                         
   0  11   2          2.22          3.75         0.44 o                         
   1  11   2          9.39         10.44         1.09 o                         
   2  11   2          0.02         -1.41         1.21 o                         
   3  11   2          0.03         -0.69         1.21 o                         
   4  11   2          1.45          1.98         1.45 o                         
   5  11   2          0.37         -0.67         1.47 o                         
  -5  12   2         13.55         14.98         2.03 o                         
  -4  12   2         28.53         32.27         1.65 o                         
  -3  12   2         12.97         12.96         1.64 o                         
  -2  12   2          0.03          0.15         1.17 o                         
  -1  12   2          8.38          8.50         0.62 o                         
   0  12   2         37.93         38.17         1.07 o                         
   1  12   2         47.32         61.13         4.27 o                         
   2  12   2          2.67          3.51         0.97 o                         
   3  12   2         16.52         18.57         1.29 o                         
 -12   1   3          9.76          9.37         1.41 o                         
 -11   1   3          3.91          7.16         1.60 o                         
 -10   1   3        385.06        404.61         6.92 o                         
  -9   1   3       1144.92       1186.25        48.42 o                         
  -8   1   3        443.87        501.19         1.99 o                         
  -7   1   3         12.13         10.89         1.52 o                         
  -6   1   3        972.50        971.82        33.63 o                         
  -5   1   3         16.57         27.50         1.25 o                         
  -4   1   3         52.81         61.05         1.29 o                         
  -2   1   3       1156.18       1109.47         2.09 o                         
  -1   1   3        135.31        156.04         2.12 o                         
   0   1   3       1174.06       1190.53         5.62 o                         
   1   1   3        158.56        135.60         2.60 o                         
   2   1   3       1733.23       1695.52        23.86 o                         
   3   1   3        700.54        707.50         7.35 o                         
   4   1   3        699.59        801.47        12.90 o                         
   5   1   3        302.84        296.02         5.65 o                         
   6   1   3          0.36          1.35         0.86 o                         
   7   1   3         86.01         88.36         1.14 o                         
   8   1   3         41.04         39.76         1.62 o                         
   9   1   3          6.54          5.58         0.96 o                         
  10   1   3          9.58         10.82         1.38 o                         
 -12   2   3        115.62        114.51         1.74 o                         
 -11   2   3          5.30          7.55         1.53 o                         
 -10   2   3          1.40         -1.11         1.65 o                         
  -9   2   3          0.82          0.77         1.14 o                         
  -8   2   3          4.12          0.91         0.98 o                         
  -7   2   3         78.87         85.52         1.47 o                         
  -6   2   3       1955.55       2042.59        26.66 o                         
  -5   2   3         28.35         27.51         3.07 o                         
  -4   2   3       1143.57       1043.94         2.32 o                         
  -3   2   3        274.37        249.34         1.14 o                         
  -2   2   3         67.20         53.56         2.63 o                         
  -1   2   3        118.89         98.14         1.38 o                         
   0   2   3        349.69        296.23         2.74 o                         
   1   2   3        505.88        408.84         4.97 o                         
   2   2   3         59.10         72.90         0.86 o                         
   3   2   3         47.83         46.57         0.79 o                         
   4   2   3          6.14          8.37         0.75 o                         
   5   2   3        211.56        199.60         2.09 o                         
   6   2   3          1.43          1.58         1.12 o                         
   7   2   3         60.18         57.53         1.60 o                         
   8   2   3         32.41         34.85         1.57 o                         
   9   2   3          3.53          2.85         0.94 o                         
  10   2   3         11.36         11.36         1.13 o                         
 -12   3   3         26.87         22.68         1.23 o                         
 -11   3   3        107.02        113.38         9.23 o                         
 -10   3   3         20.08         21.47         1.33 o                         
  -9   3   3        116.93        132.68         1.46 o                         
  -8   3   3          9.39          7.23         2.30 o                         
  -7   3   3        163.89        164.93         6.32 o                         
  -6   3   3        427.63        375.90        27.95 o                         
  -5   3   3        454.58        466.17        11.68 o                         
  -4   3   3        451.51        455.70         2.32 o                         
  -3   3   3       4995.94       5196.13       404.61 o                         
  -2   3   3        184.68        164.14         4.00 o                         
  -1   3   3         19.13         26.50         1.60 o                         
   0   3   3       1291.48       1311.38        17.31 o                         
   1   3   3         64.00         47.92         0.79 o                         
   2   3   3        353.29        366.80         6.79 o                         
   3   3   3        114.20        108.93         2.08 o                         
   4   3   3         45.29         43.70         1.08 o                         
   5   3   3         51.86         51.09         0.86 o                         
   6   3   3        156.53        160.59         2.82 o                         
   7   3   3         14.76         14.91         0.81 o                         
   8   3   3         14.19         13.95         0.79 o                         
   9   3   3          4.87          3.49         1.34 o                         
 -12   4   3          0.08         -2.58         1.36 o                         
 -11   4   3         25.26         26.25         1.35 o                         
 -10   4   3         35.52         39.64         1.21 o                         
  -9   4   3        162.91        166.13         1.48 o                         
  -8   4   3         67.18         63.77         1.69 o                         
  -7   4   3         23.30         22.71         1.34 o                         
  -6   4   3        249.08        267.77         3.19 o                         
  -5   4   3          1.48          0.40         0.99 o                         
  -4   4   3        408.16        379.54        25.42 o                         
  -3   4   3         60.12         58.54         5.25 o                         
  -2   4   3        403.30        374.45         0.94 o                         
  -1   4   3         58.02         46.03         0.95 o                         
   0   4   3        125.04        116.91         3.00 o                         
   1   4   3         57.73         70.85         3.73 o                         
   2   4   3        220.83        220.88         2.61 o                         
   3   4   3         58.25         48.71         0.86 o                         
   4   4   3         24.34         23.35         1.04 o                         
   5   4   3         27.75         24.00         1.82 o                         
   6   4   3          1.51          1.19         0.91 o                         
   7   4   3          0.62          0.66         0.82 o                         
   8   4   3         12.42         10.12         1.09 o                         
   9   4   3          0.74          1.23         0.95 o                         
 -11   5   3        161.49        169.96         1.51 o                         
 -10   5   3          2.91          2.36         1.24 o                         
  -9   5   3        194.75        202.37         4.55 o                         
  -8   5   3        656.25        666.22         4.64 o                         
  -7   5   3          3.58          4.14         1.01 o                         
  -6   5   3         18.90         13.98         0.84 o                         
  -5   5   3        119.67        102.81         3.83 o                         
  -4   5   3        346.07        314.41        23.22 o                         
  -3   5   3        536.02        620.07        41.39 o                         
  -2   5   3       2384.25       2700.52       100.81 o                         
  -1   5   3       3148.48       3266.58       134.59 o                         
   0   5   3        197.74        272.83         8.04 o                         
   1   5   3        537.72        583.58        15.63 o                         
   2   5   3        481.51        480.69        12.68 o                         
   3   5   3        831.69        834.21         8.01 o                         
   4   5   3          7.06          8.60         0.78 o                         
   5   5   3         10.50         10.76         0.87 o                         
   6   5   3         88.57         85.24         1.66 o                         
   7   5   3         84.01         79.54         1.56 o                         
   8   5   3         95.45         92.07         3.96 o                         
   9   5   3         44.07         35.53         1.00 o                         
 -11   6   3         23.47         22.32         1.14 o                         
 -10   6   3         72.32         68.76         3.00 o                         
  -9   6   3         20.54         21.89         1.87 o                         
  -8   6   3         17.48         20.00         0.81 o                         
  -7   6   3         35.12         31.84         0.96 o                         
  -6   6   3         33.04         33.81         1.90 o                         
  -5   6   3         23.00         23.59         1.32 o                         
  -4   6   3         30.00         25.26         0.76 o                         
  -3   6   3          0.84          0.28         0.84 o                         
  -2   6   3         23.15         15.71         1.15 o                         
  -1   6   3        518.79        530.74        19.67 o                         
   0   6   3          1.58          2.15         1.07 o                         
   1   6   3          0.22         -0.03         0.76 o                         
   2   6   3         77.34         69.26         2.18 o                         
   3   6   3         22.29         21.56         0.64 o                         
   4   6   3          5.21          6.76         0.83 o                         
   5   6   3         12.46         10.07         1.05 o                         
   6   6   3          0.71          0.49         0.61 o                         
   7   6   3         13.53         12.64         0.70 o                         
   8   6   3         32.31         26.87         0.97 o                         
 -11   7   3         13.38         13.71         0.98 o                         
 -10   7   3        115.70        113.70         9.16 o                         
  -9   7   3        247.87        250.27        17.17 o                         
  -8   7   3         14.41         13.84         0.56 o                         
  -7   7   3        127.32        114.25         9.12 o                         
  -6   7   3          4.57          3.19         1.58 o                         
  -5   7   3        214.15        208.78         5.43 o                         
  -4   7   3        193.26        189.90         5.70 o                         
  -3   7   3        338.53        370.57         8.25 o                         
  -2   7   3          4.07         12.29         1.12 o                         
  -1   7   3          1.67          3.47         0.84 o                         
   0   7   3         37.14         45.22         1.35 o                         
   1   7   3         81.13         94.99         3.43 o                         
   2   7   3         14.04         18.82         1.06 o                         
   3   7   3          1.96          0.97         1.06 o                         
   4   7   3         13.36         11.92         1.37 o                         
   5   7   3         49.64         46.81         0.74 o                         
   6   7   3         64.57         56.29         1.67 o                         
   7   7   3         27.89         29.94         0.64 o                         
   8   7   3         10.94          9.36         0.68 o                         
 -10   8   3          7.88          8.40         2.07 o                         
  -9   8   3          1.03         -3.10         2.74 o                         
  -8   8   3        102.21        106.22         2.66 o                         
  -7   8   3         34.61         34.99         1.73 o                         
  -6   8   3        140.31        153.69         2.32 o                         
  -5   8   3          5.72          3.36         2.01 o                         
  -4   8   3        113.43        114.89         1.48 o                         
  -3   8   3         81.03         79.94         2.45 o                         
  -2   8   3         23.57         26.00         1.06 o                         
  -1   8   3          3.11          5.59         1.49 o                         
   0   8   3         19.06         17.64         0.82 o                         
   1   8   3         68.00         61.40         1.87 o                         
   2   8   3         13.87         10.76         0.34 o                         
   3   8   3          0.14          0.63         1.18 o                         
   4   8   3          1.98          1.10         2.54 o                         
   5   8   3          3.79          6.72         1.80 o                         
   6   8   3          1.04          1.37         1.44 o                         
   7   8   3          1.43          2.34         1.54 o                         
  -9   9   3        300.09        321.39         3.18 o                         
  -8   9   3        157.08        188.98         2.90 o                         
  -7   9   3          1.83          1.68         1.76 o                         
  -6   9   3        172.18        171.30         2.43 o                         
  -5   9   3          3.62          6.56         1.75 o                         
  -4   9   3          0.09         -0.65         1.18 o                         
  -3   9   3         43.96         44.76         0.63 o                         
  -2   9   3         35.77         33.37         1.65 o                         
  -1   9   3         78.69         76.15         2.49 o                         
   0   9   3         60.70         69.29         1.07 o                         
   1   9   3         98.45         92.79         2.48 o                         
   2   9   3        190.14        195.67         7.70 o                         
   3   9   3        139.02        138.10         1.43 o                         
   4   9   3        134.70        118.58         1.72 o                         
   5   9   3         60.65         53.37         1.84 o                         
   6   9   3          2.86          1.72         1.29 o                         
  -8  10   3         66.41         71.21         2.65 o                         
  -7  10   3         96.91        102.80         1.97 o                         
  -6  10   3         49.40         57.65         1.79 o                         
  -5  10   3         16.12         13.27         1.38 o                         
  -4  10   3         24.12         22.16         1.71 o                         
  -3  10   3          0.60          2.17         1.48 o                         
  -2  10   3         24.09         22.13         1.42 o                         
  -1  10   3          1.23          2.53         0.60 o                         
   0  10   3          4.46          3.20         0.64 o                         
   1  10   3          2.50          1.28         1.06 o                         
   2  10   3          1.25          1.30         0.90 o                         
   3  10   3         22.97         20.77         1.40 o                         
   4  10   3          1.54          0.87         1.27 o                         
   5  10   3          2.74          0.85         2.26 o                         
  -7  11   3         10.97         16.62         2.57 o                         
  -6  11   3          4.80          7.66         2.12 o                         
  -5  11   3          8.51          7.45         1.36 o                         
  -4  11   3          2.63          2.99         1.63 o                         
  -3  11   3         10.50         15.00         1.48 o                         
  -2  11   3         60.58         68.61         2.19 o                         
  -1  11   3         19.42         19.15         0.96 o                         
   0  11   3          0.06          0.11         0.44 o                         
   1  11   3          0.25         -0.44         1.11 o                         
   2  11   3         64.52         66.13         1.23 o                         
   3  11   3         13.76          8.24         1.38 o                         
   4  11   3         45.89         37.89         1.63 o                         
  -5  12   3          0.28          2.24         1.45 o                         
  -4  12   3        161.09        182.41         1.90 o                         
  -3  12   3         10.66         13.03         1.54 o                         
  -2  12   3         25.69         23.01         1.35 o                         
  -1  12   3          1.31          2.22         0.44 o                         
   0  12   3          0.00         -0.11         0.45 o                         
   1  12   3          0.11          0.17         1.07 o                         
   2  12   3          2.13          3.27         1.46 o                         
 -13   0   4        142.73        137.52         3.07 o                         
 -12   0   4        309.61        328.75         3.16 o                         
 -11   0   4        107.99        120.78         2.68 o                         
 -10   0   4         16.65         19.16         1.60 o                         
  -9   0   4        967.68       1036.93         3.73 o                         
  -8   0   4          9.80          8.78         2.18 o                         
  -7   0   4        418.06        436.75         2.47 o                         
  -6   0   4         26.77         25.44         1.75 o                         
  -2   0   4       1218.31       1150.67         2.53 o                         
  -1   0   4       5462.48       5739.73       127.67 o                         
   0   0   4        595.63        669.89         9.79 o                         
   1   0   4       3162.48       3675.13        43.09 o                         
   2   0   4       2717.07       2612.03        97.91 o                         
   3   0   4         47.04         53.27         1.45 o                         
   4   0   4        489.31        538.78        19.21 o                         
   5   0   4         83.59         84.32         2.70 o                         
   6   0   4          6.96          8.52         1.51 o                         
   7   0   4         73.03         78.59         2.22 o                         
   8   0   4         19.25         21.34         1.65 o                         
   9   0   4        100.76         86.43         3.93 o                         
 -13   1   4          3.55          2.46         1.33 o                         
 -12   1   4          7.67          9.27         1.38 o                         
 -11   1   4          0.46          0.10         2.19 o                         
 -10   1   4         10.75          7.20         1.25 o                         
  -9   1   4         53.48         63.59         3.01 o                         
  -8   1   4        115.26        105.32         1.98 o                         
  -7   1   4        263.68        254.73         8.58 o                         
  -6   1   4         88.07         88.88         2.34 o                         
  -3   1   4        164.05        164.30         1.47 o                         
  -2   1   4        438.65        399.08         4.94 o                         
  -1   1   4        221.29        182.62         1.34 o                         
   0   1   4          7.26          8.06         0.84 o                         
   1   1   4         73.45         72.40         1.35 o                         
   2   1   4        564.30        512.14         9.52 o                         
   3   1   4        146.93        130.80         3.68 o                         
   4   1   4        144.51        145.44         2.78 o                         
   5   1   4          7.10          8.23         0.82 o                         
   6   1   4         10.79          9.88         0.89 o                         
   7   1   4        135.30        142.79         1.92 o                         
   8   1   4         10.35         12.09         1.29 o                         
   9   1   4         19.25         19.96         1.42 o                         
 -12   2   4         89.26         79.76         2.71 o                         
 -11   2   4         49.48         58.49         1.68 o                         
 -10   2   4          8.92         11.84         2.83 o                         
  -9   2   4         61.59         65.38         1.45 o                         
  -8   2   4         26.91         31.44         1.19 o                         
  -7   2   4         51.85         59.40         1.19 o                         
  -6   2   4        361.04        385.13         1.46 o                         
  -5   2   4        461.37        505.38         2.49 o                         
  -3   2   4         14.33         13.45         1.18 o                         
  -2   2   4        140.80        115.14         1.32 o                         
  -1   2   4        538.16        525.98         9.48 o                         
   0   2   4          0.11         -0.27         0.77 o                         
   1   2   4        101.96        119.33         6.32 o                         
   2   2   4        669.52        679.09        13.65 o                         
   3   2   4        151.23        170.07         2.15 o                         
   4   2   4        118.30        115.17         2.76 o                         
   5   2   4          0.15          0.94         0.86 o                         
   6   2   4         20.14         16.79         0.98 o                         
   7   2   4          0.15          0.57         0.93 o                         
   8   2   4         63.55         61.85         1.06 o                         
   9   2   4          7.24          7.01         1.17 o                         
 -12   3   4          5.36          4.20         1.48 o                         
 -11   3   4          6.28          8.00         1.32 o                         
 -10   3   4          0.65          1.37         1.54 o                         
  -9   3   4        329.82        345.93         7.05 o                         
  -8   3   4          0.01         -0.42         3.23 o                         
  -7   3   4         83.60         86.69         3.59 o                         
  -6   3   4          1.02          0.39         3.22 o                         
  -5   3   4        136.24        144.14         1.65 o                         
  -4   3   4        730.35        711.49         1.95 o                         
  -3   3   4        109.07        109.83         1.41 o                         
  -2   3   4         10.91          6.22         0.90 o                         
  -1   3   4          3.59          5.30         0.77 o                         
   0   3   4        437.13        377.19         7.72 o                         
   1   3   4        193.19        155.93         3.07 o                         
   2   3   4         96.01        106.23         0.89 o                         
   3   3   4          0.01          1.88         1.22 o                         
   4   3   4         19.83         17.88         0.91 o                         
   5   3   4        302.75        296.33         4.63 o                         
   6   3   4         33.43         33.68         1.06 o                         
   7   3   4         18.61         19.91         0.84 o                         
   8   3   4         17.57         15.97         1.11 o                         
   9   3   4          6.94          4.00         0.85 o                         
 -12   4   4         92.54         90.94         5.87 o                         
 -11   4   4         92.23        107.16         3.31 o                         
 -10   4   4          5.27          4.69         1.21 o                         
  -9   4   4         82.06         74.84         3.65 o                         
  -8   4   4          4.87          1.70         0.87 o                         
  -7   4   4         99.70        112.41         1.15 o                         
  -6   4   4        662.81        717.00        10.60 o                         
  -5   4   4        212.43        268.52         9.91 o                         
  -4   4   4        259.28        286.00        17.40 o                         
  -3   4   4       1050.52       1091.47         2.19 o                         
  -2   4   4        414.68        432.22         5.53 o                         
  -1   4   4       1501.48       1581.56        30.79 o                         
   0   4   4        412.21        403.49         7.40 o                         
   1   4   4        255.51        222.72         7.80 o                         
   2   4   4         94.31         91.77         2.99 o                         
   3   4   4        291.27        274.86         3.25 o                         
   4   4   4         13.02         14.62         1.06 o                         
   5   4   4         43.56         50.13         1.55 o                         
   6   4   4         29.75         31.23         1.38 o                         
   7   4   4        218.35        214.95         3.22 o                         
   8   4   4         20.72         17.36         0.88 o                         
 -12   5   4         15.98         14.87         1.40 o                         
 -11   5   4          5.00          4.97         1.30 o                         
 -10   5   4          1.98          1.59         1.45 o                         
  -9   5   4          2.58          3.95         1.27 o                         
  -8   5   4          1.10         -0.78         0.96 o                         
  -7   5   4         33.71         35.21         1.40 o                         
  -6   5   4         74.03         73.51         2.46 o                         
  -5   5   4          0.33         -0.81         0.93 o                         
  -4   5   4        259.01        242.35        18.15 o                         
  -3   5   4          0.26          0.33         0.92 o                         
  -2   5   4          0.17          1.15         0.79 o                         
  -1   5   4          8.67          7.18         0.82 o                         
   0   5   4          2.91         -0.36         0.77 o                         
   1   5   4          0.34          0.80         0.84 o                         
   2   5   4          0.61         -0.14         1.27 o                         
   3   5   4          1.81          0.50         1.32 o                         
   4   5   4         10.87         11.90         0.91 o                         
   5   5   4          9.96          9.24         1.20 o                         
   6   5   4          9.74          9.02         0.86 o                         
   7   5   4         33.71         30.02         1.25 o                         
   8   5   4          7.34          5.79         0.81 o                         
 -11   6   4         35.94         32.98         1.21 o                         
 -10   6   4         16.20         20.54         1.08 o                         
  -9   6   4         11.42         13.76         1.10 o                         
  -8   6   4          8.51          9.88         0.71 o                         
  -7   6   4         23.68         23.48         1.45 o                         
  -6   6   4         68.08         80.86         3.69 o                         
  -5   6   4        190.52        215.72        19.40 o                         
  -4   6   4        305.74        299.23        23.28 o                         
  -3   6   4         46.25         63.66         2.15 o                         
  -2   6   4        389.15        406.99        12.95 o                         
  -1   6   4        203.95        219.92         4.37 o                         
   0   6   4        340.98        341.14         7.25 o                         
   1   6   4         14.17         11.91         1.42 o                         
   2   6   4        117.54        113.83         5.86 o                         
   3   6   4         99.89        106.24         2.86 o                         
   4   6   4         88.01         79.72         1.10 o                         
   5   6   4          9.76          8.48         0.84 o                         
   6   6   4         68.80         69.63         1.31 o                         
   7   6   4         82.45         74.68         3.77 o                         
   8   6   4          9.48          8.78         0.87 o                         
 -11   7   4         31.34         26.90         1.97 o                         
 -10   7   4         31.99         31.52         3.42 o                         
  -9   7   4         22.26         24.80         0.76 o                         
  -8   7   4         25.92         23.71         1.76 o                         
  -7   7   4         88.07         85.98         5.05 o                         
  -6   7   4         20.15         18.22         1.52 o                         
  -5   7   4          0.69          0.33         0.74 o                         
  -4   7   4        216.72        226.16         4.63 o                         
  -3   7   4          1.20          1.50         0.79 o                         
  -2   7   4         98.83         98.73         3.26 o                         
  -1   7   4         23.09         22.90         0.65 o                         
   0   7   4         27.03         32.88         1.04 o                         
   1   7   4         28.40         32.29         0.77 o                         
   2   7   4         21.82         18.79         1.27 o                         
   3   7   4          4.29          1.73         0.88 o                         
   4   7   4         20.63         24.03         1.35 o                         
   5   7   4        282.22        274.64         5.99 o                         
   6   7   4         36.97         31.29         0.70 o                         
   7   7   4         55.26         49.03         1.81 o                         
 -10   8   4          2.96          1.72         0.42 o                         
  -9   8   4         89.55        102.37         2.31 o                         
  -8   8   4         19.27         22.86         1.72 o                         
  -7   8   4         60.54         69.86         1.80 o                         
  -6   8   4          6.70          6.57         0.89 o                         
  -5   8   4         17.31         19.31         1.10 o                         
  -4   8   4          6.89          6.66         0.71 o                         
  -3   8   4         19.00         25.10         1.01 o                         
  -2   8   4        193.43        203.75         6.95 o                         
  -1   8   4         60.64         58.98         0.95 o                         
   0   8   4        103.64         94.98         4.71 o                         
   1   8   4         61.92         49.89         1.49 o                         
   2   8   4        265.05        230.97         1.07 o                         
   3   8   4        129.54        113.16         1.46 o                         
   4   8   4         28.95         33.08         0.96 o                         
   5   8   4         60.17         59.41         1.22 o                         
   6   8   4         11.47          9.03         0.81 o                         
  -9   9   4          3.72          5.39         2.55 o                         
  -8   9   4          4.39          3.56         1.73 o                         
  -7   9   4          8.41          8.51         2.13 o                         
  -6   9   4         24.62         26.18         2.06 o                         
  -5   9   4         15.69         18.30         1.39 o                         
  -4   9   4          9.89         10.64         1.44 o                         
  -3   9   4          7.72          8.35         0.66 o                         
  -2   9   4          7.73          9.99         0.69 o                         
  -1   9   4          0.54          0.51         0.85 o                         
   0   9   4          1.63          1.42         0.74 o                         
   1   9   4          0.06         -0.55         0.48 o                         
   2   9   4          1.56          1.69         0.79 o                         
   3   9   4         95.51         91.72         1.46 o                         
   4   9   4          3.67          3.34         1.53 o                         
   5   9   4         13.35         10.14         1.74 o                         
   6   9   4         24.16         19.13         2.66 o                         
  -8  10   4          9.61         12.32         1.82 o                         
  -7  10   4         25.34         26.75         2.18 o                         
  -6  10   4         31.99         36.61         2.11 o                         
  -5  10   4         21.44         26.64         1.36 o                         
  -4  10   4         18.00         18.03         1.09 o                         
  -3  10   4          5.25          4.75         1.69 o                         
  -2  10   4        109.51        108.43         4.26 o                         
  -1  10   4        251.05        259.65         5.95 o                         
   0  10   4         30.51         29.55         0.90 o                         
   1  10   4        225.60        182.88         1.45 o                         
   2  10   4         86.50         79.71         1.52 o                         
   3  10   4          1.84          2.10         1.61 o                         
   4  10   4         43.47         35.11         1.64 o                         
   5  10   4          3.54          2.59         1.36 o                         
  -7  11   4         90.02        101.37         2.15 o                         
  -6  11   4          0.78          2.00         1.48 o                         
  -5  11   4          0.18          0.64         1.71 o                         
  -4  11   4          3.13          4.11         1.59 o                         
  -3  11   4          0.17          0.23         0.69 o                         
  -2  11   4          0.40         -0.01         0.96 o                         
  -1  11   4          0.29          1.31         0.69 o                         
   0  11   4         32.86         31.16         1.46 o                         
   1  11   4          2.52          2.89         1.18 o                         
   2  11   4         32.17         28.33         1.34 o                         
   3  11   4          0.51          0.83         1.36 o                         
  -5  12   4        102.50        124.60         2.41 o                         
  -4  12   4         13.14         16.84         1.50 o                         
  -3  12   4          2.60          1.86         1.45 o                         
  -2  12   4          4.60          6.88         0.59 o                         
  -1  12   4          6.26          5.76         0.80 o                         
   0  12   4          4.79          5.91         0.93 o                         
   1  12   4          0.43          1.02         1.26 o                         
 -13   1   5          0.05          1.07         2.02 o                         
 -12   1   5        179.79        179.27         8.70 o                         
 -11   1   5         12.98          9.02         1.19 o                         
 -10   1   5        120.33        128.34         7.96 o                         
  -9   1   5         97.32        103.79         2.81 o                         
  -8   1   5        160.16        166.76         1.60 o                         
  -7   1   5         29.01         28.22         1.17 o                         
  -4   1   5       1539.37       1584.03         3.11 o                         
  -3   1   5          0.57          6.37         1.06 o                         
  -2   1   5       2987.66       3364.14        47.28 o                         
  -1   1   5       3826.58       4169.34        65.63 o                         
   0   1   5        947.40        972.98         6.56 o                         
   1   1   5        753.51        789.18        13.85 o                         
   2   1   5          0.08         -0.02         0.84 o                         
   3   1   5         20.91         24.43         1.09 o                         
   4   1   5         34.42         34.48         1.19 o                         
   5   1   5         38.21         36.15         1.91 o                         
   6   1   5        151.32        155.89         4.08 o                         
   7   1   5         89.74         92.89         1.43 o                         
   8   1   5          2.02          3.25         1.20 o                         
 -13   2   5          4.01          5.41         1.71 o                         
 -12   2   5         37.70         37.54         4.62 o                         
 -11   2   5         21.72         21.14         1.56 o                         
 -10   2   5          2.12          1.21         1.49 o                         
  -9   2   5         80.90         76.97         4.80 o                         
  -8   2   5          1.11          2.06         1.02 o                         
  -7   2   5        207.86        216.40        11.43 o                         
  -6   2   5         57.72         64.21         1.59 o                         
  -4   2   5        226.54        211.16         1.49 o                         
  -3   2   5         71.64         59.47         1.82 o                         
  -2   2   5         30.73         27.44         0.79 o                         
  -1   2   5         74.36         71.94         2.92 o                         
   0   2   5        125.53         98.07         1.70 o                         
   1   2   5         15.99         13.39         0.81 o                         
   2   2   5        315.77        314.39         3.56 o                         
   3   2   5         25.48         29.13         2.47 o                         
   4   2   5        305.30        304.69         6.70 o                         
   5   2   5          6.02          7.46         0.93 o                         
   6   2   5          0.36         -0.57         1.34 o                         
   7   2   5          8.90         11.67         0.98 o                         
   8   2   5         31.80         31.91         1.22 o                         
 -12   3   5          2.06          2.23         2.20 o                         
 -11   3   5          0.91          1.54         1.27 o                         
 -10   3   5         16.45         18.60         1.45 o                         
  -9   3   5        165.55        176.02         5.70 o                         
  -8   3   5         76.40         90.08         2.20 o                         
  -7   3   5          5.79          8.68         1.86 o                         
  -6   3   5        306.19        338.30         2.03 o                         
  -5   3   5          8.00          8.21         1.49 o                         
  -4   3   5        268.15        276.74         1.83 o                         
  -3   3   5         35.40         35.22         1.84 o                         
  -2   3   5        230.04        206.99         3.95 o                         
  -1   3   5          0.55          3.06         0.78 o                         
   0   3   5        248.97        251.10         5.88 o                         
   1   3   5         13.35         15.61         1.07 o                         
   2   3   5          3.69          3.01         0.79 o                         
   3   3   5         71.39         68.99         1.79 o                         
   4   3   5         42.99         50.27         2.38 o                         
   5   3   5        182.51        194.30         5.05 o                         
   6   3   5          1.62          0.07         0.86 o                         
   7   3   5        251.70        257.06         6.34 o                         
   8   3   5         98.39         91.05         1.65 o                         
 -12   4   5          0.12          0.04         1.36 o                         
 -11   4   5         15.57         17.85         2.33 o                         
 -10   4   5         43.83         43.83         1.25 o                         
  -9   4   5         12.94         12.16         1.07 o                         
  -8   4   5         21.03         22.42         1.42 o                         
  -7   4   5         34.49         34.61         1.21 o                         
  -6   4   5          9.30          6.85         1.16 o                         
  -5   4   5         11.80         14.10         2.38 o                         
  -4   4   5        157.44        138.76         1.61 o                         
  -3   4   5         14.34         21.39         0.89 o                         
  -2   4   5         57.77         54.36         0.87 o                         
  -1   4   5         16.37         16.18         1.38 o                         
   0   4   5         25.07         23.62         1.10 o                         
   1   4   5         16.13         14.87         0.72 o                         
   2   4   5         60.25         55.07         3.09 o                         
   3   4   5          0.09          1.43         0.69 o                         
   4   4   5         17.43         18.15         0.82 o                         
   5   4   5          3.05          2.94         1.27 o                         
   6   4   5         23.53         22.67         0.91 o                         
   7   4   5         10.43         11.77         0.97 o                         
   8   4   5          2.01          0.47         1.10 o                         
 -12   5   5         28.85         26.35         1.36 o                         
 -11   5   5          5.87          7.26         1.15 o                         
 -10   5   5         43.31         47.21         4.20 o                         
  -9   5   5         55.21         63.45         1.85 o                         
  -8   5   5         77.29         82.00         4.38 o                         
  -7   5   5         27.57         25.85         0.88 o                         
  -6   5   5        303.40        305.73        21.07 o                         
  -5   5   5        893.34        920.95        84.40 o                         
  -4   5   5        251.78        229.95         1.66 o                         
  -3   5   5        249.56        254.52         8.28 o                         
  -2   5   5        174.69        149.01         2.98 o                         
  -1   5   5        530.85        538.11        12.85 o                         
   0   5   5        181.22        177.08         6.01 o                         
   1   5   5          2.94          2.82         1.34 o                         
   2   5   5         63.81         65.34         1.66 o                         
   3   5   5         35.72         39.68         0.83 o                         
   4   5   5        186.65        206.10         1.60 o                         
   5   5   5         74.12         78.60         2.19 o                         
   6   5   5         24.90         20.45         0.89 o                         
   7   5   5        275.76        250.73         8.83 o                         
 -11   6   5         41.90         36.81         2.79 o                         
 -10   6   5         15.76         15.19         2.99 o                         
  -9   6   5          0.05         -0.24         0.97 o                         
  -8   6   5         66.28         60.55         2.24 o                         
  -7   6   5         40.34         43.87         1.88 o                         
  -6   6   5          8.53          9.49         3.24 o                         
  -5   6   5         48.47         49.89         5.18 o                         
  -4   6   5         79.28         75.94         4.67 o                         
  -3   6   5          0.82          1.44         1.12 o                         
  -2   6   5          5.76          6.70         1.18 o                         
  -1   6   5          2.91          2.94         0.97 o                         
   0   6   5          5.52          5.26         0.84 o                         
   1   6   5          0.69          2.51         1.26 o                         
   2   6   5        173.18        169.98         3.04 o                         
   3   6   5         17.78         20.28         1.30 o                         
   4   6   5        222.88        232.81         8.16 o                         
   5   6   5         50.91         52.16         1.87 o                         
   6   6   5          4.40          4.35         1.00 o                         
   7   6   5          8.46          7.79         0.85 o                         
 -11   7   5          0.47          0.19         0.74 o                         
 -10   7   5          0.95          0.25         0.69 o                         
  -9   7   5          0.74          1.44         0.85 o                         
  -8   7   5         39.78         40.56         2.33 o                         
  -7   7   5          1.01          1.14         0.69 o                         
  -6   7   5          7.68          5.14         0.83 o                         
  -5   7   5          0.49          3.22         1.05 o                         
  -4   7   5          0.29         -0.27         1.25 o                         
  -3   7   5          3.36          4.55         1.08 o                         
  -2   7   5         35.45         18.45         1.00 o                         
  -1   7   5          0.01          0.01         0.85 o                         
   0   7   5         72.51         71.23         2.58 o                         
   1   7   5        118.03         99.45         1.81 o                         
   2   7   5         12.85         16.23         1.18 o                         
   3   7   5        110.87        113.28         2.28 o                         
   4   7   5          2.55          2.40         0.80 o                         
   5   7   5         28.04         31.69         1.96 o                         
   6   7   5          0.03         -0.37         0.75 o                         
 -10   8   5          2.23          1.93         0.55 o                         
  -9   8   5          4.98          3.89         1.21 o                         
  -8   8   5          2.55          1.81         0.52 o                         
  -7   8   5         59.98         58.52         5.14 o                         
  -6   8   5         19.29         18.67         1.74 o                         
  -5   8   5          0.52         -0.83         0.92 o                         
  -4   8   5         56.70         55.88         3.28 o                         
  -3   8   5          0.29          3.25         0.69 o                         
  -2   8   5         11.80         18.15         1.38 o                         
  -1   8   5          6.44          6.90         0.74 o                         
   0   8   5         81.67         81.59         1.54 o                         
   1   8   5         40.02         39.10         1.78 o                         
   2   8   5        275.25        260.94         7.91 o                         
   3   8   5         12.32          9.79         0.85 o                         
   4   8   5         81.72         79.46         4.96 o                         
   5   8   5          0.01          0.29         0.67 o                         
   6   8   5          9.31          7.88         1.20 o                         
  -9   9   5         30.11         37.52         2.65 o                         
  -8   9   5          6.13          6.24         2.37 o                         
  -7   9   5          0.34         -0.68         2.27 o                         
  -6   9   5         10.43          7.21         0.47 o                         
  -5   9   5        246.88        253.99         7.57 o                         
  -4   9   5        104.16        102.24         0.98 o                         
  -3   9   5         68.72         70.98         0.81 o                         
  -2   9   5        190.87        170.05         4.85 o                         
  -1   9   5        463.56        452.34         8.91 o                         
   0   9   5        194.22        171.11         2.25 o                         
   1   9   5         41.52         37.12         0.75 o                         
   2   9   5         35.63         34.35         0.69 o                         
   3   9   5          1.89          1.49         0.93 o                         
   4   9   5          7.43          5.89         0.77 o                         
   5   9   5          0.63          0.52         1.02 o                         
  -8  10   5          2.66          0.27         2.18 o                         
  -7  10   5          0.24          1.87         1.60 o                         
  -6  10   5          1.09          2.49         2.11 o                         
  -5  10   5          0.01          0.32         0.66 o                         
  -4  10   5          0.08          1.91         0.81 o                         
  -3  10   5         20.49         21.24         0.69 o                         
  -2  10   5          3.26          4.38         0.63 o                         
  -1  10   5         12.63         11.10         0.84 o                         
   0  10   5         75.17         63.18         1.59 o                         
   1  10   5          3.33          3.53         0.52 o                         
   2  10   5          0.07          0.45         0.37 o                         
   3  10   5         24.58         19.35         1.73 o                         
   4  10   5         19.79         16.18         1.79 o                         
  -7  11   5         17.66         28.18         2.16 o                         
  -6  11   5          6.25          8.01         1.96 o                         
  -5  11   5         11.01          7.47         1.78 o                         
  -4  11   5         74.70         76.95         1.32 o                         
  -3  11   5          6.04         10.87         1.24 o                         
  -2  11   5        125.80        110.53         3.43 o                         
  -1  11   5         40.93         36.76         1.69 o                         
   0  11   5          4.95          3.81         0.53 o                         
   1  11   5         36.55         30.08         1.00 o                         
   2  11   5         11.87         13.91         2.54 o                         
  -4  12   5         18.91         20.89         1.72 o                         
  -3  12   5          3.09          0.52         0.76 o                         
  -2  12   5          0.42          1.04         0.59 o                         
  -1  12   5          7.58          5.01         0.83 o                         
 -13   0   6         21.63         25.49         2.27 o                         
 -12   0   6          2.64          2.98         2.36 o                         
 -11   0   6         84.21         90.23         2.56 o                         
 -10   0   6         58.74         59.89         1.70 o                         
  -9   0   6        197.38        217.47         2.69 o                         
  -8   0   6        240.44        246.66         2.12 o                         
  -4   0   6       1666.32       1872.41         3.63 o                         
  -3   0   6        925.03        992.90         2.86 o                         
  -2   0   6       2310.20       2529.38        58.75 o                         
  -1   0   6        499.66        451.70        10.28 o                         
   0   0   6        577.92        582.22         1.73 o                         
   1   0   6        331.11        365.93        14.19 o                         
   2   0   6        212.78        219.16         1.67 o                         
   3   0   6         51.33         48.42         1.85 o                         
   4   0   6         89.23         99.60         1.90 o                         
   5   0   6          1.68          1.35         1.15 o                         
   6   0   6        248.08        262.73         4.51 o                         
   7   0   6         62.59         59.94         1.49 o                         
 -13   1   6          3.03          4.85         1.45 o                         
 -12   1   6         48.50         54.73         1.82 o                         
 -11   1   6          2.19          0.65         1.40 o                         
 -10   1   6          3.64          5.07         1.56 o                         
  -9   1   6          1.18          8.81         2.59 o                         
  -8   1   6         30.33         30.68         1.59 o                         
  -5   1   6         18.34         18.14         1.31 o                         
  -4   1   6        140.69        131.12         1.53 o                         
  -3   1   6         48.00         55.35         1.19 o                         
  -2   1   6         13.37         18.26         1.64 o                         
  -1   1   6         47.78         50.55         0.90 o                         
   0   1   6         28.68         32.02         0.92 o                         
   1   1   6         91.84         80.57         1.03 o                         
   2   1   6         18.42         18.44         1.33 o                         
   3   1   6          0.43          1.83         1.26 o                         
   4   1   6          1.45          2.10         0.92 o                         
   5   1   6          0.75          1.63         0.95 o                         
   6   1   6         41.42         39.60         1.19 o                         
   7   1   6        135.10        124.89         4.87 o                         
 -13   2   6         10.41         12.61         1.56 o                         
 -12   2   6         68.76         71.16         1.61 o                         
 -11   2   6          8.77          8.43         1.46 o                         
 -10   2   6          0.38         -0.69         1.30 o                         
  -9   2   6         21.24         23.23         1.51 o                         
  -8   2   6        115.88        121.42         6.47 o                         
  -7   2   6          0.02          1.43         1.56 o                         
  -5   2   6        163.61        188.43         1.60 o                         
  -4   2   6        618.44        597.12         2.10 o                         
  -3   2   6       1035.40       1046.26        29.34 o                         
  -2   2   6          0.04          0.88         1.10 o                         
  -1   2   6        132.39        136.10         1.71 o                         
   0   2   6         10.72         12.98         0.88 o                         
   1   2   6        159.70        158.79         1.68 o                         
   2   2   6          7.63          7.15         1.00 o                         
   3   2   6        239.92        255.15         8.81 o                         
   4   2   6        554.54        600.07         8.48 o                         
   5   2   6          2.11          2.62         1.00 o                         
   6   2   6          0.37          0.32         1.06 o                         
   7   2   6          4.06          4.99         0.98 o                         
 -13   3   6          2.08          0.75         1.66 o                         
 -12   3   6         37.14         35.41         2.27 o                         
 -11   3   6         11.31         14.11         2.70 o                         
 -10   3   6          1.34          2.84         1.16 o                         
  -9   3   6          0.00          1.90         1.31 o                         
  -8   3   6         36.39         32.64         1.01 o                         
  -7   3   6        134.52        146.34         1.84 o                         
  -6   3   6          3.37         -0.72         1.18 o                         
  -5   3   6          6.63          7.16         1.69 o                         
  -4   3   6         82.88         77.92         1.82 o                         
  -3   3   6         47.55         43.40         1.38 o                         
  -2   3   6         55.14         50.78         0.88 o                         
  -1   3   6          2.24          2.04         1.20 o                         
   0   3   6          0.41          0.25         0.75 o                         
   1   3   6        159.09        158.89         1.11 o                         
   2   3   6          1.36          1.57         0.93 o                         
   3   3   6          0.36         -0.86         0.91 o                         
   4   3   6        145.33        147.56         3.23 o                         
   5   3   6         77.88         78.29         2.78 o                         
   6   3   6          1.97          1.79         0.94 o                         
   7   3   6         53.80         51.62         2.57 o                         
 -12   4   6         32.36         29.49         1.40 o                         
 -11   4   6         43.05         43.94         1.49 o                         
 -10   4   6          2.55          0.67         1.35 o                         
  -9   4   6        195.42        193.33         7.34 o                         
  -8   4   6        189.33        193.60         9.35 o                         
  -7   4   6         45.30         48.69         3.33 o                         
  -6   4   6        103.93        105.83         9.19 o                         
  -5   4   6        238.64        221.68         1.91 o                         
  -4   4   6        244.98        241.03         1.87 o                         
  -3   4   6         56.18         62.29         1.04 o                         
  -2   4   6          5.28          3.87         1.06 o                         
  -1   4   6        102.59        106.35         2.53 o                         
   0   4   6        152.25        142.26         1.90 o                         
   1   4   6          3.21          0.97         0.79 o                         
   2   4   6        880.15        954.73        10.18 o                         
   3   4   6        182.92        191.53         3.78 o                         
   4   4   6       1054.01       1131.34        20.67 o                         
   5   4   6        392.51        407.28        11.28 o                         
   6   4   6         15.61         14.75         1.12 o                         
   7   4   6          3.10          4.60         1.04 o                         
 -12   5   6          3.11          2.44         1.37 o                         
 -11   5   6          5.27          5.41         1.25 o                         
 -10   5   6         18.44         16.98         1.22 o                         
  -9   5   6          1.38          0.06         1.05 o                         
  -8   5   6          2.15          4.19         0.90 o                         
  -7   5   6          0.30         -0.65         1.00 o                         
  -6   5   6          2.11          1.44         1.10 o                         
  -5   5   6          4.62          3.84         1.36 o                         
  -4   5   6         30.40         24.61         1.62 o                         
  -3   5   6          1.22          2.77         1.17 o                         
  -2   5   6         11.36         13.19         1.39 o                         
  -1   5   6          3.20          4.20         0.87 o                         
   0   5   6          0.06         -0.30         0.91 o                         
   1   5   6         66.44         72.16         2.85 o                         
   2   5   6         49.84         55.24         1.32 o                         
   3   5   6         51.12         48.46         0.86 o                         
   4   5   6         20.73         21.03         0.87 o                         
   5   5   6          1.44          4.04         1.05 o                         
   6   5   6         16.61         14.36         0.98 o                         
 -11   6   6         33.15         34.19         2.09 o                         
 -10   6   6          0.46          0.40         0.85 o                         
  -9   6   6         65.93         64.51         4.39 o                         
  -8   6   6        115.11        115.85         8.59 o                         
  -7   6   6          0.33          0.67         1.09 o                         
  -6   6   6         84.34         70.13         5.56 o                         
  -5   6   6          9.57         16.64         1.11 o                         
  -4   6   6        124.21        119.44         1.53 o                         
  -3   6   6         30.39         28.67         1.37 o                         
  -2   6   6         22.77         24.74         1.28 o                         
  -1   6   6        192.01        187.73         6.68 o                         
   0   6   6         40.11         38.71         2.83 o                         
   1   6   6          0.63          0.54         1.42 o                         
   2   6   6        198.58        214.14         3.89 o                         
   3   6   6         24.57         23.95         1.88 o                         
   4   6   6        585.37        628.43        22.77 o                         
   5   6   6         83.47         80.30         3.74 o                         
   6   6   6          6.23          5.31         1.24 o                         
 -11   7   6         15.18         12.27         0.87 o                         
 -10   7   6          2.83          4.14         0.86 o                         
  -9   7   6          0.00         -0.87         1.13 o                         
  -8   7   6          5.70          6.37         0.79 o                         
  -7   7   6         39.93         35.15         6.56 o                         
  -6   7   6          1.04          0.73         0.95 o                         
  -5   7   6          0.00         -0.38         0.92 o                         
  -4   7   6         61.36         63.98         1.54 o                         
  -3   7   6          6.40          4.82         0.83 o                         
  -2   7   6         17.28         19.19         0.91 o                         
  -1   7   6        136.77        134.45         3.95 o                         
   0   7   6         12.91         14.31         1.51 o                         
   1   7   6        146.61        142.96         2.54 o                         
   2   7   6         22.74         23.59         1.38 o                         
   3   7   6         28.66         28.79         0.99 o                         
   4   7   6         31.66         33.22         1.34 o                         
   5   7   6         36.89         36.96         3.10 o                         
 -10   8   6          1.57          0.39         0.63 o                         
  -9   8   6          2.24          1.08         0.65 o                         
  -8   8   6         95.35         86.72         7.25 o                         
  -7   8   6          7.00          6.13         1.28 o                         
  -6   8   6         21.71         22.24         2.51 o                         
  -5   8   6         92.93         85.55         5.93 o                         
  -4   8   6        168.45        168.73         1.90 o                         
  -3   8   6        195.09        177.61         3.83 o                         
  -2   8   6         69.32         68.80         1.41 o                         
  -1   8   6         43.26         38.81         1.78 o                         
   0   8   6          7.19          7.88         0.81 o                         
   1   8   6          2.95          4.85         0.85 o                         
   2   8   6          1.51          0.57         0.89 o                         
   3   8   6         78.93         79.07         3.01 o                         
   4   8   6         16.37         15.87         1.40 o                         
   5   8   6         15.09         14.28         1.33 o                         
  -9   9   6          0.01          0.14         1.31 o                         
  -8   9   6          3.10         -0.12         0.75 o                         
  -7   9   6         15.21         14.53         1.23 o                         
  -6   9   6         20.17         20.91         2.72 o                         
  -5   9   6          6.86          8.34         0.89 o                         
  -4   9   6         39.69         37.54         1.04 o                         
  -3   9   6         71.44         78.91         1.09 o                         
  -2   9   6         16.17         15.88         0.94 o                         
  -1   9   6         65.10         56.94         1.09 o                         
   0   9   6          0.03         -0.46         0.88 o                         
   1   9   6         32.83         31.03         0.93 o                         
   2   9   6          1.33          2.49         0.81 o                         
   3   9   6          4.14          4.31         1.19 o                         
   4   9   6         21.32         21.45         2.41 o                         
  -8  10   6         38.90         40.45         2.63 o                         
  -7  10   6         39.42         32.73         2.24 o                         
  -6  10   6          4.99          4.02         0.75 o                         
  -5  10   6        182.81        164.94         1.18 o                         
  -4  10   6        141.84        148.93         1.24 o                         
  -3  10   6         95.78         94.34         1.81 o                         
  -2  10   6         69.05         57.99         0.80 o                         
  -1  10   6         11.61         14.29         0.72 o                         
   0  10   6         32.26         27.44         1.16 o                         
   1  10   6          4.61          3.19         0.89 o                         
   2  10   6         11.37         11.48         1.27 o                         
  -6  11   6          0.00         -0.90         1.72 o                         
  -5  11   6          0.02         -0.09         0.70 o                         
  -4  11   6          0.77          0.95         1.00 o                         
  -3  11   6         24.37         18.35         0.72 o                         
  -2  11   6          0.33          1.13         0.70 o                         
  -1  11   6          0.00         -0.45         0.57 o                         
   0  11   6          0.00         -0.76         0.53 o                         
   1  11   6          2.46          1.59         0.51 o                         
 -13   1   7          0.85          4.48         1.63 o                         
 -12   1   7          2.81          2.21         1.37 o                         
 -11   1   7         32.94         36.37         1.67 o                         
 -10   1   7         13.47         15.42         2.47 o                         
  -9   1   7         28.96         32.57         1.60 o                         
  -8   1   7        542.12        583.68         2.81 o                         
  -6   1   7        300.68        326.52         2.60 o                         
  -5   1   7        432.96        456.42         2.21 o                         
  -4   1   7          6.55          4.90         1.18 o                         
  -3   1   7        126.58        110.34         2.38 o                         
  -2   1   7         20.99         25.63         0.95 o                         
  -1   1   7         58.13         63.63         1.51 o                         
   0   1   7        171.72        172.77         2.31 o                         
   1   1   7         51.12         54.67         1.02 o                         
   2   1   7         67.13         63.84         1.39 o                         
   3   1   7         47.77         50.73         1.61 o                         
   4   1   7          0.11          0.98         0.93 o                         
   5   1   7         18.57         19.56         1.06 o                         
   6   1   7          0.99          0.16         0.89 o                         
 -13   2   7          2.22          1.10         1.75 o                         
 -12   2   7          0.44          1.40         1.95 o                         
 -11   2   7         29.30         31.83         1.46 o                         
 -10   2   7         11.10         13.69         1.30 o                         
  -9   2   7          0.10          0.78         1.22 o                         
  -8   2   7          5.39          0.71         2.24 o                         
  -6   2   7         54.99         59.38         2.11 o                         
  -5   2   7          1.64         -1.16         1.97 o                         
  -4   2   7        322.55        302.76         4.50 o                         
  -3   2   7        114.02        119.73         2.85 o                         
  -2   2   7         33.26         26.86         1.23 o                         
  -1   2   7         22.43         22.31         0.97 o                         
   0   2   7         24.03         26.03         1.10 o                         
   1   2   7          0.01          0.86         0.99 o                         
   2   2   7          1.46          0.28         0.92 o                         
   3   2   7        108.17        108.66         2.08 o                         
   4   2   7        334.91        342.05         9.72 o                         
   5   2   7         16.06         15.92         0.99 o                         
   6   2   7          2.81          2.86         1.13 o                         
 -13   3   7          1.73          0.87         1.50 o                         
 -12   3   7         31.90         33.14         1.43 o                         
 -11   3   7          3.56          3.16         1.49 o                         
 -10   3   7          1.81          1.91         1.39 o                         
  -9   3   7         15.43         14.74         1.23 o                         
  -8   3   7          3.27          3.69         1.54 o                         
  -7   3   7          7.55          8.68         1.32 o                         
  -6   3   7        292.01        294.31         2.42 o                         
  -5   3   7        106.26        102.81         2.00 o                         
  -4   3   7        344.35        345.50         1.60 o                         
  -3   3   7          0.05          1.75         1.98 o                         
  -2   3   7         39.75         44.54         2.41 o                         
  -1   3   7        523.82        547.91         3.88 o                         
   0   3   7         19.13         21.68         0.80 o                         
   1   3   7       1840.89       1924.82        16.14 o                         
   2   3   7        228.58        245.42         3.41 o                         
   3   3   7          0.00         -0.03         0.91 o                         
   4   3   7         44.18         45.08         2.41 o                         
   5   3   7         25.57         27.47         1.06 o                         
   6   3   7         13.52         14.54         0.96 o                         
 -12   4   7          2.54          3.26         1.12 o                         
 -11   4   7          4.99          2.83         1.27 o                         
 -10   4   7         16.78         18.58         1.25 o                         
  -9   4   7          4.26          3.93         1.50 o                         
  -8   4   7         29.98         37.46         4.88 o                         
  -7   4   7         40.02         36.92         5.42 o                         
  -6   4   7          7.54          5.92         1.59 o                         
  -5   4   7          4.18          3.21         1.87 o                         
  -4   4   7         18.01         19.67         2.00 o                         
  -3   4   7          8.11          6.95         1.04 o                         
  -2   4   7        163.29        162.38         1.07 o                         
  -1   4   7        300.76        305.15         1.51 o                         
   0   4   7         22.76         19.15         1.47 o                         
   1   4   7        337.54        358.06         6.73 o                         
   2   4   7        167.10        180.01         3.55 o                         
   3   4   7          0.02          0.07         1.56 o                         
   4   4   7          2.24          2.90         1.39 o                         
   5   4   7         51.38         53.77         2.04 o                         
   6   4   7         12.24         12.09         1.02 o                         
 -12   5   7         63.84         61.95         1.86 o                         
 -11   5   7         22.99         20.86         1.36 o                         
 -10   5   7          1.73          1.61         1.57 o                         
  -9   5   7         81.35         83.16         2.34 o                         
  -8   5   7          4.54          5.44         1.59 o                         
  -7   5   7        104.52        112.18         8.35 o                         
  -6   5   7          2.67          2.97         1.55 o                         
  -5   5   7         30.73         29.22         1.78 o                         
  -4   5   7         67.24         63.04         1.37 o                         
  -3   5   7        115.37        116.99         2.46 o                         
  -2   5   7         96.37         87.74         1.07 o                         
  -1   5   7       1120.25       1203.02        18.10 o                         
   0   5   7        248.98        266.48         2.34 o                         
   1   5   7       2906.35       3053.39       118.38 o                         
   2   5   7        277.88        307.09         3.22 o                         
   3   5   7         53.47         56.25         1.30 o                         
   4   5   7          3.42          3.97         0.89 o                         
   5   5   7          0.02         -0.46         0.81 o                         
 -11   6   7          0.85          2.59         1.37 o                         
 -10   6   7          3.98          3.59         1.03 o                         
  -9   6   7          4.93          6.77         1.14 o                         
  -8   6   7         14.38         15.41         3.74 o                         
  -7   6   7          8.33          9.69         1.04 o                         
  -6   6   7          1.86          1.46         1.11 o                         
  -5   6   7          9.57          8.44         1.53 o                         
  -4   6   7         26.53         20.06         1.69 o                         
  -3   6   7         33.30         34.05         1.17 o                         
  -2   6   7         10.79          9.86         1.63 o                         
  -1   6   7         14.17         15.33         0.98 o                         
   0   6   7        328.82        338.78         8.24 o                         
   1   6   7         45.26         44.13         0.98 o                         
   2   6   7         78.13         86.10         1.28 o                         
   3   6   7         61.65         55.53         1.72 o                         
   4   6   7         14.56         13.41         0.86 o                         
   5   6   7         20.83         23.26         0.99 o                         
 -11   7   7          0.11          1.44         0.91 o                         
 -10   7   7          3.51          4.18         0.96 o                         
  -9   7   7          3.78          1.62         0.84 o                         
  -8   7   7         18.78         16.98         1.86 o                         
  -7   7   7         12.67         13.47         1.30 o                         
  -6   7   7        120.01        111.19        11.34 o                         
  -5   7   7         10.46         11.10         1.14 o                         
  -4   7   7        156.51        149.43         1.87 o                         
  -3   7   7          2.52          3.58         0.96 o                         
  -2   7   7          9.26          8.50         1.03 o                         
  -1   7   7         66.11         66.05         2.47 o                         
   0   7   7          0.08          1.13         1.12 o                         
   1   7   7        205.39        226.18         6.01 o                         
   2   7   7         17.90         19.51         1.12 o                         
   3   7   7         25.47         27.68         1.07 o                         
   4   7   7         51.33         55.33         3.24 o                         
 -10   8   7          3.68          1.65         0.73 o                         
  -9   8   7          3.22          2.57         0.71 o                         
  -8   8   7         11.68         10.41         2.35 o                         
  -7   8   7         59.29         56.54         6.49 o                         
  -6   8   7         11.52         11.52         1.11 o                         
  -5   8   7          3.36          4.70         1.35 o                         
  -4   8   7          0.33          1.24         1.29 o                         
  -3   8   7         36.95         35.42         1.57 o                         
  -2   8   7         63.31         64.23         1.04 o                         
  -1   8   7         22.44         24.62         0.93 o                         
   0   8   7         27.84         30.59         2.63 o                         
   1   8   7          0.18         -0.88         0.97 o                         
   2   8   7          1.72          3.00         2.23 o                         
   3   8   7         19.47         22.79         1.78 o                         
   4   8   7         29.33         31.63         3.22 o                         
  -9   9   7         20.74         17.65         1.63 o                         
  -8   9   7         89.25         82.13         6.03 o                         
  -7   9   7         45.22         44.44         4.48 o                         
  -6   9   7         75.78         71.98         1.49 o                         
  -5   9   7         85.33         79.13         2.24 o                         
  -4   9   7          0.30         -1.05         1.16 o                         
  -3   9   7          8.82          9.35         1.03 o                         
  -2   9   7          2.62          3.15         0.81 o                         
  -1   9   7          4.28          5.96         0.84 o                         
   0   9   7         94.71         89.94         2.43 o                         
   1   9   7         32.96         31.84         2.90 o                         
   2   9   7         43.01         42.43         1.31 o                         
   3   9   7          1.19          0.71         1.04 o                         
  -8  10   7          1.54          1.97         0.49 o                         
  -7  10   7          6.97          2.79         0.99 o                         
  -6  10   7         32.13         28.57         1.65 o                         
  -5  10   7          3.10          4.01         1.02 o                         
  -4  10   7         43.35         40.64         2.09 o                         
  -3  10   7         11.38         13.29         0.79 o                         
  -2  10   7          0.68          0.86         0.76 o                         
  -1  10   7          1.91          1.08         0.72 o                         
   0  10   7          3.50          2.03         1.36 o                         
   1  10   7          4.38          4.96         0.71 o                         
  -5  11   7          8.74          6.78         1.54 o                         
  -4  11   7          0.00          0.72         0.86 o                         
  -3  11   7         26.73         28.96         0.85 o                         
  -2  11   7          5.30          8.54         1.03 o                         
  -1  11   7         17.96         18.90         0.82 o                         
 -13   0   8         10.19          9.35         2.46 o                         
 -12   0   8         11.83          8.92         1.84 o                         
 -11   0   8        190.80        202.35         2.44 o                         
 -10   0   8          2.12          1.29         1.66 o                         
  -6   0   8         12.03         17.12         1.56 o                         
  -5   0   8          7.16          7.32         2.19 o                         
  -4   0   8          2.88          3.97         1.49 o                         
  -3   0   8        512.96        482.64         2.33 o                         
  -2   0   8        215.29        254.40         8.60 o                         
  -1   0   8        491.74        461.09         9.08 o                         
   0   0   8          0.02          1.00         2.02 o                         
   1   0   8        127.93        121.67         6.54 o                         
   2   0   8         13.14         11.09         1.64 o                         
   3   0   8         38.66         46.32         1.35 o                         
   4   0   8        168.85        149.07         8.28 o                         
   5   0   8         57.98         58.85         4.22 o                         
   6   0   8          4.20          3.39         1.39 o                         
 -13   1   8          0.91          1.83         1.70 o                         
 -12   1   8          2.96          4.11         1.60 o                         
 -11   1   8          0.16         -0.19         1.47 o                         
 -10   1   8         11.29         10.47         4.60 o                         
  -9   1   8          2.35          5.53         2.13 o                         
  -7   1   8        166.84        173.87         2.03 o                         
  -6   1   8         86.79         90.55         2.68 o                         
  -5   1   8         34.14         38.60         1.94 o                         
  -4   1   8         21.21         25.38         1.11 o                         
  -3   1   8         14.24         20.77         1.27 o                         
  -2   1   8          0.05          2.17         1.22 o                         
  -1   1   8         22.86         30.12         1.02 o                         
   0   1   8         25.50         26.14         0.98 o                         
   1   1   8          0.09         -0.55         0.88 o                         
   2   1   8         83.63         82.75         1.64 o                         
   3   1   8         42.69         43.16         1.17 o                         
   4   1   8         12.37         12.88         1.03 o                         
   5   1   8          0.54          0.62         1.09 o                         
 -13   2   8          0.35         -0.21         1.86 o                         
 -12   2   8          7.40          9.62         1.44 o                         
 -11   2   8         16.70         17.59         1.60 o                         
 -10   2   8          7.02          9.60         1.74 o                         
  -9   2   8         89.74        101.74         2.01 o                         
  -8   2   8         11.07         18.68         2.19 o                         
  -7   2   8         65.24         65.11         2.21 o                         
  -6   2   8         36.76         42.14         2.14 o                         
  -5   2   8         44.44         41.13         1.55 o                         
  -4   2   8        564.23        566.61         3.23 o                         
  -3   2   8         50.12         43.59         1.97 o                         
  -2   2   8         60.85         72.44         2.31 o                         
  -1   2   8         69.46         66.10         0.96 o                         
   0   2   8         26.14         24.26         1.21 o                         
   1   2   8          1.70          1.27         1.13 o                         
   2   2   8          0.10          0.64         1.14 o                         
   3   2   8          4.41          5.82         1.06 o                         
   4   2   8          6.85          7.00         1.00 o                         
   5   2   8         62.18         58.76         2.11 o                         
 -12   3   8          0.00         -1.36         1.21 o                         
 -11   3   8         10.37         10.59         1.52 o                         
 -10   3   8         37.59         43.43         3.16 o                         
  -9   3   8         35.53         37.54         1.57 o                         
  -8   3   8         24.93         28.15         2.08 o                         
  -7   3   8        131.50        129.59         1.82 o                         
  -6   3   8         67.26         70.68         1.63 o                         
  -5   3   8        167.11        159.26         8.18 o                         
  -4   3   8        137.67        131.61         1.53 o                         
  -3   3   8          3.79          2.94         1.35 o                         
  -2   3   8         29.07         31.93         1.02 o                         
  -1   3   8         16.10         14.33         1.15 o                         
   0   3   8        132.67        137.38         2.65 o                         
   1   3   8        213.50        226.66         2.81 o                         
   2   3   8          1.86          4.04         0.90 o                         
   3   3   8          0.05          0.13         1.08 o                         
   4   3   8          0.42         -1.34         0.98 o                         
   5   3   8          3.21          1.99         1.10 o                         
 -12   4   8         25.52         32.88         1.43 o                         
 -11   4   8          4.72          4.31         1.12 o                         
 -10   4   8          5.51          4.96         1.49 o                         
  -9   4   8         66.03         66.15         2.53 o                         
  -8   4   8         14.37         17.43         1.51 o                         
  -7   4   8         92.49         95.95         1.71 o                         
  -6   4   8          4.66          2.70         1.38 o                         
  -5   4   8         44.13         49.82         1.17 o                         
  -4   4   8        370.78        401.44         5.55 o                         
  -3   4   8         91.65        105.35         3.74 o                         
  -2   4   8       4710.72       4985.14        71.30 o                         
  -1   4   8        278.17        317.53         3.36 o                         
   0   4   8         52.67         49.43         1.11 o                         
   1   4   8         49.40         55.87         3.30 o                         
   2   4   8         19.55         21.54         0.98 o                         
   3   4   8          3.09          2.80         0.99 o                         
   4   4   8         14.40         14.61         1.16 o                         
   5   4   8          0.28         -0.52         0.99 o                         
 -12   5   8          0.06          1.67         1.14 o                         
 -11   5   8          1.32          2.13         1.03 o                         
 -10   5   8          0.59         -0.37         1.07 o                         
  -9   5   8          0.52          0.40         3.35 o                         
  -8   5   8          1.89         -0.06         1.33 o                         
  -7   5   8         17.36         15.02         2.17 o                         
  -6   5   8         19.51         20.84         1.73 o                         
  -5   5   8          0.01         -0.56         1.79 o                         
  -4   5   8         54.68         58.07         2.03 o                         
  -3   5   8         35.10         35.78         2.46 o                         
  -2   5   8         91.68         92.65         3.23 o                         
  -1   5   8         64.91         63.52         1.82 o                         
   0   5   8          4.57          2.26         1.07 o                         
   1   5   8         28.94         30.67         1.06 o                         
   2   5   8         18.92         19.46         1.07 o                         
   3   5   8         14.68         14.42         0.87 o                         
   4   5   8         11.03         10.46         1.21 o                         
 -11   6   8         15.91         16.64         1.75 o                         
 -10   6   8          3.69          4.28         0.96 o                         
  -9   6   8         33.30         27.78         4.71 o                         
  -8   6   8         14.41         17.46         3.18 o                         
  -7   6   8         10.16          9.40         1.01 o                         
  -6   6   8         41.49         42.98         1.65 o                         
  -5   6   8         70.20         68.41         1.87 o                         
  -4   6   8        493.09        522.67         1.99 o                         
  -3   6   8        216.32        218.14         3.91 o                         
  -2   6   8       1331.31       1480.70        33.14 o                         
  -1   6   8        186.70        203.15         2.34 o                         
   0   6   8          0.60          2.32         0.94 o                         
   1   6   8        104.01        115.32         1.29 o                         
   2   6   8          0.12          1.43         1.32 o                         
   3   6   8          5.77          3.62         1.11 o                         
   4   6   8         12.82         10.58         2.82 o                         
 -10   7   8          8.78          6.59         1.28 o                         
  -9   7   8          3.62          2.96         1.84 o                         
  -8   7   8          0.76         -0.43         1.20 o                         
  -7   7   8         17.12         14.61         1.77 o                         
  -6   7   8         23.99         21.47         1.82 o                         
  -5   7   8         27.77         34.05         1.74 o                         
  -4   7   8         17.26         22.00         0.88 o                         
  -3   7   8         39.59         41.24         0.88 o                         
  -2   7   8         10.64         10.27         0.99 o                         
  -1   7   8          0.07          1.02         1.60 o                         
   0   7   8         13.49         12.72         0.87 o                         
   1   7   8          0.05         -1.59         1.17 o                         
   2   7   8         36.13         41.38         3.41 o                         
   3   7   8          2.74          3.93         1.14 o                         
 -10   8   8          7.65          9.15         0.90 o                         
  -9   8   8         56.23         55.89         5.20 o                         
  -8   8   8         15.02         10.65         1.20 o                         
  -7   8   8         59.75         60.89         3.84 o                         
  -6   8   8         17.80         21.96         1.29 o                         
  -5   8   8          5.83          5.20         1.86 o                         
  -4   8   8          5.37          4.99         1.04 o                         
  -3   8   8         26.24         23.52         1.47 o                         
  -2   8   8          2.35          2.85         1.01 o                         
  -1   8   8         33.61         35.51         2.53 o                         
   0   8   8          0.73         -0.01         0.98 o                         
   1   8   8          1.94          2.94         1.04 o                         
   2   8   8         24.03         23.34         1.14 o                         
  -8   9   8          1.26          1.47         1.06 o                         
  -7   9   8          3.32          2.31         1.63 o                         
  -6   9   8          8.03          8.24         1.18 o                         
  -5   9   8          1.43          0.65         1.09 o                         
  -4   9   8          7.63          3.70         1.00 o                         
  -3   9   8         18.24         24.42         1.97 o                         
  -2   9   8          3.16          2.82         1.10 o                         
  -1   9   8          0.27          0.63         1.12 o                         
   0   9   8          0.27          0.07         1.01 o                         
   1   9   8         11.25          9.62         1.03 o                         
  -7  10   8         15.54         13.17         1.65 o                         
  -6  10   8          0.12          0.51         1.06 o                         
  -5  10   8          0.35          0.65         1.42 o                         
  -4  10   8          1.31          1.47         1.01 o                         
  -3  10   8         27.60         23.76         2.84 o                         
  -2  10   8         30.95         21.77         1.73 o                         
  -1  10   8         11.45          8.94         0.83 o                         
 -13   1   9          3.58          3.09         1.59 o                         
 -12   1   9          5.84          5.39         1.71 o                         
 -11   1   9         41.34         41.83         4.22 o                         
 -10   1   9        133.85        146.99         6.70 o                         
  -8   1   9         60.23         63.49         2.23 o                         
  -7   1   9        276.89        272.84         3.52 o                         
  -6   1   9          5.86          8.13         1.55 o                         
  -5   1   9         58.09         58.10         1.59 o                         
  -4   1   9         70.60         61.10         1.43 o                         
  -3   1   9         28.89         36.06         1.59 o                         
  -2   1   9         36.06         39.09         1.18 o                         
  -1   1   9          0.00          4.08         1.70 o                         
   0   1   9         96.98        113.13         1.26 o                         
   1   1   9        314.68        312.89         5.55 o                         
   2   1   9        124.36        121.95         4.03 o                         
   3   1   9          6.69          9.03         2.48 o                         
   4   1   9          8.95         11.67         1.09 o                         
 -12   2   9          0.10         -0.23         1.62 o                         
 -11   2   9          8.86          7.47         1.41 o                         
 -10   2   9         44.39         55.57         1.98 o                         
  -9   2   9         31.58         33.10         2.24 o                         
  -8   2   9        210.54        209.55         2.65 o                         
  -7   2   9         99.80        101.41         2.42 o                         
  -6   2   9         28.20         31.10         3.07 o                         
  -5   2   9         61.65         59.10         1.64 o                         
  -4   2   9         14.35         16.07         2.32 o                         
  -3   2   9          0.06         -0.31         1.47 o                         
  -2   2   9          6.70          5.27         2.07 o                         
  -1   2   9          7.02          6.17         1.80 o                         
   0   2   9          4.55          6.46         0.92 o                         
   1   2   9         12.08         12.05         0.96 o                         
   2   2   9          6.38          6.32         0.99 o                         
   3   2   9         29.27         32.31         2.00 o                         
   4   2   9         17.24         16.97         1.68 o                         
 -12   3   9         25.52         24.82         1.59 o                         
 -11   3   9          0.00         -0.60         1.41 o                         
 -10   3   9         32.28         30.68         4.42 o                         
  -9   3   9          6.93          9.64         2.76 o                         
  -8   3   9         23.98         26.08         2.12 o                         
  -7   3   9        113.02        125.13         2.42 o                         
  -6   3   9         26.24         28.68         2.81 o                         
  -5   3   9       1749.16       1836.62         5.83 o                         
  -4   3   9         44.04         48.11         1.66 o                         
  -3   3   9        130.73        132.54         2.37 o                         
  -2   3   9         38.05         40.03         2.11 o                         
  -1   3   9         21.70         21.18         1.45 o                         
   0   3   9         12.95         16.89         0.97 o                         
   1   3   9         34.77         38.49         2.40 o                         
   2   3   9         31.87         32.16         1.49 o                         
   3   3   9          1.74          3.73         0.97 o                         
   4   3   9          0.50         -0.20         1.05 o                         
 -12   4   9          0.10         -0.86         1.29 o                         
 -11   4   9          0.40          0.36         0.92 o                         
 -10   4   9         32.68         32.95         1.32 o                         
  -9   4   9         66.85         69.15         4.53 o                         
  -8   4   9          3.50          0.40         1.97 o                         
  -7   4   9         16.29         15.81         1.47 o                         
  -6   4   9         47.73         45.69         1.65 o                         
  -5   4   9         32.46         31.85         1.40 o                         
  -4   4   9          5.73          4.48         1.58 o                         
  -3   4   9         57.58         57.06         1.17 o                         
  -2   4   9          4.40          5.95         1.20 o                         
  -1   4   9         25.29         26.05         1.24 o                         
   0   4   9         10.89         10.10         1.24 o                         
   1   4   9         19.84         19.52         1.04 o                         
   2   4   9         27.77         32.96         1.63 o                         
   3   4   9          3.62          4.61         1.02 o                         
   4   4   9          9.85          7.59         1.02 o                         
 -11   5   9          1.08          2.47         1.13 o                         
 -10   5   9          2.32          3.56         2.37 o                         
  -9   5   9         43.38         40.47         2.17 o                         
  -8   5   9          3.43          5.72         1.26 o                         
  -7   5   9        177.05        172.03         1.94 o                         
  -6   5   9        306.52        297.95         2.67 o                         
  -5   5   9       1522.26       1551.91         7.39 o                         
  -4   5   9        768.85        764.47         8.09 o                         
  -3   5   9         18.53         22.78         1.13 o                         
  -2   5   9        279.86        308.07         4.18 o                         
  -1   5   9        141.86        158.69         4.53 o                         
   0   5   9         56.09         59.72         1.62 o                         
   1   5   9         14.20         14.91         1.20 o                         
   2   5   9         21.70         23.93         1.65 o                         
   3   5   9         17.12         20.11         1.11 o                         
 -11   6   9          0.03         -0.30         0.88 o                         
 -10   6   9          8.13          7.97         1.62 o                         
  -9   6   9          9.34          8.98         2.29 o                         
  -8   6   9         12.70         14.92         1.37 o                         
  -7   6   9         18.34         16.15         1.08 o                         
  -6   6   9          0.80          0.11         1.72 o                         
  -5   6   9        197.79        193.57         6.76 o                         
  -4   6   9        132.03        137.40         6.39 o                         
  -3   6   9         12.10         16.71         2.78 o                         
  -2   6   9          9.15         10.49         0.96 o                         
  -1   6   9          9.76         10.58         1.14 o                         
   0   6   9          0.65         -1.75         1.01 o                         
   1   6   9          6.59          5.48         1.11 o                         
   2   6   9         11.89          9.20         1.19 o                         
   3   6   9          1.91          2.40         1.22 o                         
 -10   7   9          7.85          6.23         1.01 o                         
  -9   7   9          0.00         -2.12         1.42 o                         
  -8   7   9         12.27         12.40         2.35 o                         
  -7   7   9         44.72         45.13         1.52 o                         
  -6   7   9          2.35          5.29         1.62 o                         
  -5   7   9        233.48        209.96         3.67 o                         
  -4   7   9         12.80         14.71         0.88 o                         
  -3   7   9         63.79         67.77         4.13 o                         
  -2   7   9          0.94          0.70         1.03 o                         
  -1   7   9         83.93         93.37         5.51 o                         
   0   7   9          3.91          4.10         1.07 o                         
   1   7   9          6.29          6.51         1.45 o                         
   2   7   9         55.91         63.95         6.14 o                         
  -9   8   9          4.31          3.17         1.42 o                         
  -8   8   9         51.55         44.36         3.45 o                         
  -7   8   9         64.73         63.24         7.24 o                         
  -6   8   9         15.54         14.11         1.36 o                         
  -5   8   9         15.46         13.79         2.05 o                         
  -4   8   9          0.45          0.64         1.93 o                         
  -3   8   9         11.45         11.93         1.18 o                         
  -2   8   9         92.29        106.97         1.50 o                         
  -1   8   9          9.10          8.41         0.99 o                         
   0   8   9         22.60         19.29         1.10 o                         
   1   8   9          0.34          0.17         0.89 o                         
  -8   9   9          3.31          2.26         1.47 o                         
  -7   9   9         20.18         16.14         1.24 o                         
  -6   9   9          6.01          3.21         1.31 o                         
  -5   9   9         48.58         42.50         2.47 o                         
  -4   9   9         31.41         29.65         2.12 o                         
  -3   9   9          2.61          2.51         1.08 o                         
  -2   9   9          0.39          0.05         1.07 o                         
  -1   9   9          0.28          0.04         0.91 o                         
  -4  10   9          6.91          5.96         1.09 o                         
 -12   0  10         25.97         27.35         2.01 o                         
 -11   0  10        109.17        113.13         2.48 o                         
  -9   0  10         30.67         35.57         2.44 o                         
  -8   0  10         62.90         67.57         2.62 o                         
  -7   0  10         73.78         77.17         2.56 o                         
  -6   0  10         77.25         75.59         1.87 o                         
  -5   0  10          1.26          0.13         2.18 o                         
  -4   0  10          0.59         -3.48         2.14 o                         
  -3   0  10         23.09         20.24         1.65 o                         
  -2   0  10        339.07        329.68        33.86 o                         
  -1   0  10        306.28        260.55        17.35 o                         
   0   0  10        101.82        124.97         6.93 o                         
   1   0  10          0.00         -0.46         1.71 o                         
   2   0  10         29.98         28.26         1.63 o                         
   3   0  10          3.12          1.98         1.58 o                         
 -12   1  10          0.10         -2.07         1.95 o                         
 -11   1  10         47.46         51.76         1.69 o                         
 -10   1  10          0.45          2.80         2.29 o                         
  -9   1  10          0.17         -2.28         2.24 o                         
  -8   1  10         53.90         52.17         1.82 o                         
  -7   1  10         71.57         76.68         1.78 o                         
  -6   1  10         48.30         44.58         1.26 o                         
  -5   1  10          4.66          3.72         1.10 o                         
  -4   1  10         77.95         70.80         1.40 o                         
  -3   1  10        148.27        147.50         4.53 o                         
  -2   1  10        138.99        144.11         7.42 o                         
  -1   1  10         35.88         35.78         1.73 o                         
   0   1  10         16.11         15.23         0.97 o                         
   1   1  10         19.55         24.14         1.18 o                         
   2   1  10          5.46          9.93         1.16 o                         
   3   1  10          0.27          1.25         1.33 o                         
 -12   2  10         17.39         18.74         3.20 o                         
 -11   2  10          3.79          6.26         1.08 o                         
 -10   2  10         44.25         46.11         1.80 o                         
  -9   2  10          0.23          1.75         1.73 o                         
  -8   2  10        316.33        322.47         3.99 o                         
  -7   2  10         32.63         32.99         1.25 o                         
  -6   2  10         32.18         32.93         3.21 o                         
  -5   2  10         37.15         37.82         1.41 o                         
  -4   2  10          3.21          4.60         1.34 o                         
  -3   2  10         28.22         26.59         1.17 o                         
  -2   2  10        135.80        118.81         3.74 o                         
  -1   2  10         21.36         15.27         1.34 o                         
   0   2  10          1.59          4.79         1.69 o                         
   1   2  10         21.92         26.41         2.43 o                         
   2   2  10          8.70          9.20         1.41 o                         
   3   2  10          4.60          4.24         1.08 o                         
 -12   3  10         14.41         13.72         1.29 o                         
 -11   3  10         41.32         37.17         2.42 o                         
 -10   3  10          3.02          4.86         1.37 o                         
  -9   3  10          0.02          1.36         2.10 o                         
  -8   3  10          9.76          8.97         2.27 o                         
  -7   3  10          0.71          1.00         1.34 o                         
  -6   3  10          8.56          7.61         1.33 o                         
  -5   3  10        290.39        287.84         1.77 o                         
  -4   3  10         81.36         80.98         5.54 o                         
  -3   3  10          5.59          3.50         2.26 o                         
  -2   3  10          0.38         -1.37         0.97 o                         
  -1   3  10         43.44         54.35         2.36 o                         
   0   3  10         13.24         15.04         1.32 o                         
   1   3  10          0.48          0.75         1.09 o                         
   2   3  10          0.04         -1.37         0.99 o                         
   3   3  10          5.41          5.84         1.11 o                         
 -11   4  10         16.40         13.51         1.32 o                         
 -10   4  10         34.39         34.03         1.83 o                         
  -9   4  10        146.74        138.43        13.16 o                         
  -8   4  10        625.85        605.49         3.65 o                         
  -7   4  10        485.53        472.99         7.20 o                         
  -6   4  10         10.48         10.48         1.62 o                         
  -5   4  10          6.21          6.82         1.39 o                         
  -4   4  10          6.76          5.76         1.51 o                         
  -3   4  10          3.24          3.08         1.20 o                         
  -2   4  10         87.20         99.05         1.37 o                         
  -1   4  10          1.28          1.83         1.02 o                         
   0   4  10          0.19          2.32         1.11 o                         
   1   4  10         13.89         15.51         3.13 o                         
   2   4  10          0.69         -1.04         1.09 o                         
 -11   5  10          3.80          3.71         1.01 o                         
 -10   5  10          6.97          6.29         2.01 o                         
  -9   5  10         13.35          8.25         2.06 o                         
  -8   5  10          4.74          4.09         1.83 o                         
  -7   5  10         13.32         14.12         1.54 o                         
  -6   5  10         69.74         65.84         4.59 o                         
  -5   5  10         13.71         12.61         1.61 o                         
  -4   5  10          2.00          0.69         1.28 o                         
  -3   5  10          3.54          3.31         1.19 o                         
  -2   5  10          1.42          1.44         1.17 o                         
  -1   5  10          0.28          0.48         1.21 o                         
   0   5  10          0.65          1.01         1.35 o                         
   1   5  10          2.00          4.28         1.44 o                         
   2   5  10          0.02         -0.34         1.06 o                         
 -10   6  10         11.91          9.97         3.27 o                         
  -9   6  10         41.01         34.04         1.68 o                         
  -8   6  10        262.45        232.58        15.36 o                         
  -7   6  10        177.85        158.16         5.08 o                         
  -6   6  10         10.94         13.81         1.23 o                         
  -5   6  10          3.94          4.73         2.15 o                         
  -4   6  10          1.59          1.75         1.03 o                         
  -3   6  10         23.72         28.02         2.98 o                         
  -2   6  10          3.32          5.22         1.17 o                         
  -1   6  10          0.19         -1.60         1.33 o                         
   0   6  10         21.17         28.30         2.17 o                         
   1   6  10          4.52          6.08         2.14 o                         
  -9   7  10          0.69         -0.05         1.34 o                         
  -8   7  10         60.11         55.21         3.21 o                         
  -7   7  10         40.28         34.07         1.10 o                         
  -6   7  10         13.03         13.85         1.23 o                         
  -5   7  10        165.60        165.24         5.28 o                         
  -4   7  10          8.44          7.65         1.04 o                         
  -3   7  10         21.55         26.21         1.38 o                         
  -2   7  10          1.18         -1.27         1.46 o                         
  -1   7  10          6.16          7.05         1.16 o                         
   0   7  10          0.02         -0.85         1.09 o                         
  -8   8  10          6.92          4.96         1.31 o                         
  -7   8  10         44.26         43.14         1.19 o                         
  -6   8  10         14.34         15.36         1.11 o                         
  -5   8  10          0.56         -1.84         1.29 o                         
  -4   8  10         14.49         12.64         1.46 o                         
  -3   8  10          5.76          9.04         1.89 o                         
  -2   8  10         49.97         51.97         3.63 o                         
  -1   8  10         67.39         69.75         5.52 o                         
  -6   9  10          6.92          2.41         1.28 o                         
  -5   9  10         29.36         27.85         1.32 o                         
  -4   9  10          0.73         -0.76         1.18 o                         
  -3   9  10         49.73         55.70         3.45 o                         
 -12   1  11          5.82          7.24         2.24 o                         
 -11   1  11         24.11         22.49         1.64 o                         
 -10   1  11         55.28         57.04         5.61 o                         
  -9   1  11          0.18          0.96         1.45 o                         
  -8   1  11          6.36          9.62         1.44 o                         
  -7   1  11          0.08          0.41         1.40 o                         
  -6   1  11          1.00         -0.63         1.35 o                         
  -5   1  11        145.80        126.58         3.52 o                         
  -4   1  11         96.71         61.48         1.53 o                         
  -3   1  11          7.50          4.71         1.23 o                         
  -2   1  11         16.63         19.36         1.32 o                         
  -1   1  11         10.70         10.60         1.22 o                         
   0   1  11         25.39         22.79         1.50 o                         
   1   1  11         13.10         17.16         1.14 o                         
   2   1  11          0.53          2.33         2.34 o                         
 -12   2  11          5.94          3.03         1.32 o                         
 -11   2  11          1.93          2.75         1.41 o                         
 -10   2  11          0.38         -0.39         1.70 o                         
  -9   2  11          0.52         -0.35         1.90 o                         
  -8   2  11         92.27         89.77         2.81 o                         
  -7   2  11          0.18         -0.12         1.23 o                         
  -6   2  11         11.00         10.37         2.59 o                         
  -5   2  11         32.56         30.44         3.45 o                         
  -4   2  11          3.08          6.44         2.49 o                         
  -3   2  11         36.18         37.94         4.60 o                         
  -2   2  11          1.09          0.28         1.37 o                         
  -1   2  11          4.11          7.60         1.19 o                         
   0   2  11          0.04         -0.15         1.10 o                         
   1   2  11          0.33          1.71         1.00 o                         
   2   2  11          0.05          1.74         1.15 o                         
 -11   3  11        151.29        136.36         2.05 o                         
 -10   3  11         85.00         77.01         2.60 o                         
  -9   3  11          4.22          4.78         2.03 o                         
  -8   3  11         33.28         30.88         2.00 o                         
  -7   3  11          1.81          3.31         1.75 o                         
  -6   3  11         28.27         24.68         1.32 o                         
  -5   3  11          2.86          0.76         1.42 o                         
  -4   3  11          3.78          5.51         1.81 o                         
  -3   3  11          0.15          1.85         1.51 o                         
  -2   3  11          1.03         -1.20         1.19 o                         
  -1   3  11          3.49          3.68         1.13 o                         
   0   3  11         27.84         36.37         4.35 o                         
   1   3  11          0.29         -0.62         1.09 o                         
 -11   4  11          1.24          3.98         1.62 o                         
 -10   4  11         12.50         13.74         1.73 o                         
  -9   4  11         10.16          8.51         1.98 o                         
  -8   4  11         21.48         19.56         1.55 o                         
  -7   4  11          0.01          0.31         1.44 o                         
  -6   4  11         15.15         15.01         1.49 o                         
  -5   4  11         30.20         29.45         3.62 o                         
  -4   4  11          0.00          1.28         1.45 o                         
  -3   4  11          0.03         -1.90         1.29 o                         
  -2   4  11          0.03         -0.70         2.85 o                         
  -1   4  11          5.95          7.46         1.19 o                         
   0   4  11          0.13         -1.28         1.21 o                         
   1   4  11          0.11          0.07         1.10 o                         
 -10   5  11        209.95        184.78         4.80 o                         
  -9   5  11         25.08         24.76         1.39 o                         
  -8   5  11        105.31         93.97         7.09 o                         
  -7   5  11          3.99          6.22         1.61 o                         
  -6   5  11         15.06         13.19         1.69 o                         
  -5   5  11         15.55         16.93         1.43 o                         
  -4   5  11          0.07         -2.21         1.38 o                         
  -3   5  11          5.87          7.97         1.20 o                         
  -2   5  11          0.05          0.32         1.26 o                         
  -1   5  11         27.21         30.31         1.21 o                         
   0   5  11         36.95         42.29         4.05 o                         
  -9   6  11         20.19         22.79         4.09 o                         
  -8   6  11         53.99         50.11         1.68 o                         
  -7   6  11          4.78          5.10         1.66 o                         
  -6   6  11         22.93         22.85         3.76 o                         
  -5   6  11         18.00         17.20         3.99 o                         
  -4   6  11          9.53          8.07         3.57 o                         
  -3   6  11          0.82         -0.64         1.13 o                         
  -2   6  11          8.01         11.23         1.79 o                         
  -1   6  11          3.97          4.94         1.07 o                         
  -8   7  11          6.79          8.22         1.16 o                         
  -7   7  11          1.12          1.18         1.50 o                         
  -6   7  11         30.88         32.04         2.24 o                         
  -5   7  11         44.58         48.86         3.74 o                         
  -4   7  11         13.35         11.79         3.42 o                         
  -3   7  11          1.83          1.67         2.01 o                         
  -2   7  11          8.01          9.96         1.17 o                         
  -6   8  11         14.84         15.13         1.84 o                         
  -5   8  11          0.06         -0.11         1.51 o                         
  -4   8  11         22.16         19.36         1.61 o                         
 -11   0  12         39.53         38.82         2.97 o                         
 -10   0  12          9.01          7.61         2.74 o                         
  -9   0  12          4.34          4.14         2.73 o                         
  -8   0  12        127.89        109.58         2.88 o                         
  -7   0  12          9.30          4.78         1.88 o                         
  -6   0  12         41.68         37.64         2.46 o                         
  -5   0  12        146.75        158.90         2.98 o                         
  -4   0  12          3.90          0.55         1.70 o                         
  -3   0  12         96.00         97.43         2.73 o                         
  -2   0  12          1.31          2.02         1.79 o                         
  -1   0  12         22.51         26.31         4.02 o                         
   0   0  12          3.73          4.08         1.65 o                         
 -11   1  12         26.63         25.16         1.53 o                         
 -10   1  12          0.06         -2.12         1.35 o                         
  -9   1  12          1.89         -0.92         1.56 o                         
  -8   1  12          0.00         -0.27         1.98 o                         
  -7   1  12          0.18          0.13         1.92 o                         
  -6   1  12         11.12         11.48         1.42 o                         
  -5   1  12          0.03          0.93         1.35 o                         
  -4   1  12          6.81          4.64         2.84 o                         
  -3   1  12         14.34         13.85         1.42 o                         
  -2   1  12          3.54          5.53         1.30 o                         
  -1   1  12          3.98          3.61         1.33 o                         
   0   1  12         11.18         13.63         1.80 o                         
 -11   2  12          6.17          5.85         1.74 o                         
 -10   2  12          3.02          2.05         1.52 o                         
  -9   2  12          1.99          0.99         1.72 o                         
  -8   2  12          0.09          2.80         1.48 o                         
  -7   2  12         84.78         70.89         3.76 o                         
  -6   2  12         18.08         18.16         1.51 o                         
  -5   2  12          3.28          2.42         1.26 o                         
  -4   2  12         29.14         24.83         4.24 o                         
  -3   2  12         11.94         16.71         1.36 o                         
  -2   2  12         17.26         18.22         1.77 o                         
  -1   2  12         15.52         23.37         1.35 o                         
   0   2  12          1.71          5.25         1.38 o                         
 -10   3  12         21.83         20.66         2.78 o                         
  -9   3  12         12.48         10.84         1.30 o                         
  -8   3  12         18.16         21.61         1.80 o                         
  -7   3  12          1.60         -0.85         1.39 o                         
  -6   3  12         13.77         12.27         1.76 o                         
  -5   3  12          6.46          6.47         3.23 o                         
  -4   3  12          0.58          0.28         1.90 o                         
  -3   3  12          1.12         -2.65         2.38 o                         
  -2   3  12          3.47          2.75         1.18 o                         
  -1   3  12          5.35          2.58         1.10 o                         
 -10   4  12          0.07          0.15         1.34 o                         
  -9   4  12         41.14         31.70         1.66 o                         
  -8   4  12          4.84          4.74         1.76 o                         
  -7   4  12          3.78          4.53         1.71 o                         
  -6   4  12          2.28          3.91         2.04 o                         
  -5   4  12          0.00         -0.73         1.51 o                         
  -4   4  12         66.99         71.59         5.36 o                         
  -3   4  12         29.59         36.58         2.86 o                         
  -2   4  12         13.06         13.48         1.38 o                         
  -1   4  12         64.79        132.99        12.19 o                         
  -9   5  12          0.95          2.29         1.86 o                         
  -8   5  12          0.02          0.45         1.46 o                         
  -7   5  12          4.81          3.56         1.49 o                         
  -6   5  12          0.14         -0.94         1.55 o                         
  -5   5  12          5.73          2.99         1.73 o                         
  -4   5  12          0.34          1.19         1.81 o                         
  -3   5  12          0.77          3.76         1.16 o                         
  -2   5  12          1.10          4.24         1.20 o                         
  -8   6  12         17.95         16.61         1.77 o                         
  -7   6  12          0.72          0.10         1.81 o                         
  -6   6  12          0.13          0.06         2.29 o                         
  -5   6  12          0.35          0.74         1.24 o                         
  -4   6  12         14.63         13.61         1.51 o                         
  -3   6  12         23.68         27.66         4.23 o                         
 -10   1  13         23.92         18.43         1.58 o                         
  -9   1  13          5.60          4.02         1.88 o                         
  -8   1  13         41.55         32.16         1.56 o                         
  -7   1  13         18.66         12.81         1.81 o                         
  -6   1  13          3.98          3.09         1.83 o                         
  -5   1  13          9.35         13.93         1.50 o                         
  -4   1  13          3.00          1.00         1.35 o                         
  -3   1  13          7.33          3.09         1.59 o                         
  -2   1  13          6.67          8.01         2.01 o                         
  -9   2  13          1.11          0.59         1.52 o                         
  -8   2  13          0.02          1.08         1.54 o                         
  -7   2  13          0.81          2.08         1.87 o                         
  -6   2  13         18.14         13.06         2.33 o                         
  -5   2  13          2.19          7.40         2.83 o                         
  -4   2  13          2.06          1.67         1.59 o                         
  -3   2  13          0.78         -0.11         1.81 o                         
  -2   2  13          4.46          3.22         1.23 o                         
  -9   3  13          2.09          0.55         1.55 o                         
  -8   3  13          0.90          2.44         1.64 o                         
  -7   3  13          6.43          5.73         1.84 o                         
  -6   3  13         12.29         14.83         3.96 o                         
  -5   3  13          0.02         -3.38         1.87 o                         
  -3   3  13         36.79         48.41         5.15 o                         
  -8   4  13         11.88          9.94         1.86 o                         
  -7   4  13          6.73          4.57         1.56 o                         
  -6   4  13          0.34         -0.57         1.74 o                         
  -5   4  13          0.75         -1.22         1.63 o                         
  -4   4  13          3.69          3.62         1.96 o                         
  -6   0  14          6.57         11.10         2.53 o                         
                                                                                
